# Supplementary material for: Physiological and Molecular Changes in Cherry Red Tobacco in Response to Iron Deficiency Stress
Source: Front Plant Sci. 2022 Mar 22;13:861081. doi: 10.3389/fpls.2022.861081 (PMC8980409; doi:10.3389/fpls.2022.861081)
Supplement: Supplementary Table 2 — List of GO terms of CR60 under iron deficiency conditions. [file Data_Sheet_1.xls]

## Sheet: Table S2
Supplementary Table S2. List of GO terms of CR60 under iron deficiency conditions.
Category	GOID	Description	GeneRatio	BgRatio	pvalue	padj	geneID	geneName	Count	Up	Up_Gene_id	Down	Down_Gene_id
BP	GO:0015979	photosynthesis	47/1256	94/8526	5.28349e-16	2.40399e-13	Nitab4.5_0001312g0020/Nitab4.5_0001315g0130/Nitab4.5_0000673g0170/Nitab4.5_0004899g0020/Nitab4.5_0005250g0030/Nitab4.5_0001219g0180/Nitab4.5_0000385g0230/Nitab4.5_0000187g0260/Nitab4.5_0002991g0030/Nitab4.5_0000424g0030/Nitab4.5_0000125g0190/Nitab4.5_0002435g0010/novel.1077/Nitab4.5_0001044g0040/Nitab4.5_0000220g0160/Nitab4.5_0000845g0140/Nitab4.5_0000351g0060/Nitab4.5_0001968g0090/Nitab4.5_00000…	Nitab4.5_0001312g0020/Nitab4.5_0001315g0130/Nitab4.5_0000673g0170/Nitab4.5_0004899g0020/Nitab4.5_0005250g0030/Nitab4.5_0001219g0180/Nitab4.5_0000385g0230/Nitab4.5_0000187g0260/Nitab4.5_0002991g0030/Nitab4.5_0000424g0030/Nitab4.5_0000125g0190/Nitab4.5_0002435g0010/-/Nitab4.5_0001044g0040/Nitab4.5_0000220g0160/Nitab4.5_0000845g0140/Nitab4.5_0000351g0060/Nitab4.5_0001968g0090/Nitab4.5_0000024g0130/N…	47	0		47	Nitab4.5_0001312g0020/Nitab4.5_0001315g0130/Nitab4.5_0000673g0170/Nitab4.5_0004899g0020/Nitab4.5_0005250g0030/Nitab4.5_0001219g0180/Nitab4.5_0000385g0230/Nitab4.5_0000187g0260/Nitab4.5_0002991g0030/Nitab4.5_0000424g0030/Nitab4.5_0000125g0190/Nitab4.5_0002435g0010/novel.1077/Nitab4.5_0001044g0040/Nitab4.5_0000220g0160/Nitab4.5_0000845g0140/Nitab4.5_0000351g0060/Nitab4.5_0001968g0090/Nitab4.5_00000…
BP	GO:0033014	tetrapyrrole biosynthetic process	17/1256	24/8526	8.12596e-10	1.84866e-07	Nitab4.5_0000377g0190/Nitab4.5_0000263g0250/Nitab4.5_0005264g0010/Nitab4.5_0000134g0020/Nitab4.5_0001080g0030/Nitab4.5_0000383g0140/Nitab4.5_0000409g0060/Nitab4.5_0002713g0040/Nitab4.5_0000075g0030/Nitab4.5_0001584g0010/Nitab4.5_0001179g0080/Nitab4.5_0005516g0010/Nitab4.5_0000502g0120/Nitab4.5_0000976g0010/Nitab4.5_0000068g0440/Nitab4.5_0000973g0020/Nitab4.5_0000718g0060	Nitab4.5_0000377g0190/Nitab4.5_0000263g0250/Nitab4.5_0005264g0010/Nitab4.5_0000134g0020/Nitab4.5_0001080g0030/Nitab4.5_0000383g0140/Nitab4.5_0000409g0060/Nitab4.5_0002713g0040/Nitab4.5_0000075g0030/Nitab4.5_0001584g0010/Nitab4.5_0001179g0080/Nitab4.5_0005516g0010/Nitab4.5_0000502g0120/Nitab4.5_0000976g0010/Nitab4.5_0000068g0440/Nitab4.5_0000973g0020/Nitab4.5_0000718g0060	17	0		17	Nitab4.5_0000377g0190/Nitab4.5_0000263g0250/Nitab4.5_0005264g0010/Nitab4.5_0000134g0020/Nitab4.5_0001080g0030/Nitab4.5_0000383g0140/Nitab4.5_0000409g0060/Nitab4.5_0002713g0040/Nitab4.5_0000075g0030/Nitab4.5_0001584g0010/Nitab4.5_0001179g0080/Nitab4.5_0005516g0010/Nitab4.5_0000502g0120/Nitab4.5_0000976g0010/Nitab4.5_0000068g0440/Nitab4.5_0000973g0020/Nitab4.5_0000718g0060
BP	GO:0033013	tetrapyrrole metabolic process	18/1256	29/8526	6.52892e-09	9.90219e-07	Nitab4.5_0000377g0190/Nitab4.5_0000263g0250/Nitab4.5_0005264g0010/Nitab4.5_0000134g0020/Nitab4.5_0001080g0030/Nitab4.5_0000383g0140/Nitab4.5_0000409g0060/Nitab4.5_0002713g0040/Nitab4.5_0000075g0030/Nitab4.5_0001584g0010/Nitab4.5_0000068g0560/Nitab4.5_0001179g0080/Nitab4.5_0005516g0010/Nitab4.5_0000502g0120/Nitab4.5_0000976g0010/Nitab4.5_0000068g0440/Nitab4.5_0000973g0020/Nitab4.5_0000718g0060	Nitab4.5_0000377g0190/Nitab4.5_0000263g0250/Nitab4.5_0005264g0010/Nitab4.5_0000134g0020/Nitab4.5_0001080g0030/Nitab4.5_0000383g0140/Nitab4.5_0000409g0060/Nitab4.5_0002713g0040/Nitab4.5_0000075g0030/Nitab4.5_0001584g0010/Nitab4.5_0000068g0560/Nitab4.5_0001179g0080/Nitab4.5_0005516g0010/Nitab4.5_0000502g0120/Nitab4.5_0000976g0010/Nitab4.5_0000068g0440/Nitab4.5_0000973g0020/Nitab4.5_0000718g0060	18	0		18	Nitab4.5_0000377g0190/Nitab4.5_0000263g0250/Nitab4.5_0005264g0010/Nitab4.5_0000134g0020/Nitab4.5_0001080g0030/Nitab4.5_0000383g0140/Nitab4.5_0000409g0060/Nitab4.5_0002713g0040/Nitab4.5_0000075g0030/Nitab4.5_0001584g0010/Nitab4.5_0000068g0560/Nitab4.5_0001179g0080/Nitab4.5_0005516g0010/Nitab4.5_0000502g0120/Nitab4.5_0000976g0010/Nitab4.5_0000068g0440/Nitab4.5_0000973g0020/Nitab4.5_0000718g0060
BP	GO:0006779	porphyrin-containing compound biosynthetic process	9/1256	14/8526	3.15613e-05	0.0035901	Nitab4.5_0000263g0250/Nitab4.5_0005264g0010/Nitab4.5_0000383g0140/Nitab4.5_0000409g0060/Nitab4.5_0002713g0040/Nitab4.5_0000075g0030/Nitab4.5_0001584g0010/Nitab4.5_0001179g0080/Nitab4.5_0000976g0010	Nitab4.5_0000263g0250/Nitab4.5_0005264g0010/Nitab4.5_0000383g0140/Nitab4.5_0000409g0060/Nitab4.5_0002713g0040/Nitab4.5_0000075g0030/Nitab4.5_0001584g0010/Nitab4.5_0001179g0080/Nitab4.5_0000976g0010	9	0		9	Nitab4.5_0000263g0250/Nitab4.5_0005264g0010/Nitab4.5_0000383g0140/Nitab4.5_0000409g0060/Nitab4.5_0002713g0040/Nitab4.5_0000075g0030/Nitab4.5_0001584g0010/Nitab4.5_0001179g0080/Nitab4.5_0000976g0010
BP	GO:0006457	protein folding	32/1256	110/8526	7.61746e-05	0.00693189	Nitab4.5_0001449g0090/Nitab4.5_0000080g0340/Nitab4.5_0001771g0120/novel.1928/Nitab4.5_0000073g0370/Nitab4.5_0000062g0450/Nitab4.5_0004227g0020/novel.1219/Nitab4.5_0003337g0100/novel.920/Nitab4.5_0000210g0030/Nitab4.5_0002826g0040/Nitab4.5_0002443g0050/Nitab4.5_0001806g0050/Nitab4.5_0000400g0050/Nitab4.5_0000582g0130/novel.5514/Nitab4.5_0005064g0040/Nitab4.5_0000504g0010/Nitab4.5_0000051g0240/Nita…	Nitab4.5_0001449g0090/Nitab4.5_0000080g0340/Nitab4.5_0001771g0120/-/Nitab4.5_0000073g0370/Nitab4.5_0000062g0450/Nitab4.5_0004227g0020/-/Nitab4.5_0003337g0100/-/Nitab4.5_0000210g0030/Nitab4.5_0002826g0040/Nitab4.5_0002443g0050/Nitab4.5_0001806g0050/Nitab4.5_0000400g0050/Nitab4.5_0000582g0130/-/Nitab4.5_0005064g0040/Nitab4.5_0000504g0010/Nitab4.5_0000051g0240/Nitab4.5_0004088g0020/Nitab4.5_0000863g…	32	9	Nitab4.5_0001449g0090/Nitab4.5_0000080g0340/Nitab4.5_0004227g0020/Nitab4.5_0001806g0050/Nitab4.5_0000582g0130/Nitab4.5_0003931g0030/Nitab4.5_0000980g0090/Nitab4.5_0000337g0070/Nitab4.5_0001301g0160	23	Nitab4.5_0001771g0120/novel.1928/Nitab4.5_0000073g0370/Nitab4.5_0000062g0450/novel.1219/Nitab4.5_0003337g0100/novel.920/Nitab4.5_0000210g0030/Nitab4.5_0002826g0040/Nitab4.5_0002443g0050/Nitab4.5_0000400g0050/novel.5514/Nitab4.5_0005064g0040/Nitab4.5_0000504g0010/Nitab4.5_0000051g0240/Nitab4.5_0004088g0020/Nitab4.5_0000863g0250/Nitab4.5_0001565g0040/Nitab4.5_0001196g0020/Nitab4.5_0000989g0090/Nita…
BP	GO:0006778	porphyrin-containing compound metabolic process	10/1256	19/8526	0.00012017	0.00911287	Nitab4.5_0000263g0250/Nitab4.5_0005264g0010/Nitab4.5_0000383g0140/Nitab4.5_0000409g0060/Nitab4.5_0002713g0040/Nitab4.5_0000075g0030/Nitab4.5_0001584g0010/Nitab4.5_0000068g0560/Nitab4.5_0001179g0080/Nitab4.5_0000976g0010	Nitab4.5_0000263g0250/Nitab4.5_0005264g0010/Nitab4.5_0000383g0140/Nitab4.5_0000409g0060/Nitab4.5_0002713g0040/Nitab4.5_0000075g0030/Nitab4.5_0001584g0010/Nitab4.5_0000068g0560/Nitab4.5_0001179g0080/Nitab4.5_0000976g0010	10	0		10	Nitab4.5_0000263g0250/Nitab4.5_0005264g0010/Nitab4.5_0000383g0140/Nitab4.5_0000409g0060/Nitab4.5_0002713g0040/Nitab4.5_0000075g0030/Nitab4.5_0001584g0010/Nitab4.5_0000068g0560/Nitab4.5_0001179g0080/Nitab4.5_0000976g0010
CC	GO:0034357	photosynthetic membrane	44/398	82/3204	6.47525e-20	4.12181e-18	Nitab4.5_0001312g0020/Nitab4.5_0001315g0130/Nitab4.5_0000673g0170/Nitab4.5_0004899g0020/Nitab4.5_0005250g0030/Nitab4.5_0001219g0180/Nitab4.5_0000385g0230/Nitab4.5_0000187g0260/Nitab4.5_0002991g0030/Nitab4.5_0000424g0030/Nitab4.5_0000125g0190/Nitab4.5_0002435g0010/novel.1077/Nitab4.5_0001044g0040/Nitab4.5_0000220g0160/Nitab4.5_0000845g0140/Nitab4.5_0000351g0060/Nitab4.5_0001968g0090/Nitab4.5_00000…	Nitab4.5_0001312g0020/Nitab4.5_0001315g0130/Nitab4.5_0000673g0170/Nitab4.5_0004899g0020/Nitab4.5_0005250g0030/Nitab4.5_0001219g0180/Nitab4.5_0000385g0230/Nitab4.5_0000187g0260/Nitab4.5_0002991g0030/Nitab4.5_0000424g0030/Nitab4.5_0000125g0190/Nitab4.5_0002435g0010/-/Nitab4.5_0001044g0040/Nitab4.5_0000220g0160/Nitab4.5_0000845g0140/Nitab4.5_0000351g0060/Nitab4.5_0001968g0090/Nitab4.5_0000024g0130/N…	44	0		44	Nitab4.5_0001312g0020/Nitab4.5_0001315g0130/Nitab4.5_0000673g0170/Nitab4.5_0004899g0020/Nitab4.5_0005250g0030/Nitab4.5_0001219g0180/Nitab4.5_0000385g0230/Nitab4.5_0000187g0260/Nitab4.5_0002991g0030/Nitab4.5_0000424g0030/Nitab4.5_0000125g0190/Nitab4.5_0002435g0010/novel.1077/Nitab4.5_0001044g0040/Nitab4.5_0000220g0160/Nitab4.5_0000845g0140/Nitab4.5_0000351g0060/Nitab4.5_0001968g0090/Nitab4.5_00000…
CC	GO:0009521	photosystem	43/398	79/3204	8.41186e-20	4.12181e-18	Nitab4.5_0001312g0020/Nitab4.5_0001315g0130/Nitab4.5_0000673g0170/Nitab4.5_0004899g0020/Nitab4.5_0005250g0030/Nitab4.5_0001219g0180/Nitab4.5_0000385g0230/Nitab4.5_0000187g0260/Nitab4.5_0002991g0030/Nitab4.5_0000424g0030/Nitab4.5_0000125g0190/Nitab4.5_0002435g0010/novel.1077/Nitab4.5_0001044g0040/Nitab4.5_0000220g0160/Nitab4.5_0000845g0140/Nitab4.5_0000351g0060/Nitab4.5_0001968g0090/Nitab4.5_00000…	Nitab4.5_0001312g0020/Nitab4.5_0001315g0130/Nitab4.5_0000673g0170/Nitab4.5_0004899g0020/Nitab4.5_0005250g0030/Nitab4.5_0001219g0180/Nitab4.5_0000385g0230/Nitab4.5_0000187g0260/Nitab4.5_0002991g0030/Nitab4.5_0000424g0030/Nitab4.5_0000125g0190/Nitab4.5_0002435g0010/-/Nitab4.5_0001044g0040/Nitab4.5_0000220g0160/Nitab4.5_0000845g0140/Nitab4.5_0000351g0060/Nitab4.5_0001968g0090/Nitab4.5_0000024g0130/N…	43	0		43	Nitab4.5_0001312g0020/Nitab4.5_0001315g0130/Nitab4.5_0000673g0170/Nitab4.5_0004899g0020/Nitab4.5_0005250g0030/Nitab4.5_0001219g0180/Nitab4.5_0000385g0230/Nitab4.5_0000187g0260/Nitab4.5_0002991g0030/Nitab4.5_0000424g0030/Nitab4.5_0000125g0190/Nitab4.5_0002435g0010/novel.1077/Nitab4.5_0001044g0040/Nitab4.5_0000220g0160/Nitab4.5_0000845g0140/Nitab4.5_0000351g0060/Nitab4.5_0001968g0090/Nitab4.5_00000…
CC	GO:0009579	thylakoid	44/398	84/3204	2.28941e-19	5.60906e-18	Nitab4.5_0001312g0020/Nitab4.5_0001315g0130/Nitab4.5_0000673g0170/Nitab4.5_0004899g0020/Nitab4.5_0005250g0030/Nitab4.5_0001219g0180/Nitab4.5_0000385g0230/Nitab4.5_0000187g0260/Nitab4.5_0002991g0030/Nitab4.5_0000424g0030/Nitab4.5_0000125g0190/Nitab4.5_0002435g0010/novel.1077/Nitab4.5_0001044g0040/Nitab4.5_0000220g0160/Nitab4.5_0000845g0140/Nitab4.5_0000351g0060/Nitab4.5_0001968g0090/Nitab4.5_00000…	Nitab4.5_0001312g0020/Nitab4.5_0001315g0130/Nitab4.5_0000673g0170/Nitab4.5_0004899g0020/Nitab4.5_0005250g0030/Nitab4.5_0001219g0180/Nitab4.5_0000385g0230/Nitab4.5_0000187g0260/Nitab4.5_0002991g0030/Nitab4.5_0000424g0030/Nitab4.5_0000125g0190/Nitab4.5_0002435g0010/-/Nitab4.5_0001044g0040/Nitab4.5_0000220g0160/Nitab4.5_0000845g0140/Nitab4.5_0000351g0060/Nitab4.5_0001968g0090/Nitab4.5_0000024g0130/N…	44	0		44	Nitab4.5_0001312g0020/Nitab4.5_0001315g0130/Nitab4.5_0000673g0170/Nitab4.5_0004899g0020/Nitab4.5_0005250g0030/Nitab4.5_0001219g0180/Nitab4.5_0000385g0230/Nitab4.5_0000187g0260/Nitab4.5_0002991g0030/Nitab4.5_0000424g0030/Nitab4.5_0000125g0190/Nitab4.5_0002435g0010/novel.1077/Nitab4.5_0001044g0040/Nitab4.5_0000220g0160/Nitab4.5_0000845g0140/Nitab4.5_0000351g0060/Nitab4.5_0001968g0090/Nitab4.5_00000…
CC	GO:0044436	thylakoid part	44/398	84/3204	2.28941e-19	5.60906e-18	Nitab4.5_0001312g0020/Nitab4.5_0001315g0130/Nitab4.5_0000673g0170/Nitab4.5_0004899g0020/Nitab4.5_0005250g0030/Nitab4.5_0001219g0180/Nitab4.5_0000385g0230/Nitab4.5_0000187g0260/Nitab4.5_0002991g0030/Nitab4.5_0000424g0030/Nitab4.5_0000125g0190/Nitab4.5_0002435g0010/novel.1077/Nitab4.5_0001044g0040/Nitab4.5_0000220g0160/Nitab4.5_0000845g0140/Nitab4.5_0000351g0060/Nitab4.5_0001968g0090/Nitab4.5_00000…	Nitab4.5_0001312g0020/Nitab4.5_0001315g0130/Nitab4.5_0000673g0170/Nitab4.5_0004899g0020/Nitab4.5_0005250g0030/Nitab4.5_0001219g0180/Nitab4.5_0000385g0230/Nitab4.5_0000187g0260/Nitab4.5_0002991g0030/Nitab4.5_0000424g0030/Nitab4.5_0000125g0190/Nitab4.5_0002435g0010/-/Nitab4.5_0001044g0040/Nitab4.5_0000220g0160/Nitab4.5_0000845g0140/Nitab4.5_0000351g0060/Nitab4.5_0001968g0090/Nitab4.5_0000024g0130/N…	44	0		44	Nitab4.5_0001312g0020/Nitab4.5_0001315g0130/Nitab4.5_0000673g0170/Nitab4.5_0004899g0020/Nitab4.5_0005250g0030/Nitab4.5_0001219g0180/Nitab4.5_0000385g0230/Nitab4.5_0000187g0260/Nitab4.5_0002991g0030/Nitab4.5_0000424g0030/Nitab4.5_0000125g0190/Nitab4.5_0002435g0010/novel.1077/Nitab4.5_0001044g0040/Nitab4.5_0000220g0160/Nitab4.5_0000845g0140/Nitab4.5_0000351g0060/Nitab4.5_0001968g0090/Nitab4.5_00000…
CC	GO:0009522	photosystem I	20/398	32/3204	2.6745e-11	5.24202e-10	Nitab4.5_0001312g0020/Nitab4.5_0001315g0130/Nitab4.5_0000673g0170/Nitab4.5_0005250g0030/Nitab4.5_0001219g0180/Nitab4.5_0000385g0230/Nitab4.5_0002991g0030/novel.1077/Nitab4.5_0000351g0060/Nitab4.5_0001968g0090/Nitab4.5_0000100g0280/Nitab4.5_0001557g0070/Nitab4.5_0001348g0080/Nitab4.5_0002859g0140/Nitab4.5_0001622g0160/Nitab4.5_0001809g0020/Nitab4.5_0001348g0130/Nitab4.5_0000611g0120/Nitab4.5_00000…	Nitab4.5_0001312g0020/Nitab4.5_0001315g0130/Nitab4.5_0000673g0170/Nitab4.5_0005250g0030/Nitab4.5_0001219g0180/Nitab4.5_0000385g0230/Nitab4.5_0002991g0030/-/Nitab4.5_0000351g0060/Nitab4.5_0001968g0090/Nitab4.5_0000100g0280/Nitab4.5_0001557g0070/Nitab4.5_0001348g0080/Nitab4.5_0002859g0140/Nitab4.5_0001622g0160/Nitab4.5_0001809g0020/Nitab4.5_0001348g0130/Nitab4.5_0000611g0120/Nitab4.5_0000043g0320/N…	20	0		20	Nitab4.5_0001312g0020/Nitab4.5_0001315g0130/Nitab4.5_0000673g0170/Nitab4.5_0005250g0030/Nitab4.5_0001219g0180/Nitab4.5_0000385g0230/Nitab4.5_0002991g0030/novel.1077/Nitab4.5_0000351g0060/Nitab4.5_0001968g0090/Nitab4.5_0000100g0280/Nitab4.5_0001557g0070/Nitab4.5_0001348g0080/Nitab4.5_0002859g0140/Nitab4.5_0001622g0160/Nitab4.5_0001809g0020/Nitab4.5_0001348g0130/Nitab4.5_0000611g0120/Nitab4.5_00000…
CC	GO:0009538	photosystem I reaction center	12/398	13/3204	1.34605e-10	2.19855e-09	Nitab4.5_0001312g0020/Nitab4.5_0001315g0130/Nitab4.5_0005250g0030/Nitab4.5_0001219g0180/Nitab4.5_0000385g0230/Nitab4.5_0000351g0060/Nitab4.5_0001968g0090/Nitab4.5_0001557g0070/Nitab4.5_0001348g0080/Nitab4.5_0002859g0140/Nitab4.5_0001348g0130/Nitab4.5_0000043g0320	Nitab4.5_0001312g0020/Nitab4.5_0001315g0130/Nitab4.5_0005250g0030/Nitab4.5_0001219g0180/Nitab4.5_0000385g0230/Nitab4.5_0000351g0060/Nitab4.5_0001968g0090/Nitab4.5_0001557g0070/Nitab4.5_0001348g0080/Nitab4.5_0002859g0140/Nitab4.5_0001348g0130/Nitab4.5_0000043g0320	12	0		12	Nitab4.5_0001312g0020/Nitab4.5_0001315g0130/Nitab4.5_0005250g0030/Nitab4.5_0001219g0180/Nitab4.5_0000385g0230/Nitab4.5_0000351g0060/Nitab4.5_0001968g0090/Nitab4.5_0001557g0070/Nitab4.5_0001348g0080/Nitab4.5_0002859g0140/Nitab4.5_0001348g0130/Nitab4.5_0000043g0320
CC	GO:0009523	photosystem II	22/398	45/3204	1.83145e-09	2.56403e-08	Nitab4.5_0004899g0020/Nitab4.5_0000187g0260/Nitab4.5_0000424g0030/Nitab4.5_0000125g0190/Nitab4.5_0002435g0010/Nitab4.5_0001044g0040/Nitab4.5_0000845g0140/Nitab4.5_0000024g0130/Nitab4.5_0003423g0020/Nitab4.5_0000073g0060/Nitab4.5_0003160g0050/Nitab4.5_0001797g0060/Nitab4.5_0005601g0020/Nitab4.5_0000019g0250/novel.4587/Nitab4.5_0000108g0110/Nitab4.5_0000634g0080/Nitab4.5_0004105g0090/Nitab4.5_00023…	Nitab4.5_0004899g0020/Nitab4.5_0000187g0260/Nitab4.5_0000424g0030/Nitab4.5_0000125g0190/Nitab4.5_0002435g0010/Nitab4.5_0001044g0040/Nitab4.5_0000845g0140/Nitab4.5_0000024g0130/Nitab4.5_0003423g0020/Nitab4.5_0000073g0060/Nitab4.5_0003160g0050/Nitab4.5_0001797g0060/Nitab4.5_0005601g0020/Nitab4.5_0000019g0250/-/Nitab4.5_0000108g0110/Nitab4.5_0000634g0080/Nitab4.5_0004105g0090/Nitab4.5_0002345g0070/N…	22	0		22	Nitab4.5_0004899g0020/Nitab4.5_0000187g0260/Nitab4.5_0000424g0030/Nitab4.5_0000125g0190/Nitab4.5_0002435g0010/Nitab4.5_0001044g0040/Nitab4.5_0000845g0140/Nitab4.5_0000024g0130/Nitab4.5_0003423g0020/Nitab4.5_0000073g0060/Nitab4.5_0003160g0050/Nitab4.5_0001797g0060/Nitab4.5_0005601g0020/Nitab4.5_0000019g0250/novel.4587/Nitab4.5_0000108g0110/Nitab4.5_0000634g0080/Nitab4.5_0004105g0090/Nitab4.5_00023…
CC	GO:0098796	membrane protein complex	55/398	224/3204	1.56941e-07	1.92252e-06	Nitab4.5_0001312g0020/Nitab4.5_0001315g0130/Nitab4.5_0000673g0170/Nitab4.5_0004899g0020/Nitab4.5_0005250g0030/Nitab4.5_0001219g0180/Nitab4.5_0000385g0230/Nitab4.5_0000187g0260/Nitab4.5_0002991g0030/Nitab4.5_0000424g0030/Nitab4.5_0000125g0190/Nitab4.5_0002435g0010/novel.1077/Nitab4.5_0000352g0080/Nitab4.5_0001044g0040/Nitab4.5_0000220g0160/Nitab4.5_0000845g0140/Nitab4.5_0000351g0060/Nitab4.5_00019…	Nitab4.5_0001312g0020/Nitab4.5_0001315g0130/Nitab4.5_0000673g0170/Nitab4.5_0004899g0020/Nitab4.5_0005250g0030/Nitab4.5_0001219g0180/Nitab4.5_0000385g0230/Nitab4.5_0000187g0260/Nitab4.5_0002991g0030/Nitab4.5_0000424g0030/Nitab4.5_0000125g0190/Nitab4.5_0002435g0010/-/Nitab4.5_0000352g0080/Nitab4.5_0001044g0040/Nitab4.5_0000220g0160/Nitab4.5_0000845g0140/Nitab4.5_0000351g0060/Nitab4.5_0001968g0090/N…	55	10	Nitab4.5_0000352g0080/Nitab4.5_0002564g0010/Nitab4.5_0000442g0230/Nitab4.5_0000335g0140/Nitab4.5_0005567g0030/Nitab4.5_0001460g0010/novel.1785/Nitab4.5_0000556g0250/novel.757/Nitab4.5_0003141g0050	45	Nitab4.5_0001312g0020/Nitab4.5_0001315g0130/Nitab4.5_0000673g0170/Nitab4.5_0004899g0020/Nitab4.5_0005250g0030/Nitab4.5_0001219g0180/Nitab4.5_0000385g0230/Nitab4.5_0000187g0260/Nitab4.5_0002991g0030/Nitab4.5_0000424g0030/Nitab4.5_0000125g0190/Nitab4.5_0002435g0010/novel.1077/Nitab4.5_0001044g0040/Nitab4.5_0000220g0160/Nitab4.5_0000845g0140/Nitab4.5_0000351g0060/Nitab4.5_0001968g0090/Nitab4.5_00000…
CC	GO:0042651	thylakoid membrane	16/398	33/3204	3.7634e-07	4.09792e-06	Nitab4.5_0000424g0030/Nitab4.5_0000125g0190/Nitab4.5_0002435g0010/Nitab4.5_0000845g0140/Nitab4.5_0003423g0020/Nitab4.5_0003160g0050/Nitab4.5_0001797g0060/Nitab4.5_0005601g0020/Nitab4.5_0000019g0250/novel.4587/Nitab4.5_0000108g0110/Nitab4.5_0000634g0080/Nitab4.5_0004105g0090/Nitab4.5_0002345g0070/Nitab4.5_0000407g0010/Nitab4.5_0002714g0020	Nitab4.5_0000424g0030/Nitab4.5_0000125g0190/Nitab4.5_0002435g0010/Nitab4.5_0000845g0140/Nitab4.5_0003423g0020/Nitab4.5_0003160g0050/Nitab4.5_0001797g0060/Nitab4.5_0005601g0020/Nitab4.5_0000019g0250/-/Nitab4.5_0000108g0110/Nitab4.5_0000634g0080/Nitab4.5_0004105g0090/Nitab4.5_0002345g0070/Nitab4.5_0000407g0010/Nitab4.5_0002714g0020	16	0		16	Nitab4.5_0000424g0030/Nitab4.5_0000125g0190/Nitab4.5_0002435g0010/Nitab4.5_0000845g0140/Nitab4.5_0003423g0020/Nitab4.5_0003160g0050/Nitab4.5_0001797g0060/Nitab4.5_0005601g0020/Nitab4.5_0000019g0250/novel.4587/Nitab4.5_0000108g0110/Nitab4.5_0000634g0080/Nitab4.5_0004105g0090/Nitab4.5_0002345g0070/Nitab4.5_0000407g0010/Nitab4.5_0002714g0020
CC	GO:0009654	photosystem II oxygen evolving complex	15/398	30/3204	5.30875e-07	5.20257e-06	Nitab4.5_0000424g0030/Nitab4.5_0000125g0190/Nitab4.5_0002435g0010/Nitab4.5_0000845g0140/Nitab4.5_0003423g0020/Nitab4.5_0003160g0050/Nitab4.5_0001797g0060/Nitab4.5_0005601g0020/Nitab4.5_0000019g0250/novel.4587/Nitab4.5_0000108g0110/Nitab4.5_0000634g0080/Nitab4.5_0004105g0090/Nitab4.5_0002345g0070/Nitab4.5_0000407g0010	Nitab4.5_0000424g0030/Nitab4.5_0000125g0190/Nitab4.5_0002435g0010/Nitab4.5_0000845g0140/Nitab4.5_0003423g0020/Nitab4.5_0003160g0050/Nitab4.5_0001797g0060/Nitab4.5_0005601g0020/Nitab4.5_0000019g0250/-/Nitab4.5_0000108g0110/Nitab4.5_0000634g0080/Nitab4.5_0004105g0090/Nitab4.5_0002345g0070/Nitab4.5_0000407g0010	15	0		15	Nitab4.5_0000424g0030/Nitab4.5_0000125g0190/Nitab4.5_0002435g0010/Nitab4.5_0000845g0140/Nitab4.5_0003423g0020/Nitab4.5_0003160g0050/Nitab4.5_0001797g0060/Nitab4.5_0005601g0020/Nitab4.5_0000019g0250/novel.4587/Nitab4.5_0000108g0110/Nitab4.5_0000634g0080/Nitab4.5_0004105g0090/Nitab4.5_0002345g0070/Nitab4.5_0000407g0010
CC	GO:1990204	oxidoreductase complex	15/398	34/3204	3.94784e-06	3.51717e-05	Nitab4.5_0000424g0030/Nitab4.5_0000125g0190/Nitab4.5_0002435g0010/Nitab4.5_0000845g0140/Nitab4.5_0003423g0020/Nitab4.5_0003160g0050/Nitab4.5_0001797g0060/Nitab4.5_0005601g0020/Nitab4.5_0000019g0250/novel.4587/Nitab4.5_0000108g0110/Nitab4.5_0000634g0080/Nitab4.5_0004105g0090/Nitab4.5_0002345g0070/Nitab4.5_0000407g0010	Nitab4.5_0000424g0030/Nitab4.5_0000125g0190/Nitab4.5_0002435g0010/Nitab4.5_0000845g0140/Nitab4.5_0003423g0020/Nitab4.5_0003160g0050/Nitab4.5_0001797g0060/Nitab4.5_0005601g0020/Nitab4.5_0000019g0250/-/Nitab4.5_0000108g0110/Nitab4.5_0000634g0080/Nitab4.5_0004105g0090/Nitab4.5_0002345g0070/Nitab4.5_0000407g0010	15	0		15	Nitab4.5_0000424g0030/Nitab4.5_0000125g0190/Nitab4.5_0002435g0010/Nitab4.5_0000845g0140/Nitab4.5_0003423g0020/Nitab4.5_0003160g0050/Nitab4.5_0001797g0060/Nitab4.5_0005601g0020/Nitab4.5_0000019g0250/novel.4587/Nitab4.5_0000108g0110/Nitab4.5_0000634g0080/Nitab4.5_0004105g0090/Nitab4.5_0002345g0070/Nitab4.5_0000407g0010
CC	GO:0019898	extrinsic component of membrane	13/398	28/3204	8.92648e-06	7.28996e-05	Nitab4.5_0000424g0030/Nitab4.5_0000125g0190/Nitab4.5_0003423g0020/Nitab4.5_0003160g0050/Nitab4.5_0001797g0060/Nitab4.5_0005601g0020/Nitab4.5_0000019g0250/novel.4587/Nitab4.5_0000108g0110/Nitab4.5_0000634g0080/Nitab4.5_0004105g0090/Nitab4.5_0002345g0070/Nitab4.5_0000407g0010	Nitab4.5_0000424g0030/Nitab4.5_0000125g0190/Nitab4.5_0003423g0020/Nitab4.5_0003160g0050/Nitab4.5_0001797g0060/Nitab4.5_0005601g0020/Nitab4.5_0000019g0250/-/Nitab4.5_0000108g0110/Nitab4.5_0000634g0080/Nitab4.5_0004105g0090/Nitab4.5_0002345g0070/Nitab4.5_0000407g0010	13	0		13	Nitab4.5_0000424g0030/Nitab4.5_0000125g0190/Nitab4.5_0003423g0020/Nitab4.5_0003160g0050/Nitab4.5_0001797g0060/Nitab4.5_0005601g0020/Nitab4.5_0000019g0250/novel.4587/Nitab4.5_0000108g0110/Nitab4.5_0000634g0080/Nitab4.5_0004105g0090/Nitab4.5_0002345g0070/Nitab4.5_0000407g0010
MF	GO:0016209	antioxidant activity	32/1740	100/13188	8.67074e-07	0.000283533	Nitab4.5_0000071g0350/novel.4002/Nitab4.5_0000022g0310/Nitab4.5_0000270g0080/novel.1296/Nitab4.5_0000372g0040/Nitab4.5_0003441g0020/novel.1154/Nitab4.5_0000249g0170/Nitab4.5_0001315g0150/Nitab4.5_0000651g0040/novel.5567/Nitab4.5_0001699g0010/Nitab4.5_0000020g0330/Nitab4.5_0000071g0190/Nitab4.5_0001287g0150/Nitab4.5_0002331g0010/Nitab4.5_0001952g0250/Nitab4.5_0000407g0130/Nitab4.5_0000786g0090/Nit…	Nitab4.5_0000071g0350/-/Nitab4.5_0000022g0310/Nitab4.5_0000270g0080/-/Nitab4.5_0000372g0040/Nitab4.5_0003441g0020/-/Nitab4.5_0000249g0170/Nitab4.5_0001315g0150/Nitab4.5_0000651g0040/-/Nitab4.5_0001699g0010/Nitab4.5_0000020g0330/Nitab4.5_0000071g0190/Nitab4.5_0001287g0150/Nitab4.5_0002331g0010/Nitab4.5_0001952g0250/Nitab4.5_0000407g0130/Nitab4.5_0000786g0090/Nitab4.5_0003436g0020/Nitab4.5_0001176g…	32	6	Nitab4.5_0000249g0170/Nitab4.5_0000651g0040/Nitab4.5_0002331g0010/Nitab4.5_0003436g0020/Nitab4.5_0002827g0020/Nitab4.5_0000078g0210	26	Nitab4.5_0000071g0350/novel.4002/Nitab4.5_0000022g0310/Nitab4.5_0000270g0080/novel.1296/Nitab4.5_0000372g0040/Nitab4.5_0003441g0020/novel.1154/Nitab4.5_0001315g0150/novel.5567/Nitab4.5_0001699g0010/Nitab4.5_0000020g0330/Nitab4.5_0000071g0190/Nitab4.5_0001287g0150/Nitab4.5_0001952g0250/Nitab4.5_0000407g0130/Nitab4.5_0000786g0090/Nitab4.5_0001176g0090/Nitab4.5_0003187g0040/Nitab4.5_0001996g0010/Nit…
MF	GO:0003700	DNA-binding transcription factor activity	90/1740	441/13188	1.17452e-05	0.00192034	Nitab4.5_0000645g0090/Nitab4.5_0000116g0330/Nitab4.5_0000305g0190/Nitab4.5_0002998g0010/Nitab4.5_0005990g0020/Nitab4.5_0001083g0010/Nitab4.5_0002394g0010/Nitab4.5_0000412g0010/Nitab4.5_0001317g0020/Nitab4.5_0000184g0280/Nitab4.5_0000675g0010/Nitab4.5_0004977g0010/Nitab4.5_0000363g0280/Nitab4.5_0000421g0100/Nitab4.5_0002016g0060/Nitab4.5_0002419g0050/Nitab4.5_0001992g0130/Nitab4.5_0002944g0110/Nit…	Nitab4.5_0000645g0090/Nitab4.5_0000116g0330/Nitab4.5_0000305g0190/Nitab4.5_0002998g0010/Nitab4.5_0005990g0020/Nitab4.5_0001083g0010/Nitab4.5_0002394g0010/Nitab4.5_0000412g0010/Nitab4.5_0001317g0020/Nitab4.5_0000184g0280/Nitab4.5_0000675g0010/Nitab4.5_0004977g0010/Nitab4.5_0000363g0280/Nitab4.5_0000421g0100/Nitab4.5_0002016g0060/Nitab4.5_0002419g0050/Nitab4.5_0001992g0130/Nitab4.5_0002944g0110/Nit…	90	35	Nitab4.5_0000184g0280/Nitab4.5_0004977g0010/Nitab4.5_0000421g0100/Nitab4.5_0000777g0080/Nitab4.5_0000712g0030/Nitab4.5_0000604g0060/Nitab4.5_0000094g0070/novel.2796/Nitab4.5_0001591g0020/Nitab4.5_0000508g0130/Nitab4.5_0000241g0170/Nitab4.5_0000508g0140/Nitab4.5_0002184g0030/Nitab4.5_0000171g0190/Nitab4.5_0000381g0130/Nitab4.5_0000892g0150/Nitab4.5_0002328g0020/Nitab4.5_0002577g0030/Nitab4.5_00003…	55	Nitab4.5_0000645g0090/Nitab4.5_0000116g0330/Nitab4.5_0000305g0190/Nitab4.5_0002998g0010/Nitab4.5_0005990g0020/Nitab4.5_0001083g0010/Nitab4.5_0002394g0010/Nitab4.5_0000412g0010/Nitab4.5_0001317g0020/Nitab4.5_0000675g0010/Nitab4.5_0000363g0280/Nitab4.5_0002016g0060/Nitab4.5_0002419g0050/Nitab4.5_0001992g0130/Nitab4.5_0002944g0110/Nitab4.5_0003039g0040/Nitab4.5_0001663g0210/Nitab4.5_0001034g0160/nov…
MF	GO:0140110	transcription regulator activity	91/1740	457/13188	2.85142e-05	0.00233581	Nitab4.5_0000645g0090/Nitab4.5_0000116g0330/Nitab4.5_0000305g0190/Nitab4.5_0002998g0010/Nitab4.5_0005990g0020/Nitab4.5_0001083g0010/Nitab4.5_0002394g0010/Nitab4.5_0000412g0010/Nitab4.5_0001317g0020/Nitab4.5_0000184g0280/Nitab4.5_0000675g0010/Nitab4.5_0004977g0010/Nitab4.5_0000363g0280/Nitab4.5_0000421g0100/Nitab4.5_0002016g0060/Nitab4.5_0002419g0050/Nitab4.5_0001992g0130/Nitab4.5_0002944g0110/Nit…	Nitab4.5_0000645g0090/Nitab4.5_0000116g0330/Nitab4.5_0000305g0190/Nitab4.5_0002998g0010/Nitab4.5_0005990g0020/Nitab4.5_0001083g0010/Nitab4.5_0002394g0010/Nitab4.5_0000412g0010/Nitab4.5_0001317g0020/Nitab4.5_0000184g0280/Nitab4.5_0000675g0010/Nitab4.5_0004977g0010/Nitab4.5_0000363g0280/Nitab4.5_0000421g0100/Nitab4.5_0002016g0060/Nitab4.5_0002419g0050/Nitab4.5_0001992g0130/Nitab4.5_0002944g0110/Nit…	91	36	Nitab4.5_0000184g0280/Nitab4.5_0004977g0010/Nitab4.5_0000421g0100/Nitab4.5_0000777g0080/Nitab4.5_0000712g0030/Nitab4.5_0000604g0060/Nitab4.5_0000036g0030/Nitab4.5_0000094g0070/novel.2796/Nitab4.5_0001591g0020/Nitab4.5_0000508g0130/Nitab4.5_0000241g0170/Nitab4.5_0000508g0140/Nitab4.5_0002184g0030/Nitab4.5_0000171g0190/Nitab4.5_0000381g0130/Nitab4.5_0000892g0150/Nitab4.5_0002328g0020/Nitab4.5_00025…	55	Nitab4.5_0000645g0090/Nitab4.5_0000116g0330/Nitab4.5_0000305g0190/Nitab4.5_0002998g0010/Nitab4.5_0005990g0020/Nitab4.5_0001083g0010/Nitab4.5_0002394g0010/Nitab4.5_0000412g0010/Nitab4.5_0001317g0020/Nitab4.5_0000675g0010/Nitab4.5_0000363g0280/Nitab4.5_0002016g0060/Nitab4.5_0002419g0050/Nitab4.5_0001992g0130/Nitab4.5_0002944g0110/Nitab4.5_0003039g0040/Nitab4.5_0001663g0210/Nitab4.5_0001034g0160/nov…
MF	GO:0016684	oxidoreductase activity, acting on peroxide as acceptor	27/1740	91/13188	2.85726e-05	0.00233581	novel.4002/Nitab4.5_0000022g0310/Nitab4.5_0000270g0080/novel.1296/Nitab4.5_0000372g0040/Nitab4.5_0003441g0020/novel.1154/Nitab4.5_0000249g0170/Nitab4.5_0001315g0150/Nitab4.5_0000651g0040/novel.5567/Nitab4.5_0000020g0330/Nitab4.5_0001287g0150/Nitab4.5_0002331g0010/Nitab4.5_0001952g0250/Nitab4.5_0000407g0130/Nitab4.5_0000786g0090/Nitab4.5_0003436g0020/Nitab4.5_0001176g0090/Nitab4.5_0003187g0040/Nit…	-/Nitab4.5_0000022g0310/Nitab4.5_0000270g0080/-/Nitab4.5_0000372g0040/Nitab4.5_0003441g0020/-/Nitab4.5_0000249g0170/Nitab4.5_0001315g0150/Nitab4.5_0000651g0040/-/Nitab4.5_0000020g0330/Nitab4.5_0001287g0150/Nitab4.5_0002331g0010/Nitab4.5_0001952g0250/Nitab4.5_0000407g0130/Nitab4.5_0000786g0090/Nitab4.5_0003436g0020/Nitab4.5_0001176g0090/Nitab4.5_0003187g0040/Nitab4.5_0001996g0010/Nitab4.5_0000976g…	27	6	Nitab4.5_0000249g0170/Nitab4.5_0000651g0040/Nitab4.5_0002331g0010/Nitab4.5_0003436g0020/Nitab4.5_0002827g0020/Nitab4.5_0000078g0210	21	novel.4002/Nitab4.5_0000022g0310/Nitab4.5_0000270g0080/novel.1296/Nitab4.5_0000372g0040/Nitab4.5_0003441g0020/novel.1154/Nitab4.5_0001315g0150/novel.5567/Nitab4.5_0000020g0330/Nitab4.5_0001287g0150/Nitab4.5_0001952g0250/Nitab4.5_0000407g0130/Nitab4.5_0000786g0090/Nitab4.5_0001176g0090/Nitab4.5_0003187g0040/Nitab4.5_0001996g0010/Nitab4.5_0000976g0320/novel.1295/Nitab4.5_0000209g0170/Nitab4.5_00050…
MF	GO:0016829	lyase activity	39/1740	161/13188	9.75798e-05	0.00638172	Nitab4.5_0000263g0250/Nitab4.5_0005264g0010/Nitab4.5_0000383g0140/Nitab4.5_0000409g0060/Nitab4.5_0002713g0040/Nitab4.5_0000132g0250/novel.2191/Nitab4.5_0001584g0010/Nitab4.5_0001179g0080/Nitab4.5_0005516g0010/Nitab4.5_0000103g0120/Nitab4.5_0000502g0120/Nitab4.5_0004908g0060/Nitab4.5_0001423g0050/Nitab4.5_0000068g0440/Nitab4.5_0000062g0570/novel.5896/Nitab4.5_0004657g0010/Nitab4.5_0001232g0070/Nit…	Nitab4.5_0000263g0250/Nitab4.5_0005264g0010/Nitab4.5_0000383g0140/Nitab4.5_0000409g0060/Nitab4.5_0002713g0040/Nitab4.5_0000132g0250/-/Nitab4.5_0001584g0010/Nitab4.5_0001179g0080/Nitab4.5_0005516g0010/Nitab4.5_0000103g0120/Nitab4.5_0000502g0120/Nitab4.5_0004908g0060/Nitab4.5_0001423g0050/Nitab4.5_0000068g0440/Nitab4.5_0000062g0570/-/Nitab4.5_0004657g0010/Nitab4.5_0001232g0070/Nitab4.5_0002553g0010…	39	14	novel.2191/Nitab4.5_0004908g0060/novel.5896/Nitab4.5_0001232g0070/Nitab4.5_0000350g0050/Nitab4.5_0001180g0150/Nitab4.5_0001461g0050/Nitab4.5_0000005g0020/Nitab4.5_0000088g0040/Nitab4.5_0001453g0040/Nitab4.5_0002093g0240/Nitab4.5_0004675g0020/Nitab4.5_0001476g0010/Nitab4.5_0002014g0010	25	Nitab4.5_0000263g0250/Nitab4.5_0005264g0010/Nitab4.5_0000383g0140/Nitab4.5_0000409g0060/Nitab4.5_0002713g0040/Nitab4.5_0000132g0250/Nitab4.5_0001584g0010/Nitab4.5_0001179g0080/Nitab4.5_0005516g0010/Nitab4.5_0000103g0120/Nitab4.5_0000502g0120/Nitab4.5_0001423g0050/Nitab4.5_0000068g0440/Nitab4.5_0000062g0570/Nitab4.5_0004657g0010/Nitab4.5_0002553g0010/novel.5399/Nitab4.5_0000863g0060/Nitab4.5_00011…
MF	GO:0004601	peroxidase activity	25/1740	88/13188	0.000121827	0.00663958	novel.4002/Nitab4.5_0000022g0310/Nitab4.5_0000270g0080/novel.1296/Nitab4.5_0000372g0040/Nitab4.5_0003441g0020/novel.1154/Nitab4.5_0000249g0170/Nitab4.5_0001315g0150/Nitab4.5_0000651g0040/novel.5567/Nitab4.5_0002331g0010/Nitab4.5_0001952g0250/Nitab4.5_0000407g0130/Nitab4.5_0000786g0090/Nitab4.5_0003436g0020/Nitab4.5_0001176g0090/Nitab4.5_0003187g0040/Nitab4.5_0001996g0010/Nitab4.5_0000976g0320/nov…	-/Nitab4.5_0000022g0310/Nitab4.5_0000270g0080/-/Nitab4.5_0000372g0040/Nitab4.5_0003441g0020/-/Nitab4.5_0000249g0170/Nitab4.5_0001315g0150/Nitab4.5_0000651g0040/-/Nitab4.5_0002331g0010/Nitab4.5_0001952g0250/Nitab4.5_0000407g0130/Nitab4.5_0000786g0090/Nitab4.5_0003436g0020/Nitab4.5_0001176g0090/Nitab4.5_0003187g0040/Nitab4.5_0001996g0010/Nitab4.5_0000976g0320/-/Nitab4.5_0000209g0170/Nitab4.5_000282…	25	6	Nitab4.5_0000249g0170/Nitab4.5_0000651g0040/Nitab4.5_0002331g0010/Nitab4.5_0003436g0020/Nitab4.5_0002827g0020/Nitab4.5_0000078g0210	19	novel.4002/Nitab4.5_0000022g0310/Nitab4.5_0000270g0080/novel.1296/Nitab4.5_0000372g0040/Nitab4.5_0003441g0020/novel.1154/Nitab4.5_0001315g0150/novel.5567/Nitab4.5_0001952g0250/Nitab4.5_0000407g0130/Nitab4.5_0000786g0090/Nitab4.5_0001176g0090/Nitab4.5_0003187g0040/Nitab4.5_0001996g0010/Nitab4.5_0000976g0320/novel.1295/Nitab4.5_0000209g0170/Nitab4.5_0005010g0010
MF	GO:0005509	calcium ion binding	44/1740	195/13188	0.00020895	0.00976095	Nitab4.5_0002664g0030/Nitab4.5_0000608g0140/Nitab4.5_0001449g0090/Nitab4.5_0000080g0340/Nitab4.5_0002649g0020/Nitab4.5_0004513g0010/Nitab4.5_0000977g0060/Nitab4.5_0001456g0110/Nitab4.5_0006119g0050/Nitab4.5_0000864g0060/Nitab4.5_0000444g0110/Nitab4.5_0000424g0030/Nitab4.5_0000125g0190/Nitab4.5_0000859g0240/Nitab4.5_0005658g0030/Nitab4.5_0000582g0130/Nitab4.5_0000082g0370/Nitab4.5_0001018g0020/Nit…	Nitab4.5_0002664g0030/Nitab4.5_0000608g0140/Nitab4.5_0001449g0090/Nitab4.5_0000080g0340/Nitab4.5_0002649g0020/Nitab4.5_0004513g0010/Nitab4.5_0000977g0060/Nitab4.5_0001456g0110/Nitab4.5_0006119g0050/Nitab4.5_0000864g0060/Nitab4.5_0000444g0110/Nitab4.5_0000424g0030/Nitab4.5_0000125g0190/Nitab4.5_0000859g0240/Nitab4.5_0005658g0030/Nitab4.5_0000582g0130/Nitab4.5_0000082g0370/Nitab4.5_0001018g0020/Nit…	44	9	Nitab4.5_0001449g0090/Nitab4.5_0000080g0340/Nitab4.5_0000977g0060/Nitab4.5_0000444g0110/Nitab4.5_0000582g0130/Nitab4.5_0001018g0020/Nitab4.5_0001691g0130/Nitab4.5_0001580g0030/Nitab4.5_0000783g0050	35	Nitab4.5_0002664g0030/Nitab4.5_0000608g0140/Nitab4.5_0002649g0020/Nitab4.5_0004513g0010/Nitab4.5_0001456g0110/Nitab4.5_0006119g0050/Nitab4.5_0000864g0060/Nitab4.5_0000424g0030/Nitab4.5_0000125g0190/Nitab4.5_0000859g0240/Nitab4.5_0005658g0030/Nitab4.5_0000082g0370/Nitab4.5_0003423g0020/Nitab4.5_0000036g0500/Nitab4.5_0003160g0050/Nitab4.5_0003855g0020/Nitab4.5_0001797g0060/Nitab4.5_0005601g0020/Nit…
MF	GO:0043565	sequence-specific DNA binding	51/1740	245/13188	0.000546405	0.0223343	Nitab4.5_0000305g0190/Nitab4.5_0001317g0020/Nitab4.5_0000184g0280/Nitab4.5_0004977g0010/Nitab4.5_0000363g0280/Nitab4.5_0002944g0110/Nitab4.5_0000712g0030/Nitab4.5_0000604g0060/Nitab4.5_0001663g0210/Nitab4.5_0000094g0070/novel.5671/novel.2115/Nitab4.5_0000006g0300/novel.2796/Nitab4.5_0001591g0020/Nitab4.5_0001226g0020/Nitab4.5_0000047g0140/Nitab4.5_0000508g0130/Nitab4.5_0000241g0170/Nitab4.5_00000…	Nitab4.5_0000305g0190/Nitab4.5_0001317g0020/Nitab4.5_0000184g0280/Nitab4.5_0004977g0010/Nitab4.5_0000363g0280/Nitab4.5_0002944g0110/Nitab4.5_0000712g0030/Nitab4.5_0000604g0060/Nitab4.5_0001663g0210/Nitab4.5_0000094g0070/-/-/Nitab4.5_0000006g0300/-/Nitab4.5_0001591g0020/Nitab4.5_0001226g0020/Nitab4.5_0000047g0140/Nitab4.5_0000508g0130/Nitab4.5_0000241g0170/Nitab4.5_0000046g0020/Nitab4.5_0000508g01…	51	27	Nitab4.5_0000184g0280/Nitab4.5_0004977g0010/Nitab4.5_0000712g0030/Nitab4.5_0000604g0060/Nitab4.5_0000094g0070/novel.2796/Nitab4.5_0001591g0020/Nitab4.5_0000508g0130/Nitab4.5_0000241g0170/Nitab4.5_0000508g0140/Nitab4.5_0000171g0190/Nitab4.5_0000381g0130/Nitab4.5_0000892g0150/Nitab4.5_0002328g0020/Nitab4.5_0004506g0060/Nitab4.5_0007972g0010/Nitab4.5_0000718g0350/Nitab4.5_0000391g0030/Nitab4.5_00005…	24	Nitab4.5_0000305g0190/Nitab4.5_0001317g0020/Nitab4.5_0000363g0280/Nitab4.5_0002944g0110/Nitab4.5_0001663g0210/novel.5671/novel.2115/Nitab4.5_0000006g0300/Nitab4.5_0001226g0020/Nitab4.5_0000047g0140/Nitab4.5_0000046g0020/Nitab4.5_0002629g0100/Nitab4.5_0000071g0010/novel.5645/Nitab4.5_0003553g0130/Nitab4.5_0000106g0210/Nitab4.5_0002568g0030/Nitab4.5_0002016g0030/Nitab4.5_0000377g0110/Nitab4.5_00000…
MF	GO:0016836	hydro-lyase activity	14/1740	42/13188	0.000656526	0.0238538	Nitab4.5_0000132g0250/Nitab4.5_0005516g0010/Nitab4.5_0000103g0120/Nitab4.5_0000502g0120/Nitab4.5_0001423g0050/Nitab4.5_0000068g0440/Nitab4.5_0001232g0070/Nitab4.5_0000973g0020/Nitab4.5_0000088g0040/Nitab4.5_0001453g0040/Nitab4.5_0002093g0240/Nitab4.5_0001476g0010/Nitab4.5_0003337g0010/Nitab4.5_0002014g0010	Nitab4.5_0000132g0250/Nitab4.5_0005516g0010/Nitab4.5_0000103g0120/Nitab4.5_0000502g0120/Nitab4.5_0001423g0050/Nitab4.5_0000068g0440/Nitab4.5_0001232g0070/Nitab4.5_0000973g0020/Nitab4.5_0000088g0040/Nitab4.5_0001453g0040/Nitab4.5_0002093g0240/Nitab4.5_0001476g0010/Nitab4.5_0003337g0010/Nitab4.5_0002014g0010	14	6	Nitab4.5_0001232g0070/Nitab4.5_0000088g0040/Nitab4.5_0001453g0040/Nitab4.5_0002093g0240/Nitab4.5_0001476g0010/Nitab4.5_0002014g0010	8	Nitab4.5_0000132g0250/Nitab4.5_0005516g0010/Nitab4.5_0000103g0120/Nitab4.5_0000502g0120/Nitab4.5_0001423g0050/Nitab4.5_0000068g0440/Nitab4.5_0000973g0020/Nitab4.5_0003337g0010
MF	GO:0016830	carbon-carbon lyase activity	19/1740	67/13188	0.000784914	0.0256667	Nitab4.5_0000263g0250/Nitab4.5_0005264g0010/Nitab4.5_0000383g0140/Nitab4.5_0000409g0060/Nitab4.5_0002713g0040/novel.2191/Nitab4.5_0004908g0060/novel.5896/Nitab4.5_0004657g0010/Nitab4.5_0002553g0010/Nitab4.5_0000350g0050/Nitab4.5_0001180g0150/Nitab4.5_0000863g0060/Nitab4.5_0001135g0170/Nitab4.5_0000944g0090/Nitab4.5_0000005g0020/Nitab4.5_0004675g0020/Nitab4.5_0001970g0030/Nitab4.5_0000136g0100	Nitab4.5_0000263g0250/Nitab4.5_0005264g0010/Nitab4.5_0000383g0140/Nitab4.5_0000409g0060/Nitab4.5_0002713g0040/-/Nitab4.5_0004908g0060/-/Nitab4.5_0004657g0010/Nitab4.5_0002553g0010/Nitab4.5_0000350g0050/Nitab4.5_0001180g0150/Nitab4.5_0000863g0060/Nitab4.5_0001135g0170/Nitab4.5_0000944g0090/Nitab4.5_0000005g0020/Nitab4.5_0004675g0020/Nitab4.5_0001970g0030/Nitab4.5_0000136g0100	19	7	novel.2191/Nitab4.5_0004908g0060/novel.5896/Nitab4.5_0000350g0050/Nitab4.5_0001180g0150/Nitab4.5_0000005g0020/Nitab4.5_0004675g0020	12	Nitab4.5_0000263g0250/Nitab4.5_0005264g0010/Nitab4.5_0000383g0140/Nitab4.5_0000409g0060/Nitab4.5_0002713g0040/Nitab4.5_0004657g0010/Nitab4.5_0002553g0010/Nitab4.5_0000863g0060/Nitab4.5_0001135g0170/Nitab4.5_0000944g0090/Nitab4.5_0001970g0030/Nitab4.5_0000136g0100
MF	GO:0016298	lipase activity	7/1740	14/13188	0.00101041	0.0300368	novel.5581/novel.3817/Nitab4.5_0001032g0030/Nitab4.5_0000119g0150/Nitab4.5_0001455g0040/Nitab4.5_0000102g0050/Nitab4.5_0000677g0020	-/-/Nitab4.5_0001032g0030/Nitab4.5_0000119g0150/Nitab4.5_0001455g0040/Nitab4.5_0000102g0050/Nitab4.5_0000677g0020	7	4	Nitab4.5_0001032g0030/Nitab4.5_0000119g0150/Nitab4.5_0001455g0040/Nitab4.5_0000677g0020	3	novel.5581/novel.3817/Nitab4.5_0000102g0050
MF	GO:0004620	phospholipase activity	6/1740	11/13188	0.00133443	0.0335661	novel.5581/novel.3817/Nitab4.5_0001032g0030/Nitab4.5_0000119g0150/Nitab4.5_0001455g0040/Nitab4.5_0000102g0050	-/-/Nitab4.5_0001032g0030/Nitab4.5_0000119g0150/Nitab4.5_0001455g0040/Nitab4.5_0000102g0050	6	3	Nitab4.5_0001032g0030/Nitab4.5_0000119g0150/Nitab4.5_0001455g0040	3	novel.5581/novel.3817/Nitab4.5_0000102g0050
MF	GO:0004659	prenyltransferase activity	6/1740	11/13188	0.00133443	0.0335661	novel.378/Nitab4.5_0000863g0140/Nitab4.5_0003959g0010/Nitab4.5_0008676g0010/Nitab4.5_0002532g0070/Nitab4.5_0000658g0080	-/Nitab4.5_0000863g0140/Nitab4.5_0003959g0010/Nitab4.5_0008676g0010/Nitab4.5_0002532g0070/Nitab4.5_0000658g0080	6	0		6	novel.378/Nitab4.5_0000863g0140/Nitab4.5_0003959g0010/Nitab4.5_0008676g0010/Nitab4.5_0002532g0070/Nitab4.5_0000658g0080

## Sheet: Table S3
Supplementary Table S3. List of GO terms of Y87 under iron deficiency conditions.
Category	GOID	Description	GeneRatio	BgRatio	pvalue	padj	geneID	geneName	Count	Up	Up_Gene_id	Down	Down_Gene_id
BP	GO:0015979	photosynthesis	62/1787	92/8634	3.25487e-22	1.5721e-19	Nitab4.5_0001312g0020/Nitab4.5_0001315g0130/Nitab4.5_0004899g0020/Nitab4.5_0000673g0170/Nitab4.5_0000385g0230/Nitab4.5_0000100g0280/Nitab4.5_0000187g0260/Nitab4.5_0001219g0180/Nitab4.5_0002345g0070/Nitab4.5_0002991g0030/Nitab4.5_0000073g0060/Nitab4.5_0001809g0020/Nitab4.5_0001348g0080/Nitab4.5_0001622g0160/Nitab4.5_0001968g0090/Nitab4.5_0000108g0110/Nitab4.5_0000611g0120/novel.4587/Nitab4.5_00056…	Nitab4.5_0001312g0020/Nitab4.5_0001315g0130/Nitab4.5_0004899g0020/Nitab4.5_0000673g0170/Nitab4.5_0000385g0230/Nitab4.5_0000100g0280/Nitab4.5_0000187g0260/Nitab4.5_0001219g0180/Nitab4.5_0002345g0070/Nitab4.5_0002991g0030/Nitab4.5_0000073g0060/Nitab4.5_0001809g0020/Nitab4.5_0001348g0080/Nitab4.5_0001622g0160/Nitab4.5_0001968g0090/Nitab4.5_0000108g0110/Nitab4.5_0000611g0120/-/Nitab4.5_0005601g0020/N…	62	0		62	Nitab4.5_0001312g0020/Nitab4.5_0001315g0130/Nitab4.5_0004899g0020/Nitab4.5_0000673g0170/Nitab4.5_0000385g0230/Nitab4.5_0000100g0280/Nitab4.5_0000187g0260/Nitab4.5_0001219g0180/Nitab4.5_0002345g0070/Nitab4.5_0002991g0030/Nitab4.5_0000073g0060/Nitab4.5_0001809g0020/Nitab4.5_0001348g0080/Nitab4.5_0001622g0160/Nitab4.5_0001968g0090/Nitab4.5_0000108g0110/Nitab4.5_0000611g0120/novel.4587/Nitab4.5_00056…
BP	GO:0033014	tetrapyrrole biosynthetic process	17/1787	24/8634	1.69524e-07	4.094e-05	Nitab4.5_0000377g0190/Nitab4.5_0002713g0040/Nitab4.5_0000068g0440/Nitab4.5_0000263g0250/Nitab4.5_0000976g0010/Nitab4.5_0000383g0140/Nitab4.5_0000502g0120/Nitab4.5_0001080g0030/Nitab4.5_0005516g0010/Nitab4.5_0005622g0040/Nitab4.5_0005264g0010/Nitab4.5_0000973g0020/Nitab4.5_0000134g0020/Nitab4.5_0000409g0060/Nitab4.5_0000718g0060/Nitab4.5_0000075g0030/Nitab4.5_0000443g0190	Nitab4.5_0000377g0190/Nitab4.5_0002713g0040/Nitab4.5_0000068g0440/Nitab4.5_0000263g0250/Nitab4.5_0000976g0010/Nitab4.5_0000383g0140/Nitab4.5_0000502g0120/Nitab4.5_0001080g0030/Nitab4.5_0005516g0010/Nitab4.5_0005622g0040/Nitab4.5_0005264g0010/Nitab4.5_0000973g0020/Nitab4.5_0000134g0020/Nitab4.5_0000409g0060/Nitab4.5_0000718g0060/Nitab4.5_0000075g0030/Nitab4.5_0000443g0190	17	1	Nitab4.5_0005622g0040	16	Nitab4.5_0000377g0190/Nitab4.5_0002713g0040/Nitab4.5_0000068g0440/Nitab4.5_0000263g0250/Nitab4.5_0000976g0010/Nitab4.5_0000383g0140/Nitab4.5_0000502g0120/Nitab4.5_0001080g0030/Nitab4.5_0005516g0010/Nitab4.5_0005264g0010/Nitab4.5_0000973g0020/Nitab4.5_0000134g0020/Nitab4.5_0000409g0060/Nitab4.5_0000718g0060/Nitab4.5_0000075g0030/Nitab4.5_0000443g0190
BP	GO:0006091	generation of precursor metabolites and energy	40/1787	94/8634	1.18383e-06	0.000190094	Nitab4.5_0000578g0110/novel.4917/Nitab4.5_0000108g0110/novel.4587/Nitab4.5_0000382g0110/Nitab4.5_0000136g0100/Nitab4.5_0000578g0160/Nitab4.5_0000018g0230/Nitab4.5_0000132g0310/Nitab4.5_0001090g0130/novel.1892/Nitab4.5_0000350g0050/Nitab4.5_0000075g0260/Nitab4.5_0000152g0250/Nitab4.5_0004490g0060/Nitab4.5_0001922g0070/Nitab4.5_0000220g0160/novel.2923/Nitab4.5_0000246g0220/Nitab4.5_0003194g0030/nov…	Nitab4.5_0000578g0110/-/Nitab4.5_0000108g0110/-/Nitab4.5_0000382g0110/Nitab4.5_0000136g0100/Nitab4.5_0000578g0160/Nitab4.5_0000018g0230/Nitab4.5_0000132g0310/Nitab4.5_0001090g0130/-/Nitab4.5_0000350g0050/Nitab4.5_0000075g0260/Nitab4.5_0000152g0250/Nitab4.5_0004490g0060/Nitab4.5_0001922g0070/Nitab4.5_0000220g0160/-/Nitab4.5_0000246g0220/Nitab4.5_0003194g0030/-/Nitab4.5_0002632g0060/Nitab4.5_000012…	40	15	Nitab4.5_0000132g0310/Nitab4.5_0000350g0050/Nitab4.5_0000075g0260/Nitab4.5_0004490g0060/Nitab4.5_0001922g0070/Nitab4.5_0000246g0220/Nitab4.5_0003194g0030/Nitab4.5_0000129g0020/novel.4256/Nitab4.5_0000132g0160/Nitab4.5_0005517g0020/Nitab4.5_0000388g0120/Nitab4.5_0000010g0100/Nitab4.5_0001309g0010/Nitab4.5_0000116g0300	25	Nitab4.5_0000578g0110/novel.4917/Nitab4.5_0000108g0110/novel.4587/Nitab4.5_0000382g0110/Nitab4.5_0000136g0100/Nitab4.5_0000578g0160/Nitab4.5_0000018g0230/Nitab4.5_0001090g0130/novel.1892/Nitab4.5_0000152g0250/Nitab4.5_0000220g0160/novel.2923/novel.457/Nitab4.5_0002632g0060/Nitab4.5_0000003g0940/Nitab4.5_0003961g0020/Nitab4.5_0001560g0030/Nitab4.5_0004242g0010/Nitab4.5_0000381g0350/Nitab4.5_000097…
BP	GO:0006457	protein folding	44/1787	109/8634	2.00422e-06	0.000190094	Nitab4.5_0003337g0100/novel.5514/Nitab4.5_0000582g0130/Nitab4.5_0000123g0380/novel.1219/Nitab4.5_0000410g0190/Nitab4.5_0004281g0100/Nitab4.5_0000080g0340/Nitab4.5_0000073g0370/Nitab4.5_0003716g0040/Nitab4.5_0001449g0090/Nitab4.5_0002826g0040/Nitab4.5_0000989g0090/Nitab4.5_0005743g0020/novel.1928/Nitab4.5_0000980g0090/Nitab4.5_0004088g0020/Nitab4.5_0000072g0450/Nitab4.5_0001771g0120/Nitab4.5_00042…	Nitab4.5_0003337g0100/-/Nitab4.5_0000582g0130/Nitab4.5_0000123g0380/-/Nitab4.5_0000410g0190/Nitab4.5_0004281g0100/Nitab4.5_0000080g0340/Nitab4.5_0000073g0370/Nitab4.5_0003716g0040/Nitab4.5_0001449g0090/Nitab4.5_0002826g0040/Nitab4.5_0000989g0090/Nitab4.5_0005743g0020/-/Nitab4.5_0000980g0090/Nitab4.5_0004088g0020/Nitab4.5_0000072g0450/Nitab4.5_0001771g0120/Nitab4.5_0004227g0020/Nitab4.5_0001756g02…	44	16	Nitab4.5_0000582g0130/Nitab4.5_0000080g0340/Nitab4.5_0001449g0090/Nitab4.5_0005743g0020/Nitab4.5_0000980g0090/Nitab4.5_0000072g0450/Nitab4.5_0004227g0020/novel.5828/Nitab4.5_0000283g0060/novel.1171/Nitab4.5_0000337g0070/Nitab4.5_0001301g0160/Nitab4.5_0000337g0060/Nitab4.5_0002650g0070/Nitab4.5_0000860g0150/Nitab4.5_0001542g0110	28	Nitab4.5_0003337g0100/novel.5514/Nitab4.5_0000123g0380/novel.1219/Nitab4.5_0000410g0190/Nitab4.5_0004281g0100/Nitab4.5_0000073g0370/Nitab4.5_0003716g0040/Nitab4.5_0002826g0040/Nitab4.5_0000989g0090/novel.1928/Nitab4.5_0004088g0020/Nitab4.5_0001771g0120/Nitab4.5_0001756g0210/Nitab4.5_0000210g0030/Nitab4.5_0001619g0010/Nitab4.5_0000662g0050/Nitab4.5_0002443g0050/Nitab4.5_0008639g0010/Nitab4.5_00005…
BP	GO:0006082	organic acid metabolic process	108/1787	348/8634	2.36142e-06	0.000190094	novel.4917/Nitab4.5_0000059g0050/Nitab4.5_0002857g0010/Nitab4.5_0003013g0020/Nitab4.5_0004854g0020/Nitab4.5_0002936g0040/Nitab4.5_0002486g0050/Nitab4.5_0002967g0050/Nitab4.5_0000415g0090/Nitab4.5_0005208g0050/Nitab4.5_0000052g0290/Nitab4.5_0002198g0010/novel.4005/Nitab4.5_0000743g0100/Nitab4.5_0000136g0100/Nitab4.5_0001650g0160/Nitab4.5_0005883g0030/Nitab4.5_0001198g0060/Nitab4.5_0002090g0010/Nit…	-/Nitab4.5_0000059g0050/Nitab4.5_0002857g0010/Nitab4.5_0003013g0020/Nitab4.5_0004854g0020/Nitab4.5_0002936g0040/Nitab4.5_0002486g0050/Nitab4.5_0002967g0050/Nitab4.5_0000415g0090/Nitab4.5_0005208g0050/Nitab4.5_0000052g0290/Nitab4.5_0002198g0010/-/Nitab4.5_0000743g0100/Nitab4.5_0000136g0100/Nitab4.5_0001650g0160/Nitab4.5_0005883g0030/Nitab4.5_0001198g0060/Nitab4.5_0002090g0010/Nitab4.5_0000976g0080…	108	33	Nitab4.5_0000059g0050/Nitab4.5_0004854g0020/Nitab4.5_0002967g0050/Nitab4.5_0000052g0290/Nitab4.5_0002198g0010/novel.4005/Nitab4.5_0001650g0160/Nitab4.5_0005883g0030/Nitab4.5_0001198g0060/Nitab4.5_0000119g0080/Nitab4.5_0000132g0310/Nitab4.5_0000350g0050/Nitab4.5_0000075g0260/Nitab4.5_0000264g0190/Nitab4.5_0000102g0010/Nitab4.5_0004490g0060/Nitab4.5_0001922g0070/Nitab4.5_0000246g0220/Nitab4.5_00000…	75	novel.4917/Nitab4.5_0002857g0010/Nitab4.5_0003013g0020/Nitab4.5_0002936g0040/Nitab4.5_0002486g0050/Nitab4.5_0000415g0090/Nitab4.5_0005208g0050/Nitab4.5_0000743g0100/Nitab4.5_0000136g0100/Nitab4.5_0002090g0010/Nitab4.5_0000976g0080/Nitab4.5_0000578g0160/Nitab4.5_0000786g0120/novel.3772/Nitab4.5_0000018g0230/Nitab4.5_0004280g0070/Nitab4.5_0002654g0030/Nitab4.5_0009617g0010/novel.1892/Nitab4.5_00026…
BP	GO:0043436	oxoacid metabolic process	108/1787	348/8634	2.36142e-06	0.000190094	novel.4917/Nitab4.5_0000059g0050/Nitab4.5_0002857g0010/Nitab4.5_0003013g0020/Nitab4.5_0004854g0020/Nitab4.5_0002936g0040/Nitab4.5_0002486g0050/Nitab4.5_0002967g0050/Nitab4.5_0000415g0090/Nitab4.5_0005208g0050/Nitab4.5_0000052g0290/Nitab4.5_0002198g0010/novel.4005/Nitab4.5_0000743g0100/Nitab4.5_0000136g0100/Nitab4.5_0001650g0160/Nitab4.5_0005883g0030/Nitab4.5_0001198g0060/Nitab4.5_0002090g0010/Nit…	-/Nitab4.5_0000059g0050/Nitab4.5_0002857g0010/Nitab4.5_0003013g0020/Nitab4.5_0004854g0020/Nitab4.5_0002936g0040/Nitab4.5_0002486g0050/Nitab4.5_0002967g0050/Nitab4.5_0000415g0090/Nitab4.5_0005208g0050/Nitab4.5_0000052g0290/Nitab4.5_0002198g0010/-/Nitab4.5_0000743g0100/Nitab4.5_0000136g0100/Nitab4.5_0001650g0160/Nitab4.5_0005883g0030/Nitab4.5_0001198g0060/Nitab4.5_0002090g0010/Nitab4.5_0000976g0080…	108	33	Nitab4.5_0000059g0050/Nitab4.5_0004854g0020/Nitab4.5_0002967g0050/Nitab4.5_0000052g0290/Nitab4.5_0002198g0010/novel.4005/Nitab4.5_0001650g0160/Nitab4.5_0005883g0030/Nitab4.5_0001198g0060/Nitab4.5_0000119g0080/Nitab4.5_0000132g0310/Nitab4.5_0000350g0050/Nitab4.5_0000075g0260/Nitab4.5_0000264g0190/Nitab4.5_0000102g0010/Nitab4.5_0004490g0060/Nitab4.5_0001922g0070/Nitab4.5_0000246g0220/Nitab4.5_00000…	75	novel.4917/Nitab4.5_0002857g0010/Nitab4.5_0003013g0020/Nitab4.5_0002936g0040/Nitab4.5_0002486g0050/Nitab4.5_0000415g0090/Nitab4.5_0005208g0050/Nitab4.5_0000743g0100/Nitab4.5_0000136g0100/Nitab4.5_0002090g0010/Nitab4.5_0000976g0080/Nitab4.5_0000578g0160/Nitab4.5_0000786g0120/novel.3772/Nitab4.5_0000018g0230/Nitab4.5_0004280g0070/Nitab4.5_0002654g0030/Nitab4.5_0009617g0010/novel.1892/Nitab4.5_00026…
BP	GO:0006090	pyruvate metabolic process	25/1787	50/8634	3.73151e-06	0.000257474	novel.4917/Nitab4.5_0000136g0100/Nitab4.5_0000578g0160/Nitab4.5_0000018g0230/Nitab4.5_0004280g0070/Nitab4.5_0000132g0310/novel.1892/Nitab4.5_0000350g0050/Nitab4.5_0000075g0260/Nitab4.5_0000152g0250/Nitab4.5_0004490g0060/Nitab4.5_0001922g0070/novel.2923/Nitab4.5_0002632g0060/Nitab4.5_0000129g0020/novel.4256/Nitab4.5_0000132g0160/Nitab4.5_0005517g0020/Nitab4.5_0000381g0350/Nitab4.5_0000388g0120/Nit…	-/Nitab4.5_0000136g0100/Nitab4.5_0000578g0160/Nitab4.5_0000018g0230/Nitab4.5_0004280g0070/Nitab4.5_0000132g0310/-/Nitab4.5_0000350g0050/Nitab4.5_0000075g0260/Nitab4.5_0000152g0250/Nitab4.5_0004490g0060/Nitab4.5_0001922g0070/-/Nitab4.5_0002632g0060/Nitab4.5_0000129g0020/-/Nitab4.5_0000132g0160/Nitab4.5_0005517g0020/Nitab4.5_0000381g0350/Nitab4.5_0000388g0120/Nitab4.5_0000977g0100/Nitab4.5_0001317g…	25	11	Nitab4.5_0000132g0310/Nitab4.5_0000350g0050/Nitab4.5_0000075g0260/Nitab4.5_0004490g0060/Nitab4.5_0001922g0070/Nitab4.5_0000129g0020/novel.4256/Nitab4.5_0000132g0160/Nitab4.5_0005517g0020/Nitab4.5_0000388g0120/Nitab4.5_0001309g0010	14	novel.4917/Nitab4.5_0000136g0100/Nitab4.5_0000578g0160/Nitab4.5_0000018g0230/Nitab4.5_0004280g0070/novel.1892/Nitab4.5_0000152g0250/novel.2923/Nitab4.5_0002632g0060/Nitab4.5_0000381g0350/Nitab4.5_0000977g0100/Nitab4.5_0001317g0050/Nitab4.5_0002340g0010/Nitab4.5_0003408g0050
BP	GO:0019752	carboxylic acid metabolic process	105/1787	345/8634	8.6006e-06	0.00026139	novel.4917/Nitab4.5_0000059g0050/Nitab4.5_0004854g0020/Nitab4.5_0002936g0040/Nitab4.5_0002486g0050/Nitab4.5_0002967g0050/Nitab4.5_0000415g0090/Nitab4.5_0005208g0050/Nitab4.5_0000052g0290/Nitab4.5_0002198g0010/novel.4005/Nitab4.5_0000743g0100/Nitab4.5_0000136g0100/Nitab4.5_0001650g0160/Nitab4.5_0005883g0030/Nitab4.5_0001198g0060/Nitab4.5_0002090g0010/Nitab4.5_0000976g0080/Nitab4.5_0000578g0160/Nit…	-/Nitab4.5_0000059g0050/Nitab4.5_0004854g0020/Nitab4.5_0002936g0040/Nitab4.5_0002486g0050/Nitab4.5_0002967g0050/Nitab4.5_0000415g0090/Nitab4.5_0005208g0050/Nitab4.5_0000052g0290/Nitab4.5_0002198g0010/-/Nitab4.5_0000743g0100/Nitab4.5_0000136g0100/Nitab4.5_0001650g0160/Nitab4.5_0005883g0030/Nitab4.5_0001198g0060/Nitab4.5_0002090g0010/Nitab4.5_0000976g0080/Nitab4.5_0000578g0160/Nitab4.5_0000786g0120…	105	33	Nitab4.5_0000059g0050/Nitab4.5_0004854g0020/Nitab4.5_0002967g0050/Nitab4.5_0000052g0290/Nitab4.5_0002198g0010/novel.4005/Nitab4.5_0001650g0160/Nitab4.5_0005883g0030/Nitab4.5_0001198g0060/Nitab4.5_0000119g0080/Nitab4.5_0000132g0310/Nitab4.5_0000350g0050/Nitab4.5_0000075g0260/Nitab4.5_0000264g0190/Nitab4.5_0000102g0010/Nitab4.5_0004490g0060/Nitab4.5_0001922g0070/Nitab4.5_0000246g0220/Nitab4.5_00000…	72	novel.4917/Nitab4.5_0002936g0040/Nitab4.5_0002486g0050/Nitab4.5_0000415g0090/Nitab4.5_0005208g0050/Nitab4.5_0000743g0100/Nitab4.5_0000136g0100/Nitab4.5_0002090g0010/Nitab4.5_0000976g0080/Nitab4.5_0000578g0160/Nitab4.5_0000786g0120/novel.3772/Nitab4.5_0000018g0230/Nitab4.5_0004280g0070/Nitab4.5_0002654g0030/Nitab4.5_0009617g0010/novel.1892/Nitab4.5_0002685g0030/Nitab4.5_0000071g0140/Nitab4.5_00001…
BP	GO:0033013	tetrapyrrole metabolic process	17/1787	29/8634	8.71349e-06	0.00026139	Nitab4.5_0000377g0190/Nitab4.5_0002713g0040/Nitab4.5_0000068g0440/Nitab4.5_0000263g0250/Nitab4.5_0000976g0010/Nitab4.5_0000383g0140/Nitab4.5_0000502g0120/Nitab4.5_0001080g0030/Nitab4.5_0005516g0010/Nitab4.5_0005622g0040/Nitab4.5_0005264g0010/Nitab4.5_0000973g0020/Nitab4.5_0000134g0020/Nitab4.5_0000409g0060/Nitab4.5_0000718g0060/Nitab4.5_0000075g0030/Nitab4.5_0000443g0190	Nitab4.5_0000377g0190/Nitab4.5_0002713g0040/Nitab4.5_0000068g0440/Nitab4.5_0000263g0250/Nitab4.5_0000976g0010/Nitab4.5_0000383g0140/Nitab4.5_0000502g0120/Nitab4.5_0001080g0030/Nitab4.5_0005516g0010/Nitab4.5_0005622g0040/Nitab4.5_0005264g0010/Nitab4.5_0000973g0020/Nitab4.5_0000134g0020/Nitab4.5_0000409g0060/Nitab4.5_0000718g0060/Nitab4.5_0000075g0030/Nitab4.5_0000443g0190	17	1	Nitab4.5_0005622g0040	16	Nitab4.5_0000377g0190/Nitab4.5_0002713g0040/Nitab4.5_0000068g0440/Nitab4.5_0000263g0250/Nitab4.5_0000976g0010/Nitab4.5_0000383g0140/Nitab4.5_0000502g0120/Nitab4.5_0001080g0030/Nitab4.5_0005516g0010/Nitab4.5_0005264g0010/Nitab4.5_0000973g0020/Nitab4.5_0000134g0020/Nitab4.5_0000409g0060/Nitab4.5_0000718g0060/Nitab4.5_0000075g0030/Nitab4.5_0000443g0190
BP	GO:0046434	organophosphate catabolic process	26/1787	55/8634	8.94003e-06	0.00026139	novel.4917/Nitab4.5_0000136g0100/Nitab4.5_0000578g0160/Nitab4.5_0000040g0610/Nitab4.5_0000018g0230/Nitab4.5_0000132g0310/novel.1892/Nitab4.5_0000350g0050/Nitab4.5_0000075g0260/Nitab4.5_0000152g0250/Nitab4.5_0004490g0060/Nitab4.5_0001922g0070/Nitab4.5_0000171g0160/novel.2923/Nitab4.5_0002632g0060/Nitab4.5_0000129g0020/novel.4256/Nitab4.5_0000132g0160/Nitab4.5_0005517g0020/Nitab4.5_0000381g0350/Nit…	-/Nitab4.5_0000136g0100/Nitab4.5_0000578g0160/Nitab4.5_0000040g0610/Nitab4.5_0000018g0230/Nitab4.5_0000132g0310/-/Nitab4.5_0000350g0050/Nitab4.5_0000075g0260/Nitab4.5_0000152g0250/Nitab4.5_0004490g0060/Nitab4.5_0001922g0070/Nitab4.5_0000171g0160/-/Nitab4.5_0002632g0060/Nitab4.5_0000129g0020/-/Nitab4.5_0000132g0160/Nitab4.5_0005517g0020/Nitab4.5_0000381g0350/Nitab4.5_0000388g0120/Nitab4.5_0000977g…	26	11	Nitab4.5_0000132g0310/Nitab4.5_0000350g0050/Nitab4.5_0000075g0260/Nitab4.5_0004490g0060/Nitab4.5_0001922g0070/Nitab4.5_0000129g0020/novel.4256/Nitab4.5_0000132g0160/Nitab4.5_0005517g0020/Nitab4.5_0000388g0120/Nitab4.5_0001309g0010	15	novel.4917/Nitab4.5_0000136g0100/Nitab4.5_0000578g0160/Nitab4.5_0000040g0610/Nitab4.5_0000018g0230/novel.1892/Nitab4.5_0000152g0250/Nitab4.5_0000171g0160/novel.2923/Nitab4.5_0002632g0060/Nitab4.5_0000381g0350/Nitab4.5_0000977g0100/Nitab4.5_0001317g0050/Nitab4.5_0002340g0010/Nitab4.5_0003408g0050
BP	GO:0006096	glycolytic process	24/1787	49/8634	9.20007e-06	0.00026139	novel.4917/Nitab4.5_0000136g0100/Nitab4.5_0000578g0160/Nitab4.5_0000018g0230/Nitab4.5_0000132g0310/novel.1892/Nitab4.5_0000350g0050/Nitab4.5_0000075g0260/Nitab4.5_0000152g0250/Nitab4.5_0004490g0060/Nitab4.5_0001922g0070/novel.2923/Nitab4.5_0002632g0060/Nitab4.5_0000129g0020/novel.4256/Nitab4.5_0000132g0160/Nitab4.5_0005517g0020/Nitab4.5_0000381g0350/Nitab4.5_0000388g0120/Nitab4.5_0000977g0100/Nit…	-/Nitab4.5_0000136g0100/Nitab4.5_0000578g0160/Nitab4.5_0000018g0230/Nitab4.5_0000132g0310/-/Nitab4.5_0000350g0050/Nitab4.5_0000075g0260/Nitab4.5_0000152g0250/Nitab4.5_0004490g0060/Nitab4.5_0001922g0070/-/Nitab4.5_0002632g0060/Nitab4.5_0000129g0020/-/Nitab4.5_0000132g0160/Nitab4.5_0005517g0020/Nitab4.5_0000381g0350/Nitab4.5_0000388g0120/Nitab4.5_0000977g0100/Nitab4.5_0001317g0050/Nitab4.5_0002340g…	24	11	Nitab4.5_0000132g0310/Nitab4.5_0000350g0050/Nitab4.5_0000075g0260/Nitab4.5_0004490g0060/Nitab4.5_0001922g0070/Nitab4.5_0000129g0020/novel.4256/Nitab4.5_0000132g0160/Nitab4.5_0005517g0020/Nitab4.5_0000388g0120/Nitab4.5_0001309g0010	13	novel.4917/Nitab4.5_0000136g0100/Nitab4.5_0000578g0160/Nitab4.5_0000018g0230/novel.1892/Nitab4.5_0000152g0250/novel.2923/Nitab4.5_0002632g0060/Nitab4.5_0000381g0350/Nitab4.5_0000977g0100/Nitab4.5_0001317g0050/Nitab4.5_0002340g0010/Nitab4.5_0003408g0050
BP	GO:0006757	ATP generation from ADP	24/1787	49/8634	9.20007e-06	0.00026139	novel.4917/Nitab4.5_0000136g0100/Nitab4.5_0000578g0160/Nitab4.5_0000018g0230/Nitab4.5_0000132g0310/novel.1892/Nitab4.5_0000350g0050/Nitab4.5_0000075g0260/Nitab4.5_0000152g0250/Nitab4.5_0004490g0060/Nitab4.5_0001922g0070/novel.2923/Nitab4.5_0002632g0060/Nitab4.5_0000129g0020/novel.4256/Nitab4.5_0000132g0160/Nitab4.5_0005517g0020/Nitab4.5_0000381g0350/Nitab4.5_0000388g0120/Nitab4.5_0000977g0100/Nit…	-/Nitab4.5_0000136g0100/Nitab4.5_0000578g0160/Nitab4.5_0000018g0230/Nitab4.5_0000132g0310/-/Nitab4.5_0000350g0050/Nitab4.5_0000075g0260/Nitab4.5_0000152g0250/Nitab4.5_0004490g0060/Nitab4.5_0001922g0070/-/Nitab4.5_0002632g0060/Nitab4.5_0000129g0020/-/Nitab4.5_0000132g0160/Nitab4.5_0005517g0020/Nitab4.5_0000381g0350/Nitab4.5_0000388g0120/Nitab4.5_0000977g0100/Nitab4.5_0001317g0050/Nitab4.5_0002340g…	24	11	Nitab4.5_0000132g0310/Nitab4.5_0000350g0050/Nitab4.5_0000075g0260/Nitab4.5_0004490g0060/Nitab4.5_0001922g0070/Nitab4.5_0000129g0020/novel.4256/Nitab4.5_0000132g0160/Nitab4.5_0005517g0020/Nitab4.5_0000388g0120/Nitab4.5_0001309g0010	13	novel.4917/Nitab4.5_0000136g0100/Nitab4.5_0000578g0160/Nitab4.5_0000018g0230/novel.1892/Nitab4.5_0000152g0250/novel.2923/Nitab4.5_0002632g0060/Nitab4.5_0000381g0350/Nitab4.5_0000977g0100/Nitab4.5_0001317g0050/Nitab4.5_0002340g0010/Nitab4.5_0003408g0050
BP	GO:0009135	purine nucleoside diphosphate metabolic process	24/1787	49/8634	9.20007e-06	0.00026139	novel.4917/Nitab4.5_0000136g0100/Nitab4.5_0000578g0160/Nitab4.5_0000018g0230/Nitab4.5_0000132g0310/novel.1892/Nitab4.5_0000350g0050/Nitab4.5_0000075g0260/Nitab4.5_0000152g0250/Nitab4.5_0004490g0060/Nitab4.5_0001922g0070/novel.2923/Nitab4.5_0002632g0060/Nitab4.5_0000129g0020/novel.4256/Nitab4.5_0000132g0160/Nitab4.5_0005517g0020/Nitab4.5_0000381g0350/Nitab4.5_0000388g0120/Nitab4.5_0000977g0100/Nit…	-/Nitab4.5_0000136g0100/Nitab4.5_0000578g0160/Nitab4.5_0000018g0230/Nitab4.5_0000132g0310/-/Nitab4.5_0000350g0050/Nitab4.5_0000075g0260/Nitab4.5_0000152g0250/Nitab4.5_0004490g0060/Nitab4.5_0001922g0070/-/Nitab4.5_0002632g0060/Nitab4.5_0000129g0020/-/Nitab4.5_0000132g0160/Nitab4.5_0005517g0020/Nitab4.5_0000381g0350/Nitab4.5_0000388g0120/Nitab4.5_0000977g0100/Nitab4.5_0001317g0050/Nitab4.5_0002340g…	24	11	Nitab4.5_0000132g0310/Nitab4.5_0000350g0050/Nitab4.5_0000075g0260/Nitab4.5_0004490g0060/Nitab4.5_0001922g0070/Nitab4.5_0000129g0020/novel.4256/Nitab4.5_0000132g0160/Nitab4.5_0005517g0020/Nitab4.5_0000388g0120/Nitab4.5_0001309g0010	13	novel.4917/Nitab4.5_0000136g0100/Nitab4.5_0000578g0160/Nitab4.5_0000018g0230/novel.1892/Nitab4.5_0000152g0250/novel.2923/Nitab4.5_0002632g0060/Nitab4.5_0000381g0350/Nitab4.5_0000977g0100/Nitab4.5_0001317g0050/Nitab4.5_0002340g0010/Nitab4.5_0003408g0050
BP	GO:0009179	purine ribonucleoside diphosphate metabolic process	24/1787	49/8634	9.20007e-06	0.00026139	novel.4917/Nitab4.5_0000136g0100/Nitab4.5_0000578g0160/Nitab4.5_0000018g0230/Nitab4.5_0000132g0310/novel.1892/Nitab4.5_0000350g0050/Nitab4.5_0000075g0260/Nitab4.5_0000152g0250/Nitab4.5_0004490g0060/Nitab4.5_0001922g0070/novel.2923/Nitab4.5_0002632g0060/Nitab4.5_0000129g0020/novel.4256/Nitab4.5_0000132g0160/Nitab4.5_0005517g0020/Nitab4.5_0000381g0350/Nitab4.5_0000388g0120/Nitab4.5_0000977g0100/Nit…	-/Nitab4.5_0000136g0100/Nitab4.5_0000578g0160/Nitab4.5_0000018g0230/Nitab4.5_0000132g0310/-/Nitab4.5_0000350g0050/Nitab4.5_0000075g0260/Nitab4.5_0000152g0250/Nitab4.5_0004490g0060/Nitab4.5_0001922g0070/-/Nitab4.5_0002632g0060/Nitab4.5_0000129g0020/-/Nitab4.5_0000132g0160/Nitab4.5_0005517g0020/Nitab4.5_0000381g0350/Nitab4.5_0000388g0120/Nitab4.5_0000977g0100/Nitab4.5_0001317g0050/Nitab4.5_0002340g…	24	11	Nitab4.5_0000132g0310/Nitab4.5_0000350g0050/Nitab4.5_0000075g0260/Nitab4.5_0004490g0060/Nitab4.5_0001922g0070/Nitab4.5_0000129g0020/novel.4256/Nitab4.5_0000132g0160/Nitab4.5_0005517g0020/Nitab4.5_0000388g0120/Nitab4.5_0001309g0010	13	novel.4917/Nitab4.5_0000136g0100/Nitab4.5_0000578g0160/Nitab4.5_0000018g0230/novel.1892/Nitab4.5_0000152g0250/novel.2923/Nitab4.5_0002632g0060/Nitab4.5_0000381g0350/Nitab4.5_0000977g0100/Nitab4.5_0001317g0050/Nitab4.5_0002340g0010/Nitab4.5_0003408g0050
BP	GO:0009185	ribonucleoside diphosphate metabolic process	24/1787	49/8634	9.20007e-06	0.00026139	novel.4917/Nitab4.5_0000136g0100/Nitab4.5_0000578g0160/Nitab4.5_0000018g0230/Nitab4.5_0000132g0310/novel.1892/Nitab4.5_0000350g0050/Nitab4.5_0000075g0260/Nitab4.5_0000152g0250/Nitab4.5_0004490g0060/Nitab4.5_0001922g0070/novel.2923/Nitab4.5_0002632g0060/Nitab4.5_0000129g0020/novel.4256/Nitab4.5_0000132g0160/Nitab4.5_0005517g0020/Nitab4.5_0000381g0350/Nitab4.5_0000388g0120/Nitab4.5_0000977g0100/Nit…	-/Nitab4.5_0000136g0100/Nitab4.5_0000578g0160/Nitab4.5_0000018g0230/Nitab4.5_0000132g0310/-/Nitab4.5_0000350g0050/Nitab4.5_0000075g0260/Nitab4.5_0000152g0250/Nitab4.5_0004490g0060/Nitab4.5_0001922g0070/-/Nitab4.5_0002632g0060/Nitab4.5_0000129g0020/-/Nitab4.5_0000132g0160/Nitab4.5_0005517g0020/Nitab4.5_0000381g0350/Nitab4.5_0000388g0120/Nitab4.5_0000977g0100/Nitab4.5_0001317g0050/Nitab4.5_0002340g…	24	11	Nitab4.5_0000132g0310/Nitab4.5_0000350g0050/Nitab4.5_0000075g0260/Nitab4.5_0004490g0060/Nitab4.5_0001922g0070/Nitab4.5_0000129g0020/novel.4256/Nitab4.5_0000132g0160/Nitab4.5_0005517g0020/Nitab4.5_0000388g0120/Nitab4.5_0001309g0010	13	novel.4917/Nitab4.5_0000136g0100/Nitab4.5_0000578g0160/Nitab4.5_0000018g0230/novel.1892/Nitab4.5_0000152g0250/novel.2923/Nitab4.5_0002632g0060/Nitab4.5_0000381g0350/Nitab4.5_0000977g0100/Nitab4.5_0001317g0050/Nitab4.5_0002340g0010/Nitab4.5_0003408g0050
BP	GO:0042866	pyruvate biosynthetic process	24/1787	49/8634	9.20007e-06	0.00026139	novel.4917/Nitab4.5_0000136g0100/Nitab4.5_0000578g0160/Nitab4.5_0000018g0230/Nitab4.5_0000132g0310/novel.1892/Nitab4.5_0000350g0050/Nitab4.5_0000075g0260/Nitab4.5_0000152g0250/Nitab4.5_0004490g0060/Nitab4.5_0001922g0070/novel.2923/Nitab4.5_0002632g0060/Nitab4.5_0000129g0020/novel.4256/Nitab4.5_0000132g0160/Nitab4.5_0005517g0020/Nitab4.5_0000381g0350/Nitab4.5_0000388g0120/Nitab4.5_0000977g0100/Nit…	-/Nitab4.5_0000136g0100/Nitab4.5_0000578g0160/Nitab4.5_0000018g0230/Nitab4.5_0000132g0310/-/Nitab4.5_0000350g0050/Nitab4.5_0000075g0260/Nitab4.5_0000152g0250/Nitab4.5_0004490g0060/Nitab4.5_0001922g0070/-/Nitab4.5_0002632g0060/Nitab4.5_0000129g0020/-/Nitab4.5_0000132g0160/Nitab4.5_0005517g0020/Nitab4.5_0000381g0350/Nitab4.5_0000388g0120/Nitab4.5_0000977g0100/Nitab4.5_0001317g0050/Nitab4.5_0002340g…	24	11	Nitab4.5_0000132g0310/Nitab4.5_0000350g0050/Nitab4.5_0000075g0260/Nitab4.5_0004490g0060/Nitab4.5_0001922g0070/Nitab4.5_0000129g0020/novel.4256/Nitab4.5_0000132g0160/Nitab4.5_0005517g0020/Nitab4.5_0000388g0120/Nitab4.5_0001309g0010	13	novel.4917/Nitab4.5_0000136g0100/Nitab4.5_0000578g0160/Nitab4.5_0000018g0230/novel.1892/Nitab4.5_0000152g0250/novel.2923/Nitab4.5_0002632g0060/Nitab4.5_0000381g0350/Nitab4.5_0000977g0100/Nitab4.5_0001317g0050/Nitab4.5_0002340g0010/Nitab4.5_0003408g0050
BP	GO:0046031	ADP metabolic process	24/1787	49/8634	9.20007e-06	0.00026139	novel.4917/Nitab4.5_0000136g0100/Nitab4.5_0000578g0160/Nitab4.5_0000018g0230/Nitab4.5_0000132g0310/novel.1892/Nitab4.5_0000350g0050/Nitab4.5_0000075g0260/Nitab4.5_0000152g0250/Nitab4.5_0004490g0060/Nitab4.5_0001922g0070/novel.2923/Nitab4.5_0002632g0060/Nitab4.5_0000129g0020/novel.4256/Nitab4.5_0000132g0160/Nitab4.5_0005517g0020/Nitab4.5_0000381g0350/Nitab4.5_0000388g0120/Nitab4.5_0000977g0100/Nit…	-/Nitab4.5_0000136g0100/Nitab4.5_0000578g0160/Nitab4.5_0000018g0230/Nitab4.5_0000132g0310/-/Nitab4.5_0000350g0050/Nitab4.5_0000075g0260/Nitab4.5_0000152g0250/Nitab4.5_0004490g0060/Nitab4.5_0001922g0070/-/Nitab4.5_0002632g0060/Nitab4.5_0000129g0020/-/Nitab4.5_0000132g0160/Nitab4.5_0005517g0020/Nitab4.5_0000381g0350/Nitab4.5_0000388g0120/Nitab4.5_0000977g0100/Nitab4.5_0001317g0050/Nitab4.5_0002340g…	24	11	Nitab4.5_0000132g0310/Nitab4.5_0000350g0050/Nitab4.5_0000075g0260/Nitab4.5_0004490g0060/Nitab4.5_0001922g0070/Nitab4.5_0000129g0020/novel.4256/Nitab4.5_0000132g0160/Nitab4.5_0005517g0020/Nitab4.5_0000388g0120/Nitab4.5_0001309g0010	13	novel.4917/Nitab4.5_0000136g0100/Nitab4.5_0000578g0160/Nitab4.5_0000018g0230/novel.1892/Nitab4.5_0000152g0250/novel.2923/Nitab4.5_0002632g0060/Nitab4.5_0000381g0350/Nitab4.5_0000977g0100/Nitab4.5_0001317g0050/Nitab4.5_0002340g0010/Nitab4.5_0003408g0050
BP	GO:0006165	nucleoside diphosphate phosphorylation	25/1787	53/8634	1.39187e-05	0.000353829	novel.4917/Nitab4.5_0000136g0100/Nitab4.5_0000578g0160/Nitab4.5_0000018g0230/Nitab4.5_0005418g0060/Nitab4.5_0000132g0310/novel.1892/Nitab4.5_0000350g0050/Nitab4.5_0000075g0260/Nitab4.5_0000152g0250/Nitab4.5_0004490g0060/Nitab4.5_0001922g0070/novel.2923/Nitab4.5_0002632g0060/Nitab4.5_0000129g0020/novel.4256/Nitab4.5_0000132g0160/Nitab4.5_0005517g0020/Nitab4.5_0000381g0350/Nitab4.5_0000388g0120/Nit…	-/Nitab4.5_0000136g0100/Nitab4.5_0000578g0160/Nitab4.5_0000018g0230/Nitab4.5_0005418g0060/Nitab4.5_0000132g0310/-/Nitab4.5_0000350g0050/Nitab4.5_0000075g0260/Nitab4.5_0000152g0250/Nitab4.5_0004490g0060/Nitab4.5_0001922g0070/-/Nitab4.5_0002632g0060/Nitab4.5_0000129g0020/-/Nitab4.5_0000132g0160/Nitab4.5_0005517g0020/Nitab4.5_0000381g0350/Nitab4.5_0000388g0120/Nitab4.5_0000977g0100/Nitab4.5_0001317g…	25	11	Nitab4.5_0000132g0310/Nitab4.5_0000350g0050/Nitab4.5_0000075g0260/Nitab4.5_0004490g0060/Nitab4.5_0001922g0070/Nitab4.5_0000129g0020/novel.4256/Nitab4.5_0000132g0160/Nitab4.5_0005517g0020/Nitab4.5_0000388g0120/Nitab4.5_0001309g0010	14	novel.4917/Nitab4.5_0000136g0100/Nitab4.5_0000578g0160/Nitab4.5_0000018g0230/Nitab4.5_0005418g0060/novel.1892/Nitab4.5_0000152g0250/novel.2923/Nitab4.5_0002632g0060/Nitab4.5_0000381g0350/Nitab4.5_0000977g0100/Nitab4.5_0001317g0050/Nitab4.5_0002340g0010/Nitab4.5_0003408g0050
BP	GO:0046939	nucleotide phosphorylation	25/1787	53/8634	1.39187e-05	0.000353829	novel.4917/Nitab4.5_0000136g0100/Nitab4.5_0000578g0160/Nitab4.5_0000018g0230/Nitab4.5_0005418g0060/Nitab4.5_0000132g0310/novel.1892/Nitab4.5_0000350g0050/Nitab4.5_0000075g0260/Nitab4.5_0000152g0250/Nitab4.5_0004490g0060/Nitab4.5_0001922g0070/novel.2923/Nitab4.5_0002632g0060/Nitab4.5_0000129g0020/novel.4256/Nitab4.5_0000132g0160/Nitab4.5_0005517g0020/Nitab4.5_0000381g0350/Nitab4.5_0000388g0120/Nit…	-/Nitab4.5_0000136g0100/Nitab4.5_0000578g0160/Nitab4.5_0000018g0230/Nitab4.5_0005418g0060/Nitab4.5_0000132g0310/-/Nitab4.5_0000350g0050/Nitab4.5_0000075g0260/Nitab4.5_0000152g0250/Nitab4.5_0004490g0060/Nitab4.5_0001922g0070/-/Nitab4.5_0002632g0060/Nitab4.5_0000129g0020/-/Nitab4.5_0000132g0160/Nitab4.5_0005517g0020/Nitab4.5_0000381g0350/Nitab4.5_0000388g0120/Nitab4.5_0000977g0100/Nitab4.5_0001317g…	25	11	Nitab4.5_0000132g0310/Nitab4.5_0000350g0050/Nitab4.5_0000075g0260/Nitab4.5_0004490g0060/Nitab4.5_0001922g0070/Nitab4.5_0000129g0020/novel.4256/Nitab4.5_0000132g0160/Nitab4.5_0005517g0020/Nitab4.5_0000388g0120/Nitab4.5_0001309g0010	14	novel.4917/Nitab4.5_0000136g0100/Nitab4.5_0000578g0160/Nitab4.5_0000018g0230/Nitab4.5_0005418g0060/novel.1892/Nitab4.5_0000152g0250/novel.2923/Nitab4.5_0002632g0060/Nitab4.5_0000381g0350/Nitab4.5_0000977g0100/Nitab4.5_0001317g0050/Nitab4.5_0002340g0010/Nitab4.5_0003408g0050
BP	GO:0008299	isoprenoid biosynthetic process	15/1787	25/8634	2.02796e-05	0.000475888	Nitab4.5_0003546g0010/Nitab4.5_0000515g0180/novel.5399/Nitab4.5_0002267g0080/Nitab4.5_0004280g0070/Nitab4.5_0002824g0130/Nitab4.5_0005478g0020/Nitab4.5_0001120g0030/Nitab4.5_0003328g0080/Nitab4.5_0001085g0130/Nitab4.5_0001922g0120/Nitab4.5_0000110g0240/Nitab4.5_0003495g0010/Nitab4.5_0000650g0220/Nitab4.5_0005621g0180	Nitab4.5_0003546g0010/Nitab4.5_0000515g0180/-/Nitab4.5_0002267g0080/Nitab4.5_0004280g0070/Nitab4.5_0002824g0130/Nitab4.5_0005478g0020/Nitab4.5_0001120g0030/Nitab4.5_0003328g0080/Nitab4.5_0001085g0130/Nitab4.5_0001922g0120/Nitab4.5_0000110g0240/Nitab4.5_0003495g0010/Nitab4.5_0000650g0220/Nitab4.5_0005621g0180	15	3	Nitab4.5_0005478g0020/Nitab4.5_0003328g0080/Nitab4.5_0003495g0010	12	Nitab4.5_0003546g0010/Nitab4.5_0000515g0180/novel.5399/Nitab4.5_0002267g0080/Nitab4.5_0004280g0070/Nitab4.5_0002824g0130/Nitab4.5_0001120g0030/Nitab4.5_0001085g0130/Nitab4.5_0001922g0120/Nitab4.5_0000110g0240/Nitab4.5_0000650g0220/Nitab4.5_0005621g0180
BP	GO:0009166	nucleotide catabolic process	24/1787	51/8634	2.1676e-05	0.000475888	novel.4917/Nitab4.5_0000136g0100/Nitab4.5_0000578g0160/Nitab4.5_0000018g0230/Nitab4.5_0000132g0310/novel.1892/Nitab4.5_0000350g0050/Nitab4.5_0000075g0260/Nitab4.5_0000152g0250/Nitab4.5_0004490g0060/Nitab4.5_0001922g0070/novel.2923/Nitab4.5_0002632g0060/Nitab4.5_0000129g0020/novel.4256/Nitab4.5_0000132g0160/Nitab4.5_0005517g0020/Nitab4.5_0000381g0350/Nitab4.5_0000388g0120/Nitab4.5_0000977g0100/Nit…	-/Nitab4.5_0000136g0100/Nitab4.5_0000578g0160/Nitab4.5_0000018g0230/Nitab4.5_0000132g0310/-/Nitab4.5_0000350g0050/Nitab4.5_0000075g0260/Nitab4.5_0000152g0250/Nitab4.5_0004490g0060/Nitab4.5_0001922g0070/-/Nitab4.5_0002632g0060/Nitab4.5_0000129g0020/-/Nitab4.5_0000132g0160/Nitab4.5_0005517g0020/Nitab4.5_0000381g0350/Nitab4.5_0000388g0120/Nitab4.5_0000977g0100/Nitab4.5_0001317g0050/Nitab4.5_0002340g…	24	11	Nitab4.5_0000132g0310/Nitab4.5_0000350g0050/Nitab4.5_0000075g0260/Nitab4.5_0004490g0060/Nitab4.5_0001922g0070/Nitab4.5_0000129g0020/novel.4256/Nitab4.5_0000132g0160/Nitab4.5_0005517g0020/Nitab4.5_0000388g0120/Nitab4.5_0001309g0010	13	novel.4917/Nitab4.5_0000136g0100/Nitab4.5_0000578g0160/Nitab4.5_0000018g0230/novel.1892/Nitab4.5_0000152g0250/novel.2923/Nitab4.5_0002632g0060/Nitab4.5_0000381g0350/Nitab4.5_0000977g0100/Nitab4.5_0001317g0050/Nitab4.5_0002340g0010/Nitab4.5_0003408g0050
BP	GO:1901292	nucleoside phosphate catabolic process	24/1787	51/8634	2.1676e-05	0.000475888	novel.4917/Nitab4.5_0000136g0100/Nitab4.5_0000578g0160/Nitab4.5_0000018g0230/Nitab4.5_0000132g0310/novel.1892/Nitab4.5_0000350g0050/Nitab4.5_0000075g0260/Nitab4.5_0000152g0250/Nitab4.5_0004490g0060/Nitab4.5_0001922g0070/novel.2923/Nitab4.5_0002632g0060/Nitab4.5_0000129g0020/novel.4256/Nitab4.5_0000132g0160/Nitab4.5_0005517g0020/Nitab4.5_0000381g0350/Nitab4.5_0000388g0120/Nitab4.5_0000977g0100/Nit…	-/Nitab4.5_0000136g0100/Nitab4.5_0000578g0160/Nitab4.5_0000018g0230/Nitab4.5_0000132g0310/-/Nitab4.5_0000350g0050/Nitab4.5_0000075g0260/Nitab4.5_0000152g0250/Nitab4.5_0004490g0060/Nitab4.5_0001922g0070/-/Nitab4.5_0002632g0060/Nitab4.5_0000129g0020/-/Nitab4.5_0000132g0160/Nitab4.5_0005517g0020/Nitab4.5_0000381g0350/Nitab4.5_0000388g0120/Nitab4.5_0000977g0100/Nitab4.5_0001317g0050/Nitab4.5_0002340g…	24	11	Nitab4.5_0000132g0310/Nitab4.5_0000350g0050/Nitab4.5_0000075g0260/Nitab4.5_0004490g0060/Nitab4.5_0001922g0070/Nitab4.5_0000129g0020/novel.4256/Nitab4.5_0000132g0160/Nitab4.5_0005517g0020/Nitab4.5_0000388g0120/Nitab4.5_0001309g0010	13	novel.4917/Nitab4.5_0000136g0100/Nitab4.5_0000578g0160/Nitab4.5_0000018g0230/novel.1892/Nitab4.5_0000152g0250/novel.2923/Nitab4.5_0002632g0060/Nitab4.5_0000381g0350/Nitab4.5_0000977g0100/Nitab4.5_0001317g0050/Nitab4.5_0002340g0010/Nitab4.5_0003408g0050
BP	GO:0019362	pyridine nucleotide metabolic process	28/1787	64/8634	2.5148e-05	0.000506103	novel.4917/Nitab4.5_0000136g0100/Nitab4.5_0000578g0160/Nitab4.5_0000018g0230/Nitab4.5_0000132g0310/novel.1892/Nitab4.5_0000350g0050/Nitab4.5_0000075g0260/Nitab4.5_0000152g0250/Nitab4.5_0004490g0060/Nitab4.5_0001922g0070/Nitab4.5_0004469g0070/novel.2923/Nitab4.5_0000149g0150/Nitab4.5_0002632g0060/Nitab4.5_0000129g0020/novel.4256/Nitab4.5_0000132g0160/Nitab4.5_0005517g0020/Nitab4.5_0000381g0350/Nit…	-/Nitab4.5_0000136g0100/Nitab4.5_0000578g0160/Nitab4.5_0000018g0230/Nitab4.5_0000132g0310/-/Nitab4.5_0000350g0050/Nitab4.5_0000075g0260/Nitab4.5_0000152g0250/Nitab4.5_0004490g0060/Nitab4.5_0001922g0070/Nitab4.5_0004469g0070/-/Nitab4.5_0000149g0150/Nitab4.5_0002632g0060/Nitab4.5_0000129g0020/-/Nitab4.5_0000132g0160/Nitab4.5_0005517g0020/Nitab4.5_0000381g0350/Nitab4.5_0000388g0120/Nitab4.5_0002029g…	28	14	Nitab4.5_0000132g0310/Nitab4.5_0000350g0050/Nitab4.5_0000075g0260/Nitab4.5_0004490g0060/Nitab4.5_0001922g0070/Nitab4.5_0000149g0150/Nitab4.5_0000129g0020/novel.4256/Nitab4.5_0000132g0160/Nitab4.5_0005517g0020/Nitab4.5_0000388g0120/Nitab4.5_0002029g0060/Nitab4.5_0000027g0520/Nitab4.5_0001309g0010	14	novel.4917/Nitab4.5_0000136g0100/Nitab4.5_0000578g0160/Nitab4.5_0000018g0230/novel.1892/Nitab4.5_0000152g0250/Nitab4.5_0004469g0070/novel.2923/Nitab4.5_0002632g0060/Nitab4.5_0000381g0350/Nitab4.5_0000977g0100/Nitab4.5_0001317g0050/Nitab4.5_0002340g0010/Nitab4.5_0003408g0050
BP	GO:0046496	nicotinamide nucleotide metabolic process	28/1787	64/8634	2.5148e-05	0.000506103	novel.4917/Nitab4.5_0000136g0100/Nitab4.5_0000578g0160/Nitab4.5_0000018g0230/Nitab4.5_0000132g0310/novel.1892/Nitab4.5_0000350g0050/Nitab4.5_0000075g0260/Nitab4.5_0000152g0250/Nitab4.5_0004490g0060/Nitab4.5_0001922g0070/Nitab4.5_0004469g0070/novel.2923/Nitab4.5_0000149g0150/Nitab4.5_0002632g0060/Nitab4.5_0000129g0020/novel.4256/Nitab4.5_0000132g0160/Nitab4.5_0005517g0020/Nitab4.5_0000381g0350/Nit…	-/Nitab4.5_0000136g0100/Nitab4.5_0000578g0160/Nitab4.5_0000018g0230/Nitab4.5_0000132g0310/-/Nitab4.5_0000350g0050/Nitab4.5_0000075g0260/Nitab4.5_0000152g0250/Nitab4.5_0004490g0060/Nitab4.5_0001922g0070/Nitab4.5_0004469g0070/-/Nitab4.5_0000149g0150/Nitab4.5_0002632g0060/Nitab4.5_0000129g0020/-/Nitab4.5_0000132g0160/Nitab4.5_0005517g0020/Nitab4.5_0000381g0350/Nitab4.5_0000388g0120/Nitab4.5_0002029g…	28	14	Nitab4.5_0000132g0310/Nitab4.5_0000350g0050/Nitab4.5_0000075g0260/Nitab4.5_0004490g0060/Nitab4.5_0001922g0070/Nitab4.5_0000149g0150/Nitab4.5_0000129g0020/novel.4256/Nitab4.5_0000132g0160/Nitab4.5_0005517g0020/Nitab4.5_0000388g0120/Nitab4.5_0002029g0060/Nitab4.5_0000027g0520/Nitab4.5_0001309g0010	14	novel.4917/Nitab4.5_0000136g0100/Nitab4.5_0000578g0160/Nitab4.5_0000018g0230/novel.1892/Nitab4.5_0000152g0250/Nitab4.5_0004469g0070/novel.2923/Nitab4.5_0002632g0060/Nitab4.5_0000381g0350/Nitab4.5_0000977g0100/Nitab4.5_0001317g0050/Nitab4.5_0002340g0010/Nitab4.5_0003408g0050
BP	GO:0009132	nucleoside diphosphate metabolic process	25/1787	55/8634	3.08083e-05	0.000595216	novel.4917/Nitab4.5_0000136g0100/Nitab4.5_0000578g0160/Nitab4.5_0000018g0230/Nitab4.5_0005418g0060/Nitab4.5_0000132g0310/novel.1892/Nitab4.5_0000350g0050/Nitab4.5_0000075g0260/Nitab4.5_0000152g0250/Nitab4.5_0004490g0060/Nitab4.5_0001922g0070/novel.2923/Nitab4.5_0002632g0060/Nitab4.5_0000129g0020/novel.4256/Nitab4.5_0000132g0160/Nitab4.5_0005517g0020/Nitab4.5_0000381g0350/Nitab4.5_0000388g0120/Nit…	-/Nitab4.5_0000136g0100/Nitab4.5_0000578g0160/Nitab4.5_0000018g0230/Nitab4.5_0005418g0060/Nitab4.5_0000132g0310/-/Nitab4.5_0000350g0050/Nitab4.5_0000075g0260/Nitab4.5_0000152g0250/Nitab4.5_0004490g0060/Nitab4.5_0001922g0070/-/Nitab4.5_0002632g0060/Nitab4.5_0000129g0020/-/Nitab4.5_0000132g0160/Nitab4.5_0005517g0020/Nitab4.5_0000381g0350/Nitab4.5_0000388g0120/Nitab4.5_0000977g0100/Nitab4.5_0001317g…	25	11	Nitab4.5_0000132g0310/Nitab4.5_0000350g0050/Nitab4.5_0000075g0260/Nitab4.5_0004490g0060/Nitab4.5_0001922g0070/Nitab4.5_0000129g0020/novel.4256/Nitab4.5_0000132g0160/Nitab4.5_0005517g0020/Nitab4.5_0000388g0120/Nitab4.5_0001309g0010	14	novel.4917/Nitab4.5_0000136g0100/Nitab4.5_0000578g0160/Nitab4.5_0000018g0230/Nitab4.5_0005418g0060/novel.1892/Nitab4.5_0000152g0250/novel.2923/Nitab4.5_0002632g0060/Nitab4.5_0000381g0350/Nitab4.5_0000977g0100/Nitab4.5_0001317g0050/Nitab4.5_0002340g0010/Nitab4.5_0003408g0050
BP	GO:0006733	oxidoreduction coenzyme metabolic process	28/1787	65/8634	3.55506e-05	0.00063596	novel.4917/Nitab4.5_0000136g0100/Nitab4.5_0000578g0160/Nitab4.5_0000018g0230/Nitab4.5_0000132g0310/novel.1892/Nitab4.5_0000350g0050/Nitab4.5_0000075g0260/Nitab4.5_0000152g0250/Nitab4.5_0004490g0060/Nitab4.5_0001922g0070/Nitab4.5_0004469g0070/novel.2923/Nitab4.5_0000149g0150/Nitab4.5_0002632g0060/Nitab4.5_0000129g0020/novel.4256/Nitab4.5_0000132g0160/Nitab4.5_0005517g0020/Nitab4.5_0000381g0350/Nit…	-/Nitab4.5_0000136g0100/Nitab4.5_0000578g0160/Nitab4.5_0000018g0230/Nitab4.5_0000132g0310/-/Nitab4.5_0000350g0050/Nitab4.5_0000075g0260/Nitab4.5_0000152g0250/Nitab4.5_0004490g0060/Nitab4.5_0001922g0070/Nitab4.5_0004469g0070/-/Nitab4.5_0000149g0150/Nitab4.5_0002632g0060/Nitab4.5_0000129g0020/-/Nitab4.5_0000132g0160/Nitab4.5_0005517g0020/Nitab4.5_0000381g0350/Nitab4.5_0000388g0120/Nitab4.5_0002029g…	28	14	Nitab4.5_0000132g0310/Nitab4.5_0000350g0050/Nitab4.5_0000075g0260/Nitab4.5_0004490g0060/Nitab4.5_0001922g0070/Nitab4.5_0000149g0150/Nitab4.5_0000129g0020/novel.4256/Nitab4.5_0000132g0160/Nitab4.5_0005517g0020/Nitab4.5_0000388g0120/Nitab4.5_0002029g0060/Nitab4.5_0000027g0520/Nitab4.5_0001309g0010	14	novel.4917/Nitab4.5_0000136g0100/Nitab4.5_0000578g0160/Nitab4.5_0000018g0230/novel.1892/Nitab4.5_0000152g0250/Nitab4.5_0004469g0070/novel.2923/Nitab4.5_0002632g0060/Nitab4.5_0000381g0350/Nitab4.5_0000977g0100/Nitab4.5_0001317g0050/Nitab4.5_0002340g0010/Nitab4.5_0003408g0050
BP	GO:0072524	pyridine-containing compound metabolic process	28/1787	65/8634	3.55506e-05	0.00063596	novel.4917/Nitab4.5_0000136g0100/Nitab4.5_0000578g0160/Nitab4.5_0000018g0230/Nitab4.5_0000132g0310/novel.1892/Nitab4.5_0000350g0050/Nitab4.5_0000075g0260/Nitab4.5_0000152g0250/Nitab4.5_0004490g0060/Nitab4.5_0001922g0070/Nitab4.5_0004469g0070/novel.2923/Nitab4.5_0000149g0150/Nitab4.5_0002632g0060/Nitab4.5_0000129g0020/novel.4256/Nitab4.5_0000132g0160/Nitab4.5_0005517g0020/Nitab4.5_0000381g0350/Nit…	-/Nitab4.5_0000136g0100/Nitab4.5_0000578g0160/Nitab4.5_0000018g0230/Nitab4.5_0000132g0310/-/Nitab4.5_0000350g0050/Nitab4.5_0000075g0260/Nitab4.5_0000152g0250/Nitab4.5_0004490g0060/Nitab4.5_0001922g0070/Nitab4.5_0004469g0070/-/Nitab4.5_0000149g0150/Nitab4.5_0002632g0060/Nitab4.5_0000129g0020/-/Nitab4.5_0000132g0160/Nitab4.5_0005517g0020/Nitab4.5_0000381g0350/Nitab4.5_0000388g0120/Nitab4.5_0002029g…	28	14	Nitab4.5_0000132g0310/Nitab4.5_0000350g0050/Nitab4.5_0000075g0260/Nitab4.5_0004490g0060/Nitab4.5_0001922g0070/Nitab4.5_0000149g0150/Nitab4.5_0000129g0020/novel.4256/Nitab4.5_0000132g0160/Nitab4.5_0005517g0020/Nitab4.5_0000388g0120/Nitab4.5_0002029g0060/Nitab4.5_0000027g0520/Nitab4.5_0001309g0010	14	novel.4917/Nitab4.5_0000136g0100/Nitab4.5_0000578g0160/Nitab4.5_0000018g0230/novel.1892/Nitab4.5_0000152g0250/Nitab4.5_0004469g0070/novel.2923/Nitab4.5_0002632g0060/Nitab4.5_0000381g0350/Nitab4.5_0000977g0100/Nitab4.5_0001317g0050/Nitab4.5_0002340g0010/Nitab4.5_0003408g0050
BP	GO:0019359	nicotinamide nucleotide biosynthetic process	25/1787	58/8634	9.1052e-05	0.00151649	novel.4917/Nitab4.5_0000136g0100/Nitab4.5_0000578g0160/Nitab4.5_0000018g0230/Nitab4.5_0000132g0310/novel.1892/Nitab4.5_0000350g0050/Nitab4.5_0000075g0260/Nitab4.5_0000152g0250/Nitab4.5_0004490g0060/Nitab4.5_0001922g0070/novel.2923/Nitab4.5_0002632g0060/Nitab4.5_0000129g0020/novel.4256/Nitab4.5_0000132g0160/Nitab4.5_0005517g0020/Nitab4.5_0000381g0350/Nitab4.5_0000388g0120/Nitab4.5_0002029g0060/Nit…	-/Nitab4.5_0000136g0100/Nitab4.5_0000578g0160/Nitab4.5_0000018g0230/Nitab4.5_0000132g0310/-/Nitab4.5_0000350g0050/Nitab4.5_0000075g0260/Nitab4.5_0000152g0250/Nitab4.5_0004490g0060/Nitab4.5_0001922g0070/-/Nitab4.5_0002632g0060/Nitab4.5_0000129g0020/-/Nitab4.5_0000132g0160/Nitab4.5_0005517g0020/Nitab4.5_0000381g0350/Nitab4.5_0000388g0120/Nitab4.5_0002029g0060/Nitab4.5_0000977g0100/Nitab4.5_0001317g…	25	12	Nitab4.5_0000132g0310/Nitab4.5_0000350g0050/Nitab4.5_0000075g0260/Nitab4.5_0004490g0060/Nitab4.5_0001922g0070/Nitab4.5_0000129g0020/novel.4256/Nitab4.5_0000132g0160/Nitab4.5_0005517g0020/Nitab4.5_0000388g0120/Nitab4.5_0002029g0060/Nitab4.5_0001309g0010	13	novel.4917/Nitab4.5_0000136g0100/Nitab4.5_0000578g0160/Nitab4.5_0000018g0230/novel.1892/Nitab4.5_0000152g0250/novel.2923/Nitab4.5_0002632g0060/Nitab4.5_0000381g0350/Nitab4.5_0000977g0100/Nitab4.5_0001317g0050/Nitab4.5_0002340g0010/Nitab4.5_0003408g0050
BP	GO:0019363	pyridine nucleotide biosynthetic process	25/1787	58/8634	9.1052e-05	0.00151649	novel.4917/Nitab4.5_0000136g0100/Nitab4.5_0000578g0160/Nitab4.5_0000018g0230/Nitab4.5_0000132g0310/novel.1892/Nitab4.5_0000350g0050/Nitab4.5_0000075g0260/Nitab4.5_0000152g0250/Nitab4.5_0004490g0060/Nitab4.5_0001922g0070/novel.2923/Nitab4.5_0002632g0060/Nitab4.5_0000129g0020/novel.4256/Nitab4.5_0000132g0160/Nitab4.5_0005517g0020/Nitab4.5_0000381g0350/Nitab4.5_0000388g0120/Nitab4.5_0002029g0060/Nit…	-/Nitab4.5_0000136g0100/Nitab4.5_0000578g0160/Nitab4.5_0000018g0230/Nitab4.5_0000132g0310/-/Nitab4.5_0000350g0050/Nitab4.5_0000075g0260/Nitab4.5_0000152g0250/Nitab4.5_0004490g0060/Nitab4.5_0001922g0070/-/Nitab4.5_0002632g0060/Nitab4.5_0000129g0020/-/Nitab4.5_0000132g0160/Nitab4.5_0005517g0020/Nitab4.5_0000381g0350/Nitab4.5_0000388g0120/Nitab4.5_0002029g0060/Nitab4.5_0000977g0100/Nitab4.5_0001317g…	25	12	Nitab4.5_0000132g0310/Nitab4.5_0000350g0050/Nitab4.5_0000075g0260/Nitab4.5_0004490g0060/Nitab4.5_0001922g0070/Nitab4.5_0000129g0020/novel.4256/Nitab4.5_0000132g0160/Nitab4.5_0005517g0020/Nitab4.5_0000388g0120/Nitab4.5_0002029g0060/Nitab4.5_0001309g0010	13	novel.4917/Nitab4.5_0000136g0100/Nitab4.5_0000578g0160/Nitab4.5_0000018g0230/novel.1892/Nitab4.5_0000152g0250/novel.2923/Nitab4.5_0002632g0060/Nitab4.5_0000381g0350/Nitab4.5_0000977g0100/Nitab4.5_0001317g0050/Nitab4.5_0002340g0010/Nitab4.5_0003408g0050
BP	GO:0006520	cellular amino acid metabolic process	56/1787	170/8634	0.000113234	0.00182307	Nitab4.5_0000059g0050/Nitab4.5_0002936g0040/Nitab4.5_0002486g0050/Nitab4.5_0002967g0050/Nitab4.5_0000415g0090/Nitab4.5_0005208g0050/Nitab4.5_0000052g0290/Nitab4.5_0002198g0010/novel.4005/Nitab4.5_0000743g0100/Nitab4.5_0001650g0160/Nitab4.5_0001198g0060/Nitab4.5_0000976g0080/Nitab4.5_0000786g0120/novel.3772/Nitab4.5_0000119g0080/Nitab4.5_0002654g0030/Nitab4.5_0009617g0010/Nitab4.5_0002685g0030/Nit…	Nitab4.5_0000059g0050/Nitab4.5_0002936g0040/Nitab4.5_0002486g0050/Nitab4.5_0002967g0050/Nitab4.5_0000415g0090/Nitab4.5_0005208g0050/Nitab4.5_0000052g0290/Nitab4.5_0002198g0010/-/Nitab4.5_0000743g0100/Nitab4.5_0001650g0160/Nitab4.5_0001198g0060/Nitab4.5_0000976g0080/Nitab4.5_0000786g0120/-/Nitab4.5_0000119g0080/Nitab4.5_0002654g0030/Nitab4.5_0009617g0010/Nitab4.5_0002685g0030/Nitab4.5_0000071g0140…	56	11	Nitab4.5_0000059g0050/Nitab4.5_0002967g0050/Nitab4.5_0000052g0290/Nitab4.5_0002198g0010/novel.4005/Nitab4.5_0001650g0160/Nitab4.5_0001198g0060/Nitab4.5_0000119g0080/Nitab4.5_0000102g0010/Nitab4.5_0002359g0020/Nitab4.5_0000097g0190	45	Nitab4.5_0002936g0040/Nitab4.5_0002486g0050/Nitab4.5_0000415g0090/Nitab4.5_0005208g0050/Nitab4.5_0000743g0100/Nitab4.5_0000976g0080/Nitab4.5_0000786g0120/novel.3772/Nitab4.5_0002654g0030/Nitab4.5_0009617g0010/Nitab4.5_0002685g0030/Nitab4.5_0000071g0140/Nitab4.5_0003691g0040/Nitab4.5_0003265g0100/Nitab4.5_0000132g0480/Nitab4.5_0003629g0030/Nitab4.5_0000059g0010/Nitab4.5_0000104g0040/novel.1526/Nit…
BP	GO:0019725	cellular homeostasis	40/1787	111/8634	0.000125181	0.00192144	Nitab4.5_0000058g0120/Nitab4.5_0000332g0020/Nitab4.5_0001551g0090/Nitab4.5_0000207g0140/Nitab4.5_0000723g0030/Nitab4.5_0002497g0030/Nitab4.5_0002343g0020/Nitab4.5_0000582g0020/novel.3332/Nitab4.5_0003688g0090/Nitab4.5_0000865g0030/Nitab4.5_0000575g0200/Nitab4.5_0001556g0010/Nitab4.5_0001187g0140/Nitab4.5_0000005g0310/Nitab4.5_0002114g0130/Nitab4.5_0001915g0130/Nitab4.5_0002252g0080/Nitab4.5_00008…	Nitab4.5_0000058g0120/Nitab4.5_0000332g0020/Nitab4.5_0001551g0090/Nitab4.5_0000207g0140/Nitab4.5_0000723g0030/Nitab4.5_0002497g0030/Nitab4.5_0002343g0020/Nitab4.5_0000582g0020/-/Nitab4.5_0003688g0090/Nitab4.5_0000865g0030/Nitab4.5_0000575g0200/Nitab4.5_0001556g0010/Nitab4.5_0001187g0140/Nitab4.5_0000005g0310/Nitab4.5_0002114g0130/Nitab4.5_0001915g0130/Nitab4.5_0002252g0080/Nitab4.5_0000895g0100/N…	40	18	Nitab4.5_0000723g0030/Nitab4.5_0000865g0030/Nitab4.5_0000575g0200/Nitab4.5_0000005g0310/Nitab4.5_0002114g0130/Nitab4.5_0001915g0130/Nitab4.5_0000895g0100/Nitab4.5_0004325g0060/Nitab4.5_0002266g0040/Nitab4.5_0002265g0260/Nitab4.5_0000295g0020/Nitab4.5_0002827g0080/Nitab4.5_0000322g0140/Nitab4.5_0000368g0270/Nitab4.5_0007421g0020/Nitab4.5_0004692g0030/Nitab4.5_0000106g0150/Nitab4.5_0000564g0330	22	Nitab4.5_0000058g0120/Nitab4.5_0000332g0020/Nitab4.5_0001551g0090/Nitab4.5_0000207g0140/Nitab4.5_0002497g0030/Nitab4.5_0002343g0020/Nitab4.5_0000582g0020/novel.3332/Nitab4.5_0003688g0090/Nitab4.5_0001556g0010/Nitab4.5_0001187g0140/Nitab4.5_0002252g0080/Nitab4.5_0000069g0180/Nitab4.5_0000647g0100/Nitab4.5_0003307g0080/Nitab4.5_0002387g0050/Nitab4.5_0003481g0070/Nitab4.5_0006635g0010/Nitab4.5_00001…
BP	GO:0072525	pyridine-containing compound biosynthetic process	25/1787	59/8634	0.0001273	0.00192144	novel.4917/Nitab4.5_0000136g0100/Nitab4.5_0000578g0160/Nitab4.5_0000018g0230/Nitab4.5_0000132g0310/novel.1892/Nitab4.5_0000350g0050/Nitab4.5_0000075g0260/Nitab4.5_0000152g0250/Nitab4.5_0004490g0060/Nitab4.5_0001922g0070/novel.2923/Nitab4.5_0002632g0060/Nitab4.5_0000129g0020/novel.4256/Nitab4.5_0000132g0160/Nitab4.5_0005517g0020/Nitab4.5_0000381g0350/Nitab4.5_0000388g0120/Nitab4.5_0002029g0060/Nit…	-/Nitab4.5_0000136g0100/Nitab4.5_0000578g0160/Nitab4.5_0000018g0230/Nitab4.5_0000132g0310/-/Nitab4.5_0000350g0050/Nitab4.5_0000075g0260/Nitab4.5_0000152g0250/Nitab4.5_0004490g0060/Nitab4.5_0001922g0070/-/Nitab4.5_0002632g0060/Nitab4.5_0000129g0020/-/Nitab4.5_0000132g0160/Nitab4.5_0005517g0020/Nitab4.5_0000381g0350/Nitab4.5_0000388g0120/Nitab4.5_0002029g0060/Nitab4.5_0000977g0100/Nitab4.5_0001317g…	25	12	Nitab4.5_0000132g0310/Nitab4.5_0000350g0050/Nitab4.5_0000075g0260/Nitab4.5_0004490g0060/Nitab4.5_0001922g0070/Nitab4.5_0000129g0020/novel.4256/Nitab4.5_0000132g0160/Nitab4.5_0005517g0020/Nitab4.5_0000388g0120/Nitab4.5_0002029g0060/Nitab4.5_0001309g0010	13	novel.4917/Nitab4.5_0000136g0100/Nitab4.5_0000578g0160/Nitab4.5_0000018g0230/novel.1892/Nitab4.5_0000152g0250/novel.2923/Nitab4.5_0002632g0060/Nitab4.5_0000381g0350/Nitab4.5_0000977g0100/Nitab4.5_0001317g0050/Nitab4.5_0002340g0010/Nitab4.5_0003408g0050
BP	GO:0051188	cofactor biosynthetic process	41/1787	115/8634	0.000135995	0.00199048	novel.4917/Nitab4.5_0002713g0040/Nitab4.5_0000263g0250/Nitab4.5_0000976g0010/Nitab4.5_0000383g0140/Nitab4.5_0000136g0100/Nitab4.5_0000578g0160/Nitab4.5_0005622g0040/Nitab4.5_0000018g0230/Nitab4.5_0000132g0310/Nitab4.5_0005264g0010/novel.1892/Nitab4.5_0000350g0050/Nitab4.5_0000075g0260/Nitab4.5_0000152g0250/Nitab4.5_0004490g0060/Nitab4.5_0001922g0070/Nitab4.5_0000409g0060/novel.2923/Nitab4.5_00000…	-/Nitab4.5_0002713g0040/Nitab4.5_0000263g0250/Nitab4.5_0000976g0010/Nitab4.5_0000383g0140/Nitab4.5_0000136g0100/Nitab4.5_0000578g0160/Nitab4.5_0005622g0040/Nitab4.5_0000018g0230/Nitab4.5_0000132g0310/Nitab4.5_0005264g0010/-/Nitab4.5_0000350g0050/Nitab4.5_0000075g0260/Nitab4.5_0000152g0250/Nitab4.5_0004490g0060/Nitab4.5_0001922g0070/Nitab4.5_0000409g0060/-/Nitab4.5_0000075g0070/Nitab4.5_0000103g01…	41	17	Nitab4.5_0005622g0040/Nitab4.5_0000132g0310/Nitab4.5_0000350g0050/Nitab4.5_0000075g0260/Nitab4.5_0004490g0060/Nitab4.5_0001922g0070/Nitab4.5_0000129g0020/novel.4256/Nitab4.5_0000132g0160/Nitab4.5_0005517g0020/Nitab4.5_0000063g0120/Nitab4.5_0000388g0120/Nitab4.5_0002029g0060/Nitab4.5_0000615g0020/Nitab4.5_0001309g0010/Nitab4.5_0000063g0170/Nitab4.5_0002869g0010	24	novel.4917/Nitab4.5_0002713g0040/Nitab4.5_0000263g0250/Nitab4.5_0000976g0010/Nitab4.5_0000383g0140/Nitab4.5_0000136g0100/Nitab4.5_0000578g0160/Nitab4.5_0000018g0230/Nitab4.5_0005264g0010/novel.1892/Nitab4.5_0000152g0250/Nitab4.5_0000409g0060/novel.2923/Nitab4.5_0000075g0070/Nitab4.5_0000103g0120/Nitab4.5_0000718g0060/Nitab4.5_0000075g0030/Nitab4.5_0002632g0060/Nitab4.5_0000381g0350/Nitab4.5_00009…
BP	GO:0034404	nucleobase-containing small molecule biosynthetic process	25/1787	60/8634	0.000175849	0.00241484	novel.4917/Nitab4.5_0000136g0100/Nitab4.5_0000578g0160/Nitab4.5_0000018g0230/Nitab4.5_0005418g0060/Nitab4.5_0000132g0310/novel.1892/Nitab4.5_0000350g0050/Nitab4.5_0000075g0260/Nitab4.5_0000152g0250/Nitab4.5_0004490g0060/Nitab4.5_0001922g0070/novel.2923/Nitab4.5_0002632g0060/Nitab4.5_0000129g0020/novel.4256/Nitab4.5_0000132g0160/Nitab4.5_0005517g0020/Nitab4.5_0000381g0350/Nitab4.5_0000388g0120/Nit…	-/Nitab4.5_0000136g0100/Nitab4.5_0000578g0160/Nitab4.5_0000018g0230/Nitab4.5_0005418g0060/Nitab4.5_0000132g0310/-/Nitab4.5_0000350g0050/Nitab4.5_0000075g0260/Nitab4.5_0000152g0250/Nitab4.5_0004490g0060/Nitab4.5_0001922g0070/-/Nitab4.5_0002632g0060/Nitab4.5_0000129g0020/-/Nitab4.5_0000132g0160/Nitab4.5_0005517g0020/Nitab4.5_0000381g0350/Nitab4.5_0000388g0120/Nitab4.5_0000977g0100/Nitab4.5_0001317g…	25	11	Nitab4.5_0000132g0310/Nitab4.5_0000350g0050/Nitab4.5_0000075g0260/Nitab4.5_0004490g0060/Nitab4.5_0001922g0070/Nitab4.5_0000129g0020/novel.4256/Nitab4.5_0000132g0160/Nitab4.5_0005517g0020/Nitab4.5_0000388g0120/Nitab4.5_0001309g0010	14	novel.4917/Nitab4.5_0000136g0100/Nitab4.5_0000578g0160/Nitab4.5_0000018g0230/Nitab4.5_0005418g0060/novel.1892/Nitab4.5_0000152g0250/novel.2923/Nitab4.5_0002632g0060/Nitab4.5_0000381g0350/Nitab4.5_0000977g0100/Nitab4.5_0001317g0050/Nitab4.5_0002340g0010/Nitab4.5_0003408g0050
BP	GO:0051186	cofactor metabolic process	49/1787	146/8634	0.000179034	0.00241484	novel.4917/Nitab4.5_0002713g0040/Nitab4.5_0000263g0250/Nitab4.5_0000976g0010/Nitab4.5_0000383g0140/Nitab4.5_0000136g0100/Nitab4.5_0000578g0160/Nitab4.5_0005622g0040/Nitab4.5_0000006g0140/Nitab4.5_0000018g0230/Nitab4.5_0000132g0310/Nitab4.5_0005264g0010/novel.1892/Nitab4.5_0000350g0050/Nitab4.5_0000075g0260/Nitab4.5_0000152g0250/Nitab4.5_0000222g0090/Nitab4.5_0004490g0060/Nitab4.5_0001922g0070/Nit…	-/Nitab4.5_0002713g0040/Nitab4.5_0000263g0250/Nitab4.5_0000976g0010/Nitab4.5_0000383g0140/Nitab4.5_0000136g0100/Nitab4.5_0000578g0160/Nitab4.5_0005622g0040/Nitab4.5_0000006g0140/Nitab4.5_0000018g0230/Nitab4.5_0000132g0310/Nitab4.5_0005264g0010/-/Nitab4.5_0000350g0050/Nitab4.5_0000075g0260/Nitab4.5_0000152g0250/Nitab4.5_0000222g0090/Nitab4.5_0004490g0060/Nitab4.5_0001922g0070/Nitab4.5_0004469g0070…	49	21	Nitab4.5_0005622g0040/Nitab4.5_0000132g0310/Nitab4.5_0000350g0050/Nitab4.5_0000075g0260/Nitab4.5_0004490g0060/Nitab4.5_0001922g0070/Nitab4.5_0000149g0150/Nitab4.5_0000129g0020/novel.4256/Nitab4.5_0000855g0140/Nitab4.5_0000132g0160/Nitab4.5_0005517g0020/Nitab4.5_0000063g0120/Nitab4.5_0000388g0120/Nitab4.5_0002029g0060/Nitab4.5_0000615g0020/Nitab4.5_0002403g0030/Nitab4.5_0000027g0520/Nitab4.5_00013…	28	novel.4917/Nitab4.5_0002713g0040/Nitab4.5_0000263g0250/Nitab4.5_0000976g0010/Nitab4.5_0000383g0140/Nitab4.5_0000136g0100/Nitab4.5_0000578g0160/Nitab4.5_0000006g0140/Nitab4.5_0000018g0230/Nitab4.5_0005264g0010/novel.1892/Nitab4.5_0000152g0250/Nitab4.5_0000222g0090/Nitab4.5_0004469g0070/Nitab4.5_0000409g0060/novel.2923/Nitab4.5_0000075g0070/Nitab4.5_0000103g0120/Nitab4.5_0000718g0060/Nitab4.5_00000…
BP	GO:0045454	cell redox homeostasis	39/1787	109/8634	0.000179988	0.00241484	Nitab4.5_0000332g0020/Nitab4.5_0001551g0090/Nitab4.5_0000207g0140/Nitab4.5_0000723g0030/Nitab4.5_0002497g0030/Nitab4.5_0002343g0020/Nitab4.5_0000582g0020/novel.3332/Nitab4.5_0003688g0090/Nitab4.5_0000865g0030/Nitab4.5_0000575g0200/Nitab4.5_0001556g0010/Nitab4.5_0001187g0140/Nitab4.5_0000005g0310/Nitab4.5_0002114g0130/Nitab4.5_0001915g0130/Nitab4.5_0002252g0080/Nitab4.5_0000895g0100/Nitab4.5_00000…	Nitab4.5_0000332g0020/Nitab4.5_0001551g0090/Nitab4.5_0000207g0140/Nitab4.5_0000723g0030/Nitab4.5_0002497g0030/Nitab4.5_0002343g0020/Nitab4.5_0000582g0020/-/Nitab4.5_0003688g0090/Nitab4.5_0000865g0030/Nitab4.5_0000575g0200/Nitab4.5_0001556g0010/Nitab4.5_0001187g0140/Nitab4.5_0000005g0310/Nitab4.5_0002114g0130/Nitab4.5_0001915g0130/Nitab4.5_0002252g0080/Nitab4.5_0000895g0100/Nitab4.5_0000069g0180/N…	39	18	Nitab4.5_0000723g0030/Nitab4.5_0000865g0030/Nitab4.5_0000575g0200/Nitab4.5_0000005g0310/Nitab4.5_0002114g0130/Nitab4.5_0001915g0130/Nitab4.5_0000895g0100/Nitab4.5_0004325g0060/Nitab4.5_0002266g0040/Nitab4.5_0002265g0260/Nitab4.5_0000295g0020/Nitab4.5_0002827g0080/Nitab4.5_0000322g0140/Nitab4.5_0000368g0270/Nitab4.5_0007421g0020/Nitab4.5_0004692g0030/Nitab4.5_0000106g0150/Nitab4.5_0000564g0330	21	Nitab4.5_0000332g0020/Nitab4.5_0001551g0090/Nitab4.5_0000207g0140/Nitab4.5_0002497g0030/Nitab4.5_0002343g0020/Nitab4.5_0000582g0020/novel.3332/Nitab4.5_0003688g0090/Nitab4.5_0001556g0010/Nitab4.5_0001187g0140/Nitab4.5_0002252g0080/Nitab4.5_0000069g0180/Nitab4.5_0000647g0100/Nitab4.5_0003307g0080/Nitab4.5_0002387g0050/Nitab4.5_0003481g0070/Nitab4.5_0006635g0010/Nitab4.5_0000187g0240/Nitab4.5_00015…
BP	GO:0006720	isoprenoid metabolic process	15/1787	29/8634	0.000206519	0.00269591	Nitab4.5_0003546g0010/Nitab4.5_0000515g0180/novel.5399/Nitab4.5_0002267g0080/Nitab4.5_0004280g0070/Nitab4.5_0002824g0130/Nitab4.5_0005478g0020/Nitab4.5_0001120g0030/Nitab4.5_0003328g0080/Nitab4.5_0001085g0130/Nitab4.5_0001922g0120/Nitab4.5_0000110g0240/Nitab4.5_0003495g0010/Nitab4.5_0000650g0220/Nitab4.5_0005621g0180	Nitab4.5_0003546g0010/Nitab4.5_0000515g0180/-/Nitab4.5_0002267g0080/Nitab4.5_0004280g0070/Nitab4.5_0002824g0130/Nitab4.5_0005478g0020/Nitab4.5_0001120g0030/Nitab4.5_0003328g0080/Nitab4.5_0001085g0130/Nitab4.5_0001922g0120/Nitab4.5_0000110g0240/Nitab4.5_0003495g0010/Nitab4.5_0000650g0220/Nitab4.5_0005621g0180	15	3	Nitab4.5_0005478g0020/Nitab4.5_0003328g0080/Nitab4.5_0003495g0010	12	Nitab4.5_0003546g0010/Nitab4.5_0000515g0180/novel.5399/Nitab4.5_0002267g0080/Nitab4.5_0004280g0070/Nitab4.5_0002824g0130/Nitab4.5_0001120g0030/Nitab4.5_0001085g0130/Nitab4.5_0001922g0120/Nitab4.5_0000110g0240/Nitab4.5_0000650g0220/Nitab4.5_0005621g0180
BP	GO:0016052	carbohydrate catabolic process	26/1787	64/8634	0.000214982	0.00273253	novel.4917/Nitab4.5_0000300g0140/Nitab4.5_0000136g0100/Nitab4.5_0000451g0050/Nitab4.5_0000578g0160/Nitab4.5_0000018g0230/Nitab4.5_0000132g0310/novel.1892/Nitab4.5_0000350g0050/Nitab4.5_0000075g0260/Nitab4.5_0000152g0250/Nitab4.5_0004490g0060/Nitab4.5_0001922g0070/novel.2923/Nitab4.5_0002632g0060/Nitab4.5_0000129g0020/novel.4256/Nitab4.5_0000132g0160/Nitab4.5_0005517g0020/Nitab4.5_0000381g0350/Nit…	-/Nitab4.5_0000300g0140/Nitab4.5_0000136g0100/Nitab4.5_0000451g0050/Nitab4.5_0000578g0160/Nitab4.5_0000018g0230/Nitab4.5_0000132g0310/-/Nitab4.5_0000350g0050/Nitab4.5_0000075g0260/Nitab4.5_0000152g0250/Nitab4.5_0004490g0060/Nitab4.5_0001922g0070/-/Nitab4.5_0002632g0060/Nitab4.5_0000129g0020/-/Nitab4.5_0000132g0160/Nitab4.5_0005517g0020/Nitab4.5_0000381g0350/Nitab4.5_0000388g0120/Nitab4.5_0000977g…	26	12	Nitab4.5_0000300g0140/Nitab4.5_0000132g0310/Nitab4.5_0000350g0050/Nitab4.5_0000075g0260/Nitab4.5_0004490g0060/Nitab4.5_0001922g0070/Nitab4.5_0000129g0020/novel.4256/Nitab4.5_0000132g0160/Nitab4.5_0005517g0020/Nitab4.5_0000388g0120/Nitab4.5_0001309g0010	14	novel.4917/Nitab4.5_0000136g0100/Nitab4.5_0000451g0050/Nitab4.5_0000578g0160/Nitab4.5_0000018g0230/novel.1892/Nitab4.5_0000152g0250/novel.2923/Nitab4.5_0002632g0060/Nitab4.5_0000381g0350/Nitab4.5_0000977g0100/Nitab4.5_0001317g0050/Nitab4.5_0002340g0010/Nitab4.5_0003408g0050
BP	GO:0016053	organic acid biosynthetic process	62/1787	198/8634	0.000251673	0.00303895	novel.4917/Nitab4.5_0004854g0020/Nitab4.5_0002936g0040/Nitab4.5_0002967g0050/Nitab4.5_0000415g0090/Nitab4.5_0005208g0050/novel.4005/Nitab4.5_0000743g0100/Nitab4.5_0000136g0100/Nitab4.5_0001650g0160/Nitab4.5_0005883g0030/Nitab4.5_0002090g0010/Nitab4.5_0000578g0160/Nitab4.5_0000018g0230/Nitab4.5_0009617g0010/Nitab4.5_0000132g0310/novel.1892/Nitab4.5_0000071g0140/Nitab4.5_0000350g0050/Nitab4.5_00000…	-/Nitab4.5_0004854g0020/Nitab4.5_0002936g0040/Nitab4.5_0002967g0050/Nitab4.5_0000415g0090/Nitab4.5_0005208g0050/-/Nitab4.5_0000743g0100/Nitab4.5_0000136g0100/Nitab4.5_0001650g0160/Nitab4.5_0005883g0030/Nitab4.5_0002090g0010/Nitab4.5_0000578g0160/Nitab4.5_0000018g0230/Nitab4.5_0009617g0010/Nitab4.5_0000132g0310/-/Nitab4.5_0000071g0140/Nitab4.5_0000350g0050/Nitab4.5_0000075g0260/Nitab4.5_0000152g02…	62	21	Nitab4.5_0004854g0020/Nitab4.5_0002967g0050/novel.4005/Nitab4.5_0001650g0160/Nitab4.5_0005883g0030/Nitab4.5_0000132g0310/Nitab4.5_0000350g0050/Nitab4.5_0000075g0260/Nitab4.5_0000102g0010/Nitab4.5_0004490g0060/Nitab4.5_0001922g0070/Nitab4.5_0000129g0020/novel.4256/Nitab4.5_0000132g0160/Nitab4.5_0005517g0020/Nitab4.5_0000388g0120/Nitab4.5_0000615g0020/Nitab4.5_0002668g0020/Nitab4.5_0001309g0010/Nit…	41	novel.4917/Nitab4.5_0002936g0040/Nitab4.5_0000415g0090/Nitab4.5_0005208g0050/Nitab4.5_0000743g0100/Nitab4.5_0000136g0100/Nitab4.5_0002090g0010/Nitab4.5_0000578g0160/Nitab4.5_0000018g0230/Nitab4.5_0009617g0010/novel.1892/Nitab4.5_0000071g0140/Nitab4.5_0000152g0250/Nitab4.5_0004917g0060/Nitab4.5_0000421g0140/Nitab4.5_0003691g0040/Nitab4.5_0000469g0180/Nitab4.5_0000132g0480/Nitab4.5_0003629g0030/Nit…
BP	GO:0046394	carboxylic acid biosynthetic process	62/1787	198/8634	0.000251673	0.00303895	novel.4917/Nitab4.5_0004854g0020/Nitab4.5_0002936g0040/Nitab4.5_0002967g0050/Nitab4.5_0000415g0090/Nitab4.5_0005208g0050/novel.4005/Nitab4.5_0000743g0100/Nitab4.5_0000136g0100/Nitab4.5_0001650g0160/Nitab4.5_0005883g0030/Nitab4.5_0002090g0010/Nitab4.5_0000578g0160/Nitab4.5_0000018g0230/Nitab4.5_0009617g0010/Nitab4.5_0000132g0310/novel.1892/Nitab4.5_0000071g0140/Nitab4.5_0000350g0050/Nitab4.5_00000…	-/Nitab4.5_0004854g0020/Nitab4.5_0002936g0040/Nitab4.5_0002967g0050/Nitab4.5_0000415g0090/Nitab4.5_0005208g0050/-/Nitab4.5_0000743g0100/Nitab4.5_0000136g0100/Nitab4.5_0001650g0160/Nitab4.5_0005883g0030/Nitab4.5_0002090g0010/Nitab4.5_0000578g0160/Nitab4.5_0000018g0230/Nitab4.5_0009617g0010/Nitab4.5_0000132g0310/-/Nitab4.5_0000071g0140/Nitab4.5_0000350g0050/Nitab4.5_0000075g0260/Nitab4.5_0000152g02…	62	21	Nitab4.5_0004854g0020/Nitab4.5_0002967g0050/novel.4005/Nitab4.5_0001650g0160/Nitab4.5_0005883g0030/Nitab4.5_0000132g0310/Nitab4.5_0000350g0050/Nitab4.5_0000075g0260/Nitab4.5_0000102g0010/Nitab4.5_0004490g0060/Nitab4.5_0001922g0070/Nitab4.5_0000129g0020/novel.4256/Nitab4.5_0000132g0160/Nitab4.5_0005517g0020/Nitab4.5_0000388g0120/Nitab4.5_0000615g0020/Nitab4.5_0002668g0020/Nitab4.5_0001309g0010/Nit…	41	novel.4917/Nitab4.5_0002936g0040/Nitab4.5_0000415g0090/Nitab4.5_0005208g0050/Nitab4.5_0000743g0100/Nitab4.5_0000136g0100/Nitab4.5_0002090g0010/Nitab4.5_0000578g0160/Nitab4.5_0000018g0230/Nitab4.5_0009617g0010/novel.1892/Nitab4.5_0000071g0140/Nitab4.5_0000152g0250/Nitab4.5_0004917g0060/Nitab4.5_0000421g0140/Nitab4.5_0003691g0040/Nitab4.5_0000469g0180/Nitab4.5_0000132g0480/Nitab4.5_0003629g0030/Nit…
BP	GO:0006721	terpenoid metabolic process	8/1787	11/8634	0.000299455	0.00344373	Nitab4.5_0003546g0010/Nitab4.5_0000515g0180/novel.5399/Nitab4.5_0002267g0080/Nitab4.5_0002824g0130/Nitab4.5_0001120g0030/Nitab4.5_0000650g0220/Nitab4.5_0005621g0180	Nitab4.5_0003546g0010/Nitab4.5_0000515g0180/-/Nitab4.5_0002267g0080/Nitab4.5_0002824g0130/Nitab4.5_0001120g0030/Nitab4.5_0000650g0220/Nitab4.5_0005621g0180	8	0		8	Nitab4.5_0003546g0010/Nitab4.5_0000515g0180/novel.5399/Nitab4.5_0002267g0080/Nitab4.5_0002824g0130/Nitab4.5_0001120g0030/Nitab4.5_0000650g0220/Nitab4.5_0005621g0180
BP	GO:0016114	terpenoid biosynthetic process	8/1787	11/8634	0.000299455	0.00344373	Nitab4.5_0003546g0010/Nitab4.5_0000515g0180/novel.5399/Nitab4.5_0002267g0080/Nitab4.5_0002824g0130/Nitab4.5_0001120g0030/Nitab4.5_0000650g0220/Nitab4.5_0005621g0180	Nitab4.5_0003546g0010/Nitab4.5_0000515g0180/-/Nitab4.5_0002267g0080/Nitab4.5_0002824g0130/Nitab4.5_0001120g0030/Nitab4.5_0000650g0220/Nitab4.5_0005621g0180	8	0		8	Nitab4.5_0003546g0010/Nitab4.5_0000515g0180/novel.5399/Nitab4.5_0002267g0080/Nitab4.5_0002824g0130/Nitab4.5_0001120g0030/Nitab4.5_0000650g0220/Nitab4.5_0005621g0180
BP	GO:0042592	homeostatic process	42/1787	124/8634	0.000405413	0.00455382	Nitab4.5_0000058g0120/Nitab4.5_0000332g0020/Nitab4.5_0001551g0090/Nitab4.5_0000207g0140/Nitab4.5_0000723g0030/Nitab4.5_0002497g0030/Nitab4.5_0002343g0020/Nitab4.5_0000582g0020/novel.3332/Nitab4.5_0003688g0090/Nitab4.5_0000865g0030/Nitab4.5_0000575g0200/Nitab4.5_0001556g0010/Nitab4.5_0001187g0140/Nitab4.5_0000005g0310/Nitab4.5_0002114g0130/Nitab4.5_0001915g0130/Nitab4.5_0002252g0080/Nitab4.5_00008…	Nitab4.5_0000058g0120/Nitab4.5_0000332g0020/Nitab4.5_0001551g0090/Nitab4.5_0000207g0140/Nitab4.5_0000723g0030/Nitab4.5_0002497g0030/Nitab4.5_0002343g0020/Nitab4.5_0000582g0020/-/Nitab4.5_0003688g0090/Nitab4.5_0000865g0030/Nitab4.5_0000575g0200/Nitab4.5_0001556g0010/Nitab4.5_0001187g0140/Nitab4.5_0000005g0310/Nitab4.5_0002114g0130/Nitab4.5_0001915g0130/Nitab4.5_0002252g0080/Nitab4.5_0000895g0100/N…	42	19	Nitab4.5_0000723g0030/Nitab4.5_0000865g0030/Nitab4.5_0000575g0200/Nitab4.5_0000005g0310/Nitab4.5_0002114g0130/Nitab4.5_0001915g0130/Nitab4.5_0000895g0100/Nitab4.5_0004325g0060/Nitab4.5_0002266g0040/Nitab4.5_0002265g0260/Nitab4.5_0000295g0020/Nitab4.5_0002827g0080/Nitab4.5_0000322g0140/Nitab4.5_0000368g0270/Nitab4.5_0000869g0150/Nitab4.5_0007421g0020/Nitab4.5_0004692g0030/Nitab4.5_0000106g0150/Nit…	23	Nitab4.5_0000058g0120/Nitab4.5_0000332g0020/Nitab4.5_0001551g0090/Nitab4.5_0000207g0140/Nitab4.5_0002497g0030/Nitab4.5_0002343g0020/Nitab4.5_0000582g0020/novel.3332/Nitab4.5_0003688g0090/Nitab4.5_0001556g0010/Nitab4.5_0001187g0140/Nitab4.5_0002252g0080/Nitab4.5_0000069g0180/Nitab4.5_0000647g0100/Nitab4.5_0003307g0080/Nitab4.5_0002387g0050/Nitab4.5_0003481g0070/Nitab4.5_0006635g0010/Nitab4.5_00001…
BP	GO:0019693	ribose phosphate metabolic process	42/1787	125/8634	0.000490663	0.00538614	novel.4917/Nitab4.5_0000136g0100/Nitab4.5_0000578g0160/Nitab4.5_0000018g0230/Nitab4.5_0005418g0060/Nitab4.5_0000132g0310/novel.1892/Nitab4.5_0000350g0050/Nitab4.5_0000075g0260/Nitab4.5_0000152g0250/Nitab4.5_0004490g0060/Nitab4.5_0001922g0070/Nitab4.5_0004469g0070/Nitab4.5_0002827g0010/Nitab4.5_0000116g0350/novel.2923/Nitab4.5_0005673g0020/Nitab4.5_0003752g0010/Nitab4.5_0000022g0160/Nitab4.5_00001…	-/Nitab4.5_0000136g0100/Nitab4.5_0000578g0160/Nitab4.5_0000018g0230/Nitab4.5_0005418g0060/Nitab4.5_0000132g0310/-/Nitab4.5_0000350g0050/Nitab4.5_0000075g0260/Nitab4.5_0000152g0250/Nitab4.5_0004490g0060/Nitab4.5_0001922g0070/Nitab4.5_0004469g0070/Nitab4.5_0002827g0010/Nitab4.5_0000116g0350/-/Nitab4.5_0005673g0020/Nitab4.5_0003752g0010/Nitab4.5_0000022g0160/Nitab4.5_0000149g0150/Nitab4.5_0000435g00…	42	19	Nitab4.5_0000132g0310/Nitab4.5_0000350g0050/Nitab4.5_0000075g0260/Nitab4.5_0004490g0060/Nitab4.5_0001922g0070/Nitab4.5_0003752g0010/Nitab4.5_0000022g0160/Nitab4.5_0000149g0150/Nitab4.5_0000129g0020/novel.4256/Nitab4.5_0000855g0140/Nitab4.5_0000132g0160/Nitab4.5_0005517g0020/Nitab4.5_0000388g0120/Nitab4.5_0000010g0100/Nitab4.5_0000012g0280/Nitab4.5_0000027g0520/Nitab4.5_0001309g0010/Nitab4.5_00001…	23	novel.4917/Nitab4.5_0000136g0100/Nitab4.5_0000578g0160/Nitab4.5_0000018g0230/Nitab4.5_0005418g0060/novel.1892/Nitab4.5_0000152g0250/Nitab4.5_0004469g0070/Nitab4.5_0002827g0010/Nitab4.5_0000116g0350/novel.2923/Nitab4.5_0005673g0020/Nitab4.5_0000435g0090/Nitab4.5_0002632g0060/Nitab4.5_0000381g0350/Nitab4.5_0001781g0080/Nitab4.5_0003634g0020/Nitab4.5_0000007g0130/Nitab4.5_0000977g0100/Nitab4.5_00013…
BP	GO:0006754	ATP biosynthetic process	31/1787	85/8634	0.00054929	0.00558084	novel.4917/Nitab4.5_0000136g0100/Nitab4.5_0000578g0160/Nitab4.5_0000018g0230/Nitab4.5_0000132g0310/novel.1892/Nitab4.5_0000350g0050/Nitab4.5_0000075g0260/Nitab4.5_0000152g0250/Nitab4.5_0004490g0060/Nitab4.5_0001922g0070/Nitab4.5_0002827g0010/novel.2923/Nitab4.5_0003752g0010/Nitab4.5_0000022g0160/Nitab4.5_0000435g0090/Nitab4.5_0002632g0060/Nitab4.5_0000129g0020/novel.4256/Nitab4.5_0000132g0160/Nit…	-/Nitab4.5_0000136g0100/Nitab4.5_0000578g0160/Nitab4.5_0000018g0230/Nitab4.5_0000132g0310/-/Nitab4.5_0000350g0050/Nitab4.5_0000075g0260/Nitab4.5_0000152g0250/Nitab4.5_0004490g0060/Nitab4.5_0001922g0070/Nitab4.5_0002827g0010/-/Nitab4.5_0003752g0010/Nitab4.5_0000022g0160/Nitab4.5_0000435g0090/Nitab4.5_0002632g0060/Nitab4.5_0000129g0020/-/Nitab4.5_0000132g0160/Nitab4.5_0005517g0020/Nitab4.5_0000381g…	31	15	Nitab4.5_0000132g0310/Nitab4.5_0000350g0050/Nitab4.5_0000075g0260/Nitab4.5_0004490g0060/Nitab4.5_0001922g0070/Nitab4.5_0003752g0010/Nitab4.5_0000022g0160/Nitab4.5_0000129g0020/novel.4256/Nitab4.5_0000132g0160/Nitab4.5_0005517g0020/Nitab4.5_0000388g0120/Nitab4.5_0000012g0280/Nitab4.5_0001309g0010/Nitab4.5_0000103g0080	16	novel.4917/Nitab4.5_0000136g0100/Nitab4.5_0000578g0160/Nitab4.5_0000018g0230/novel.1892/Nitab4.5_0000152g0250/Nitab4.5_0002827g0010/novel.2923/Nitab4.5_0000435g0090/Nitab4.5_0002632g0060/Nitab4.5_0000381g0350/Nitab4.5_0003634g0020/Nitab4.5_0000977g0100/Nitab4.5_0001317g0050/Nitab4.5_0002340g0010/Nitab4.5_0003408g0050
BP	GO:0009127	purine nucleoside monophosphate biosynthetic process	32/1787	89/8634	0.000600836	0.00558084	novel.4917/Nitab4.5_0000136g0100/Nitab4.5_0000578g0160/Nitab4.5_0000018g0230/Nitab4.5_0000132g0310/novel.1892/Nitab4.5_0000350g0050/Nitab4.5_0000075g0260/Nitab4.5_0000152g0250/Nitab4.5_0004490g0060/Nitab4.5_0001922g0070/Nitab4.5_0002827g0010/novel.2923/Nitab4.5_0003752g0010/Nitab4.5_0000022g0160/Nitab4.5_0000435g0090/Nitab4.5_0002632g0060/Nitab4.5_0000129g0020/novel.4256/Nitab4.5_0000132g0160/Nit…	-/Nitab4.5_0000136g0100/Nitab4.5_0000578g0160/Nitab4.5_0000018g0230/Nitab4.5_0000132g0310/-/Nitab4.5_0000350g0050/Nitab4.5_0000075g0260/Nitab4.5_0000152g0250/Nitab4.5_0004490g0060/Nitab4.5_0001922g0070/Nitab4.5_0002827g0010/-/Nitab4.5_0003752g0010/Nitab4.5_0000022g0160/Nitab4.5_0000435g0090/Nitab4.5_0002632g0060/Nitab4.5_0000129g0020/-/Nitab4.5_0000132g0160/Nitab4.5_0005517g0020/Nitab4.5_0000381g…	32	15	Nitab4.5_0000132g0310/Nitab4.5_0000350g0050/Nitab4.5_0000075g0260/Nitab4.5_0004490g0060/Nitab4.5_0001922g0070/Nitab4.5_0003752g0010/Nitab4.5_0000022g0160/Nitab4.5_0000129g0020/novel.4256/Nitab4.5_0000132g0160/Nitab4.5_0005517g0020/Nitab4.5_0000388g0120/Nitab4.5_0000012g0280/Nitab4.5_0001309g0010/Nitab4.5_0000103g0080	17	novel.4917/Nitab4.5_0000136g0100/Nitab4.5_0000578g0160/Nitab4.5_0000018g0230/novel.1892/Nitab4.5_0000152g0250/Nitab4.5_0002827g0010/novel.2923/Nitab4.5_0000435g0090/Nitab4.5_0002632g0060/Nitab4.5_0000381g0350/Nitab4.5_0001781g0080/Nitab4.5_0003634g0020/Nitab4.5_0000977g0100/Nitab4.5_0001317g0050/Nitab4.5_0002340g0010/Nitab4.5_0003408g0050
BP	GO:0009142	nucleoside triphosphate biosynthetic process	32/1787	89/8634	0.000600836	0.00558084	novel.4917/Nitab4.5_0000136g0100/Nitab4.5_0000578g0160/Nitab4.5_0000018g0230/Nitab4.5_0005418g0060/Nitab4.5_0000132g0310/novel.1892/Nitab4.5_0000350g0050/Nitab4.5_0000075g0260/Nitab4.5_0000152g0250/Nitab4.5_0004490g0060/Nitab4.5_0001922g0070/Nitab4.5_0002827g0010/novel.2923/Nitab4.5_0003752g0010/Nitab4.5_0000022g0160/Nitab4.5_0000435g0090/Nitab4.5_0002632g0060/Nitab4.5_0000129g0020/novel.4256/Nit…	-/Nitab4.5_0000136g0100/Nitab4.5_0000578g0160/Nitab4.5_0000018g0230/Nitab4.5_0005418g0060/Nitab4.5_0000132g0310/-/Nitab4.5_0000350g0050/Nitab4.5_0000075g0260/Nitab4.5_0000152g0250/Nitab4.5_0004490g0060/Nitab4.5_0001922g0070/Nitab4.5_0002827g0010/-/Nitab4.5_0003752g0010/Nitab4.5_0000022g0160/Nitab4.5_0000435g0090/Nitab4.5_0002632g0060/Nitab4.5_0000129g0020/-/Nitab4.5_0000132g0160/Nitab4.5_0005517g…	32	15	Nitab4.5_0000132g0310/Nitab4.5_0000350g0050/Nitab4.5_0000075g0260/Nitab4.5_0004490g0060/Nitab4.5_0001922g0070/Nitab4.5_0003752g0010/Nitab4.5_0000022g0160/Nitab4.5_0000129g0020/novel.4256/Nitab4.5_0000132g0160/Nitab4.5_0005517g0020/Nitab4.5_0000388g0120/Nitab4.5_0000012g0280/Nitab4.5_0001309g0010/Nitab4.5_0000103g0080	17	novel.4917/Nitab4.5_0000136g0100/Nitab4.5_0000578g0160/Nitab4.5_0000018g0230/Nitab4.5_0005418g0060/novel.1892/Nitab4.5_0000152g0250/Nitab4.5_0002827g0010/novel.2923/Nitab4.5_0000435g0090/Nitab4.5_0002632g0060/Nitab4.5_0000381g0350/Nitab4.5_0003634g0020/Nitab4.5_0000977g0100/Nitab4.5_0001317g0050/Nitab4.5_0002340g0010/Nitab4.5_0003408g0050
BP	GO:0009145	purine nucleoside triphosphate biosynthetic process	32/1787	89/8634	0.000600836	0.00558084	novel.4917/Nitab4.5_0000136g0100/Nitab4.5_0000578g0160/Nitab4.5_0000018g0230/Nitab4.5_0005418g0060/Nitab4.5_0000132g0310/novel.1892/Nitab4.5_0000350g0050/Nitab4.5_0000075g0260/Nitab4.5_0000152g0250/Nitab4.5_0004490g0060/Nitab4.5_0001922g0070/Nitab4.5_0002827g0010/novel.2923/Nitab4.5_0003752g0010/Nitab4.5_0000022g0160/Nitab4.5_0000435g0090/Nitab4.5_0002632g0060/Nitab4.5_0000129g0020/novel.4256/Nit…	-/Nitab4.5_0000136g0100/Nitab4.5_0000578g0160/Nitab4.5_0000018g0230/Nitab4.5_0005418g0060/Nitab4.5_0000132g0310/-/Nitab4.5_0000350g0050/Nitab4.5_0000075g0260/Nitab4.5_0000152g0250/Nitab4.5_0004490g0060/Nitab4.5_0001922g0070/Nitab4.5_0002827g0010/-/Nitab4.5_0003752g0010/Nitab4.5_0000022g0160/Nitab4.5_0000435g0090/Nitab4.5_0002632g0060/Nitab4.5_0000129g0020/-/Nitab4.5_0000132g0160/Nitab4.5_0005517g…	32	15	Nitab4.5_0000132g0310/Nitab4.5_0000350g0050/Nitab4.5_0000075g0260/Nitab4.5_0004490g0060/Nitab4.5_0001922g0070/Nitab4.5_0003752g0010/Nitab4.5_0000022g0160/Nitab4.5_0000129g0020/novel.4256/Nitab4.5_0000132g0160/Nitab4.5_0005517g0020/Nitab4.5_0000388g0120/Nitab4.5_0000012g0280/Nitab4.5_0001309g0010/Nitab4.5_0000103g0080	17	novel.4917/Nitab4.5_0000136g0100/Nitab4.5_0000578g0160/Nitab4.5_0000018g0230/Nitab4.5_0005418g0060/novel.1892/Nitab4.5_0000152g0250/Nitab4.5_0002827g0010/novel.2923/Nitab4.5_0000435g0090/Nitab4.5_0002632g0060/Nitab4.5_0000381g0350/Nitab4.5_0003634g0020/Nitab4.5_0000977g0100/Nitab4.5_0001317g0050/Nitab4.5_0002340g0010/Nitab4.5_0003408g0050
BP	GO:0009156	ribonucleoside monophosphate biosynthetic process	32/1787	89/8634	0.000600836	0.00558084	novel.4917/Nitab4.5_0000136g0100/Nitab4.5_0000578g0160/Nitab4.5_0000018g0230/Nitab4.5_0000132g0310/novel.1892/Nitab4.5_0000350g0050/Nitab4.5_0000075g0260/Nitab4.5_0000152g0250/Nitab4.5_0004490g0060/Nitab4.5_0001922g0070/Nitab4.5_0002827g0010/novel.2923/Nitab4.5_0003752g0010/Nitab4.5_0000022g0160/Nitab4.5_0000435g0090/Nitab4.5_0002632g0060/Nitab4.5_0000129g0020/novel.4256/Nitab4.5_0000132g0160/Nit…	-/Nitab4.5_0000136g0100/Nitab4.5_0000578g0160/Nitab4.5_0000018g0230/Nitab4.5_0000132g0310/-/Nitab4.5_0000350g0050/Nitab4.5_0000075g0260/Nitab4.5_0000152g0250/Nitab4.5_0004490g0060/Nitab4.5_0001922g0070/Nitab4.5_0002827g0010/-/Nitab4.5_0003752g0010/Nitab4.5_0000022g0160/Nitab4.5_0000435g0090/Nitab4.5_0002632g0060/Nitab4.5_0000129g0020/-/Nitab4.5_0000132g0160/Nitab4.5_0005517g0020/Nitab4.5_0000381g…	32	15	Nitab4.5_0000132g0310/Nitab4.5_0000350g0050/Nitab4.5_0000075g0260/Nitab4.5_0004490g0060/Nitab4.5_0001922g0070/Nitab4.5_0003752g0010/Nitab4.5_0000022g0160/Nitab4.5_0000129g0020/novel.4256/Nitab4.5_0000132g0160/Nitab4.5_0005517g0020/Nitab4.5_0000388g0120/Nitab4.5_0000012g0280/Nitab4.5_0001309g0010/Nitab4.5_0000103g0080	17	novel.4917/Nitab4.5_0000136g0100/Nitab4.5_0000578g0160/Nitab4.5_0000018g0230/novel.1892/Nitab4.5_0000152g0250/Nitab4.5_0002827g0010/novel.2923/Nitab4.5_0000435g0090/Nitab4.5_0002632g0060/Nitab4.5_0000381g0350/Nitab4.5_0001781g0080/Nitab4.5_0003634g0020/Nitab4.5_0000977g0100/Nitab4.5_0001317g0050/Nitab4.5_0002340g0010/Nitab4.5_0003408g0050
BP	GO:0009168	purine ribonucleoside monophosphate biosynthetic process	32/1787	89/8634	0.000600836	0.00558084	novel.4917/Nitab4.5_0000136g0100/Nitab4.5_0000578g0160/Nitab4.5_0000018g0230/Nitab4.5_0000132g0310/novel.1892/Nitab4.5_0000350g0050/Nitab4.5_0000075g0260/Nitab4.5_0000152g0250/Nitab4.5_0004490g0060/Nitab4.5_0001922g0070/Nitab4.5_0002827g0010/novel.2923/Nitab4.5_0003752g0010/Nitab4.5_0000022g0160/Nitab4.5_0000435g0090/Nitab4.5_0002632g0060/Nitab4.5_0000129g0020/novel.4256/Nitab4.5_0000132g0160/Nit…	-/Nitab4.5_0000136g0100/Nitab4.5_0000578g0160/Nitab4.5_0000018g0230/Nitab4.5_0000132g0310/-/Nitab4.5_0000350g0050/Nitab4.5_0000075g0260/Nitab4.5_0000152g0250/Nitab4.5_0004490g0060/Nitab4.5_0001922g0070/Nitab4.5_0002827g0010/-/Nitab4.5_0003752g0010/Nitab4.5_0000022g0160/Nitab4.5_0000435g0090/Nitab4.5_0002632g0060/Nitab4.5_0000129g0020/-/Nitab4.5_0000132g0160/Nitab4.5_0005517g0020/Nitab4.5_0000381g…	32	15	Nitab4.5_0000132g0310/Nitab4.5_0000350g0050/Nitab4.5_0000075g0260/Nitab4.5_0004490g0060/Nitab4.5_0001922g0070/Nitab4.5_0003752g0010/Nitab4.5_0000022g0160/Nitab4.5_0000129g0020/novel.4256/Nitab4.5_0000132g0160/Nitab4.5_0005517g0020/Nitab4.5_0000388g0120/Nitab4.5_0000012g0280/Nitab4.5_0001309g0010/Nitab4.5_0000103g0080	17	novel.4917/Nitab4.5_0000136g0100/Nitab4.5_0000578g0160/Nitab4.5_0000018g0230/novel.1892/Nitab4.5_0000152g0250/Nitab4.5_0002827g0010/novel.2923/Nitab4.5_0000435g0090/Nitab4.5_0002632g0060/Nitab4.5_0000381g0350/Nitab4.5_0001781g0080/Nitab4.5_0003634g0020/Nitab4.5_0000977g0100/Nitab4.5_0001317g0050/Nitab4.5_0002340g0010/Nitab4.5_0003408g0050
BP	GO:0009201	ribonucleoside triphosphate biosynthetic process	32/1787	89/8634	0.000600836	0.00558084	novel.4917/Nitab4.5_0000136g0100/Nitab4.5_0000578g0160/Nitab4.5_0000018g0230/Nitab4.5_0005418g0060/Nitab4.5_0000132g0310/novel.1892/Nitab4.5_0000350g0050/Nitab4.5_0000075g0260/Nitab4.5_0000152g0250/Nitab4.5_0004490g0060/Nitab4.5_0001922g0070/Nitab4.5_0002827g0010/novel.2923/Nitab4.5_0003752g0010/Nitab4.5_0000022g0160/Nitab4.5_0000435g0090/Nitab4.5_0002632g0060/Nitab4.5_0000129g0020/novel.4256/Nit…	-/Nitab4.5_0000136g0100/Nitab4.5_0000578g0160/Nitab4.5_0000018g0230/Nitab4.5_0005418g0060/Nitab4.5_0000132g0310/-/Nitab4.5_0000350g0050/Nitab4.5_0000075g0260/Nitab4.5_0000152g0250/Nitab4.5_0004490g0060/Nitab4.5_0001922g0070/Nitab4.5_0002827g0010/-/Nitab4.5_0003752g0010/Nitab4.5_0000022g0160/Nitab4.5_0000435g0090/Nitab4.5_0002632g0060/Nitab4.5_0000129g0020/-/Nitab4.5_0000132g0160/Nitab4.5_0005517g…	32	15	Nitab4.5_0000132g0310/Nitab4.5_0000350g0050/Nitab4.5_0000075g0260/Nitab4.5_0004490g0060/Nitab4.5_0001922g0070/Nitab4.5_0003752g0010/Nitab4.5_0000022g0160/Nitab4.5_0000129g0020/novel.4256/Nitab4.5_0000132g0160/Nitab4.5_0005517g0020/Nitab4.5_0000388g0120/Nitab4.5_0000012g0280/Nitab4.5_0001309g0010/Nitab4.5_0000103g0080	17	novel.4917/Nitab4.5_0000136g0100/Nitab4.5_0000578g0160/Nitab4.5_0000018g0230/Nitab4.5_0005418g0060/novel.1892/Nitab4.5_0000152g0250/Nitab4.5_0002827g0010/novel.2923/Nitab4.5_0000435g0090/Nitab4.5_0002632g0060/Nitab4.5_0000381g0350/Nitab4.5_0003634g0020/Nitab4.5_0000977g0100/Nitab4.5_0001317g0050/Nitab4.5_0002340g0010/Nitab4.5_0003408g0050
BP	GO:0009206	purine ribonucleoside triphosphate biosynthetic process	32/1787	89/8634	0.000600836	0.00558084	novel.4917/Nitab4.5_0000136g0100/Nitab4.5_0000578g0160/Nitab4.5_0000018g0230/Nitab4.5_0005418g0060/Nitab4.5_0000132g0310/novel.1892/Nitab4.5_0000350g0050/Nitab4.5_0000075g0260/Nitab4.5_0000152g0250/Nitab4.5_0004490g0060/Nitab4.5_0001922g0070/Nitab4.5_0002827g0010/novel.2923/Nitab4.5_0003752g0010/Nitab4.5_0000022g0160/Nitab4.5_0000435g0090/Nitab4.5_0002632g0060/Nitab4.5_0000129g0020/novel.4256/Nit…	-/Nitab4.5_0000136g0100/Nitab4.5_0000578g0160/Nitab4.5_0000018g0230/Nitab4.5_0005418g0060/Nitab4.5_0000132g0310/-/Nitab4.5_0000350g0050/Nitab4.5_0000075g0260/Nitab4.5_0000152g0250/Nitab4.5_0004490g0060/Nitab4.5_0001922g0070/Nitab4.5_0002827g0010/-/Nitab4.5_0003752g0010/Nitab4.5_0000022g0160/Nitab4.5_0000435g0090/Nitab4.5_0002632g0060/Nitab4.5_0000129g0020/-/Nitab4.5_0000132g0160/Nitab4.5_0005517g…	32	15	Nitab4.5_0000132g0310/Nitab4.5_0000350g0050/Nitab4.5_0000075g0260/Nitab4.5_0004490g0060/Nitab4.5_0001922g0070/Nitab4.5_0003752g0010/Nitab4.5_0000022g0160/Nitab4.5_0000129g0020/novel.4256/Nitab4.5_0000132g0160/Nitab4.5_0005517g0020/Nitab4.5_0000388g0120/Nitab4.5_0000012g0280/Nitab4.5_0001309g0010/Nitab4.5_0000103g0080	17	novel.4917/Nitab4.5_0000136g0100/Nitab4.5_0000578g0160/Nitab4.5_0000018g0230/Nitab4.5_0005418g0060/novel.1892/Nitab4.5_0000152g0250/Nitab4.5_0002827g0010/novel.2923/Nitab4.5_0000435g0090/Nitab4.5_0002632g0060/Nitab4.5_0000381g0350/Nitab4.5_0003634g0020/Nitab4.5_0000977g0100/Nitab4.5_0001317g0050/Nitab4.5_0002340g0010/Nitab4.5_0003408g0050
BP	GO:0019684	photosynthesis, light reaction	10/1787	17/8634	0.000649799	0.00592176	Nitab4.5_0000108g0110/novel.4587/Nitab4.5_0000382g0110/Nitab4.5_0001090g0130/Nitab4.5_0000220g0160/novel.457/Nitab4.5_0000003g0940/Nitab4.5_0003961g0020/Nitab4.5_0001560g0030/Nitab4.5_0002739g0090	Nitab4.5_0000108g0110/-/Nitab4.5_0000382g0110/Nitab4.5_0001090g0130/Nitab4.5_0000220g0160/-/Nitab4.5_0000003g0940/Nitab4.5_0003961g0020/Nitab4.5_0001560g0030/Nitab4.5_0002739g0090	10	0		10	Nitab4.5_0000108g0110/novel.4587/Nitab4.5_0000382g0110/Nitab4.5_0001090g0130/Nitab4.5_0000220g0160/novel.457/Nitab4.5_0000003g0940/Nitab4.5_0003961g0020/Nitab4.5_0001560g0030/Nitab4.5_0002739g0090
BP	GO:0034655	nucleobase-containing compound catabolic process	24/1787	62/8634	0.000855009	0.00764758	novel.4917/Nitab4.5_0000136g0100/Nitab4.5_0000578g0160/Nitab4.5_0000018g0230/Nitab4.5_0000132g0310/novel.1892/Nitab4.5_0000350g0050/Nitab4.5_0000075g0260/Nitab4.5_0000152g0250/Nitab4.5_0004490g0060/Nitab4.5_0001922g0070/novel.2923/Nitab4.5_0002632g0060/Nitab4.5_0000129g0020/novel.4256/Nitab4.5_0000132g0160/Nitab4.5_0005517g0020/Nitab4.5_0000381g0350/Nitab4.5_0000388g0120/Nitab4.5_0000977g0100/Nit…	-/Nitab4.5_0000136g0100/Nitab4.5_0000578g0160/Nitab4.5_0000018g0230/Nitab4.5_0000132g0310/-/Nitab4.5_0000350g0050/Nitab4.5_0000075g0260/Nitab4.5_0000152g0250/Nitab4.5_0004490g0060/Nitab4.5_0001922g0070/-/Nitab4.5_0002632g0060/Nitab4.5_0000129g0020/-/Nitab4.5_0000132g0160/Nitab4.5_0005517g0020/Nitab4.5_0000381g0350/Nitab4.5_0000388g0120/Nitab4.5_0000977g0100/Nitab4.5_0001317g0050/Nitab4.5_0002340g…	24	11	Nitab4.5_0000132g0310/Nitab4.5_0000350g0050/Nitab4.5_0000075g0260/Nitab4.5_0004490g0060/Nitab4.5_0001922g0070/Nitab4.5_0000129g0020/novel.4256/Nitab4.5_0000132g0160/Nitab4.5_0005517g0020/Nitab4.5_0000388g0120/Nitab4.5_0001309g0010	13	novel.4917/Nitab4.5_0000136g0100/Nitab4.5_0000578g0160/Nitab4.5_0000018g0230/novel.1892/Nitab4.5_0000152g0250/novel.2923/Nitab4.5_0002632g0060/Nitab4.5_0000381g0350/Nitab4.5_0000977g0100/Nitab4.5_0001317g0050/Nitab4.5_0002340g0010/Nitab4.5_0003408g0050
BP	GO:0043038	amino acid activation	26/1787	70/8634	0.00109508	0.0094451	Nitab4.5_0000059g0050/Nitab4.5_0002486g0050/Nitab4.5_0000052g0290/Nitab4.5_0002198g0010/Nitab4.5_0000976g0080/Nitab4.5_0000786g0120/novel.3772/Nitab4.5_0000119g0080/Nitab4.5_0002685g0030/Nitab4.5_0004743g0170/Nitab4.5_0001206g0020/Nitab4.5_0000059g0580/Nitab4.5_0000920g0050/Nitab4.5_0000551g0090/Nitab4.5_0005317g0010/Nitab4.5_0000582g0060/Nitab4.5_0001737g0060/Nitab4.5_0001495g0030/Nitab4.5_00044…	Nitab4.5_0000059g0050/Nitab4.5_0002486g0050/Nitab4.5_0000052g0290/Nitab4.5_0002198g0010/Nitab4.5_0000976g0080/Nitab4.5_0000786g0120/-/Nitab4.5_0000119g0080/Nitab4.5_0002685g0030/Nitab4.5_0004743g0170/Nitab4.5_0001206g0020/Nitab4.5_0000059g0580/Nitab4.5_0000920g0050/Nitab4.5_0000551g0090/Nitab4.5_0005317g0010/Nitab4.5_0000582g0060/Nitab4.5_0001737g0060/Nitab4.5_0001495g0030/Nitab4.5_0004453g0030/N…	26	4	Nitab4.5_0000059g0050/Nitab4.5_0000052g0290/Nitab4.5_0002198g0010/Nitab4.5_0000119g0080	22	Nitab4.5_0002486g0050/Nitab4.5_0000976g0080/Nitab4.5_0000786g0120/novel.3772/Nitab4.5_0002685g0030/Nitab4.5_0004743g0170/Nitab4.5_0001206g0020/Nitab4.5_0000059g0580/Nitab4.5_0000920g0050/Nitab4.5_0000551g0090/Nitab4.5_0005317g0010/Nitab4.5_0000582g0060/Nitab4.5_0001737g0060/Nitab4.5_0001495g0030/Nitab4.5_0004453g0030/Nitab4.5_0000700g0090/Nitab4.5_0003603g0030/Nitab4.5_0001309g0090/Nitab4.5_00043…
BP	GO:0043039	tRNA aminoacylation	26/1787	70/8634	0.00109508	0.0094451	Nitab4.5_0000059g0050/Nitab4.5_0002486g0050/Nitab4.5_0000052g0290/Nitab4.5_0002198g0010/Nitab4.5_0000976g0080/Nitab4.5_0000786g0120/novel.3772/Nitab4.5_0000119g0080/Nitab4.5_0002685g0030/Nitab4.5_0004743g0170/Nitab4.5_0001206g0020/Nitab4.5_0000059g0580/Nitab4.5_0000920g0050/Nitab4.5_0000551g0090/Nitab4.5_0005317g0010/Nitab4.5_0000582g0060/Nitab4.5_0001737g0060/Nitab4.5_0001495g0030/Nitab4.5_00044…	Nitab4.5_0000059g0050/Nitab4.5_0002486g0050/Nitab4.5_0000052g0290/Nitab4.5_0002198g0010/Nitab4.5_0000976g0080/Nitab4.5_0000786g0120/-/Nitab4.5_0000119g0080/Nitab4.5_0002685g0030/Nitab4.5_0004743g0170/Nitab4.5_0001206g0020/Nitab4.5_0000059g0580/Nitab4.5_0000920g0050/Nitab4.5_0000551g0090/Nitab4.5_0005317g0010/Nitab4.5_0000582g0060/Nitab4.5_0001737g0060/Nitab4.5_0001495g0030/Nitab4.5_0004453g0030/N…	26	4	Nitab4.5_0000059g0050/Nitab4.5_0000052g0290/Nitab4.5_0002198g0010/Nitab4.5_0000119g0080	22	Nitab4.5_0002486g0050/Nitab4.5_0000976g0080/Nitab4.5_0000786g0120/novel.3772/Nitab4.5_0002685g0030/Nitab4.5_0004743g0170/Nitab4.5_0001206g0020/Nitab4.5_0000059g0580/Nitab4.5_0000920g0050/Nitab4.5_0000551g0090/Nitab4.5_0005317g0010/Nitab4.5_0000582g0060/Nitab4.5_0001737g0060/Nitab4.5_0001495g0030/Nitab4.5_0004453g0030/Nitab4.5_0000700g0090/Nitab4.5_0003603g0030/Nitab4.5_0001309g0090/Nitab4.5_00043…
BP	GO:0009124	nucleoside monophosphate biosynthetic process	32/1787	92/8634	0.00115059	0.00974052	novel.4917/Nitab4.5_0000136g0100/Nitab4.5_0000578g0160/Nitab4.5_0000018g0230/Nitab4.5_0000132g0310/novel.1892/Nitab4.5_0000350g0050/Nitab4.5_0000075g0260/Nitab4.5_0000152g0250/Nitab4.5_0004490g0060/Nitab4.5_0001922g0070/Nitab4.5_0002827g0010/novel.2923/Nitab4.5_0003752g0010/Nitab4.5_0000022g0160/Nitab4.5_0000435g0090/Nitab4.5_0002632g0060/Nitab4.5_0000129g0020/novel.4256/Nitab4.5_0000132g0160/Nit…	-/Nitab4.5_0000136g0100/Nitab4.5_0000578g0160/Nitab4.5_0000018g0230/Nitab4.5_0000132g0310/-/Nitab4.5_0000350g0050/Nitab4.5_0000075g0260/Nitab4.5_0000152g0250/Nitab4.5_0004490g0060/Nitab4.5_0001922g0070/Nitab4.5_0002827g0010/-/Nitab4.5_0003752g0010/Nitab4.5_0000022g0160/Nitab4.5_0000435g0090/Nitab4.5_0002632g0060/Nitab4.5_0000129g0020/-/Nitab4.5_0000132g0160/Nitab4.5_0005517g0020/Nitab4.5_0000381g…	32	15	Nitab4.5_0000132g0310/Nitab4.5_0000350g0050/Nitab4.5_0000075g0260/Nitab4.5_0004490g0060/Nitab4.5_0001922g0070/Nitab4.5_0003752g0010/Nitab4.5_0000022g0160/Nitab4.5_0000129g0020/novel.4256/Nitab4.5_0000132g0160/Nitab4.5_0005517g0020/Nitab4.5_0000388g0120/Nitab4.5_0000012g0280/Nitab4.5_0001309g0010/Nitab4.5_0000103g0080	17	novel.4917/Nitab4.5_0000136g0100/Nitab4.5_0000578g0160/Nitab4.5_0000018g0230/novel.1892/Nitab4.5_0000152g0250/Nitab4.5_0002827g0010/novel.2923/Nitab4.5_0000435g0090/Nitab4.5_0002632g0060/Nitab4.5_0000381g0350/Nitab4.5_0001781g0080/Nitab4.5_0003634g0020/Nitab4.5_0000977g0100/Nitab4.5_0001317g0050/Nitab4.5_0002340g0010/Nitab4.5_0003408g0050
BP	GO:0006732	coenzyme metabolic process	36/1787	107/8634	0.00116967	0.00974052	novel.4917/Nitab4.5_0000136g0100/Nitab4.5_0000578g0160/Nitab4.5_0000018g0230/Nitab4.5_0000132g0310/novel.1892/Nitab4.5_0000350g0050/Nitab4.5_0000075g0260/Nitab4.5_0000152g0250/Nitab4.5_0004490g0060/Nitab4.5_0001922g0070/Nitab4.5_0004469g0070/novel.2923/Nitab4.5_0000075g0070/Nitab4.5_0000103g0120/Nitab4.5_0000149g0150/Nitab4.5_0002632g0060/Nitab4.5_0000129g0020/novel.4256/Nitab4.5_0000855g0140/Nit…	-/Nitab4.5_0000136g0100/Nitab4.5_0000578g0160/Nitab4.5_0000018g0230/Nitab4.5_0000132g0310/-/Nitab4.5_0000350g0050/Nitab4.5_0000075g0260/Nitab4.5_0000152g0250/Nitab4.5_0004490g0060/Nitab4.5_0001922g0070/Nitab4.5_0004469g0070/-/Nitab4.5_0000075g0070/Nitab4.5_0000103g0120/Nitab4.5_0000149g0150/Nitab4.5_0002632g0060/Nitab4.5_0000129g0020/-/Nitab4.5_0000855g0140/Nitab4.5_0000132g0160/Nitab4.5_0005517g…	36	19	Nitab4.5_0000132g0310/Nitab4.5_0000350g0050/Nitab4.5_0000075g0260/Nitab4.5_0004490g0060/Nitab4.5_0001922g0070/Nitab4.5_0000149g0150/Nitab4.5_0000129g0020/novel.4256/Nitab4.5_0000855g0140/Nitab4.5_0000132g0160/Nitab4.5_0005517g0020/Nitab4.5_0000063g0120/Nitab4.5_0000388g0120/Nitab4.5_0002029g0060/Nitab4.5_0000615g0020/Nitab4.5_0000027g0520/Nitab4.5_0001309g0010/Nitab4.5_0000063g0170/Nitab4.5_00028…	17	novel.4917/Nitab4.5_0000136g0100/Nitab4.5_0000578g0160/Nitab4.5_0000018g0230/novel.1892/Nitab4.5_0000152g0250/Nitab4.5_0004469g0070/novel.2923/Nitab4.5_0000075g0070/Nitab4.5_0000103g0120/Nitab4.5_0002632g0060/Nitab4.5_0000381g0350/Nitab4.5_0000977g0100/Nitab4.5_0001317g0050/Nitab4.5_0000428g0110/Nitab4.5_0002340g0010/Nitab4.5_0003408g0050
BP	GO:0006418	tRNA aminoacylation for protein translation	25/1787	67/8634	0.00125563	0.0102086	Nitab4.5_0000059g0050/Nitab4.5_0002486g0050/Nitab4.5_0000052g0290/Nitab4.5_0002198g0010/Nitab4.5_0000976g0080/Nitab4.5_0000786g0120/novel.3772/Nitab4.5_0000119g0080/Nitab4.5_0002685g0030/Nitab4.5_0004743g0170/Nitab4.5_0001206g0020/Nitab4.5_0000059g0580/Nitab4.5_0000920g0050/Nitab4.5_0000551g0090/Nitab4.5_0000582g0060/Nitab4.5_0001737g0060/Nitab4.5_0001495g0030/Nitab4.5_0004453g0030/Nitab4.5_00007…	Nitab4.5_0000059g0050/Nitab4.5_0002486g0050/Nitab4.5_0000052g0290/Nitab4.5_0002198g0010/Nitab4.5_0000976g0080/Nitab4.5_0000786g0120/-/Nitab4.5_0000119g0080/Nitab4.5_0002685g0030/Nitab4.5_0004743g0170/Nitab4.5_0001206g0020/Nitab4.5_0000059g0580/Nitab4.5_0000920g0050/Nitab4.5_0000551g0090/Nitab4.5_0000582g0060/Nitab4.5_0001737g0060/Nitab4.5_0001495g0030/Nitab4.5_0004453g0030/Nitab4.5_0000700g0090/N…	25	4	Nitab4.5_0000059g0050/Nitab4.5_0000052g0290/Nitab4.5_0002198g0010/Nitab4.5_0000119g0080	21	Nitab4.5_0002486g0050/Nitab4.5_0000976g0080/Nitab4.5_0000786g0120/novel.3772/Nitab4.5_0002685g0030/Nitab4.5_0004743g0170/Nitab4.5_0001206g0020/Nitab4.5_0000059g0580/Nitab4.5_0000920g0050/Nitab4.5_0000551g0090/Nitab4.5_0000582g0060/Nitab4.5_0001737g0060/Nitab4.5_0001495g0030/Nitab4.5_0004453g0030/Nitab4.5_0000700g0090/Nitab4.5_0003603g0030/Nitab4.5_0001309g0090/Nitab4.5_0004358g0030/Nitab4.5_00007…
BP	GO:0009150	purine ribonucleotide metabolic process	39/1787	119/8634	0.00131232	0.0102086	novel.4917/Nitab4.5_0000136g0100/Nitab4.5_0000578g0160/Nitab4.5_0000018g0230/Nitab4.5_0005418g0060/Nitab4.5_0000132g0310/novel.1892/Nitab4.5_0000350g0050/Nitab4.5_0000075g0260/Nitab4.5_0000152g0250/Nitab4.5_0004490g0060/Nitab4.5_0001922g0070/Nitab4.5_0002827g0010/Nitab4.5_0000116g0350/novel.2923/Nitab4.5_0005673g0020/Nitab4.5_0003752g0010/Nitab4.5_0000022g0160/Nitab4.5_0000435g0090/Nitab4.5_00026…	-/Nitab4.5_0000136g0100/Nitab4.5_0000578g0160/Nitab4.5_0000018g0230/Nitab4.5_0005418g0060/Nitab4.5_0000132g0310/-/Nitab4.5_0000350g0050/Nitab4.5_0000075g0260/Nitab4.5_0000152g0250/Nitab4.5_0004490g0060/Nitab4.5_0001922g0070/Nitab4.5_0002827g0010/Nitab4.5_0000116g0350/-/Nitab4.5_0005673g0020/Nitab4.5_0003752g0010/Nitab4.5_0000022g0160/Nitab4.5_0000435g0090/Nitab4.5_0002632g0060/Nitab4.5_0000129g00…	39	17	Nitab4.5_0000132g0310/Nitab4.5_0000350g0050/Nitab4.5_0000075g0260/Nitab4.5_0004490g0060/Nitab4.5_0001922g0070/Nitab4.5_0003752g0010/Nitab4.5_0000022g0160/Nitab4.5_0000129g0020/novel.4256/Nitab4.5_0000855g0140/Nitab4.5_0000132g0160/Nitab4.5_0005517g0020/Nitab4.5_0000388g0120/Nitab4.5_0000010g0100/Nitab4.5_0000012g0280/Nitab4.5_0001309g0010/Nitab4.5_0000103g0080	22	novel.4917/Nitab4.5_0000136g0100/Nitab4.5_0000578g0160/Nitab4.5_0000018g0230/Nitab4.5_0005418g0060/novel.1892/Nitab4.5_0000152g0250/Nitab4.5_0002827g0010/Nitab4.5_0000116g0350/novel.2923/Nitab4.5_0005673g0020/Nitab4.5_0000435g0090/Nitab4.5_0002632g0060/Nitab4.5_0000381g0350/Nitab4.5_0001781g0080/Nitab4.5_0003634g0020/Nitab4.5_0000007g0130/Nitab4.5_0000977g0100/Nitab4.5_0001317g0050/Nitab4.5_00004…
BP	GO:0009259	ribonucleotide metabolic process	39/1787	119/8634	0.00131232	0.0102086	novel.4917/Nitab4.5_0000136g0100/Nitab4.5_0000578g0160/Nitab4.5_0000018g0230/Nitab4.5_0005418g0060/Nitab4.5_0000132g0310/novel.1892/Nitab4.5_0000350g0050/Nitab4.5_0000075g0260/Nitab4.5_0000152g0250/Nitab4.5_0004490g0060/Nitab4.5_0001922g0070/Nitab4.5_0002827g0010/Nitab4.5_0000116g0350/novel.2923/Nitab4.5_0005673g0020/Nitab4.5_0003752g0010/Nitab4.5_0000022g0160/Nitab4.5_0000435g0090/Nitab4.5_00026…	-/Nitab4.5_0000136g0100/Nitab4.5_0000578g0160/Nitab4.5_0000018g0230/Nitab4.5_0005418g0060/Nitab4.5_0000132g0310/-/Nitab4.5_0000350g0050/Nitab4.5_0000075g0260/Nitab4.5_0000152g0250/Nitab4.5_0004490g0060/Nitab4.5_0001922g0070/Nitab4.5_0002827g0010/Nitab4.5_0000116g0350/-/Nitab4.5_0005673g0020/Nitab4.5_0003752g0010/Nitab4.5_0000022g0160/Nitab4.5_0000435g0090/Nitab4.5_0002632g0060/Nitab4.5_0000129g00…	39	17	Nitab4.5_0000132g0310/Nitab4.5_0000350g0050/Nitab4.5_0000075g0260/Nitab4.5_0004490g0060/Nitab4.5_0001922g0070/Nitab4.5_0003752g0010/Nitab4.5_0000022g0160/Nitab4.5_0000129g0020/novel.4256/Nitab4.5_0000855g0140/Nitab4.5_0000132g0160/Nitab4.5_0005517g0020/Nitab4.5_0000388g0120/Nitab4.5_0000010g0100/Nitab4.5_0000012g0280/Nitab4.5_0001309g0010/Nitab4.5_0000103g0080	22	novel.4917/Nitab4.5_0000136g0100/Nitab4.5_0000578g0160/Nitab4.5_0000018g0230/Nitab4.5_0005418g0060/novel.1892/Nitab4.5_0000152g0250/Nitab4.5_0002827g0010/Nitab4.5_0000116g0350/novel.2923/Nitab4.5_0005673g0020/Nitab4.5_0000435g0090/Nitab4.5_0002632g0060/Nitab4.5_0000381g0350/Nitab4.5_0001781g0080/Nitab4.5_0003634g0020/Nitab4.5_0000007g0130/Nitab4.5_0000977g0100/Nitab4.5_0001317g0050/Nitab4.5_00004…
BP	GO:0009144	purine nucleoside triphosphate metabolic process	35/1787	104/8634	0.0013527	0.0102086	novel.4917/Nitab4.5_0000136g0100/Nitab4.5_0000578g0160/Nitab4.5_0000018g0230/Nitab4.5_0005418g0060/Nitab4.5_0000132g0310/novel.1892/Nitab4.5_0000350g0050/Nitab4.5_0000075g0260/Nitab4.5_0000152g0250/Nitab4.5_0004490g0060/Nitab4.5_0001922g0070/Nitab4.5_0002827g0010/novel.2923/Nitab4.5_0003752g0010/Nitab4.5_0000022g0160/Nitab4.5_0000435g0090/Nitab4.5_0002632g0060/Nitab4.5_0000129g0020/novel.4256/Nit…	-/Nitab4.5_0000136g0100/Nitab4.5_0000578g0160/Nitab4.5_0000018g0230/Nitab4.5_0005418g0060/Nitab4.5_0000132g0310/-/Nitab4.5_0000350g0050/Nitab4.5_0000075g0260/Nitab4.5_0000152g0250/Nitab4.5_0004490g0060/Nitab4.5_0001922g0070/Nitab4.5_0002827g0010/-/Nitab4.5_0003752g0010/Nitab4.5_0000022g0160/Nitab4.5_0000435g0090/Nitab4.5_0002632g0060/Nitab4.5_0000129g0020/-/Nitab4.5_0000132g0160/Nitab4.5_0005517g…	35	16	Nitab4.5_0000132g0310/Nitab4.5_0000350g0050/Nitab4.5_0000075g0260/Nitab4.5_0004490g0060/Nitab4.5_0001922g0070/Nitab4.5_0003752g0010/Nitab4.5_0000022g0160/Nitab4.5_0000129g0020/novel.4256/Nitab4.5_0000132g0160/Nitab4.5_0005517g0020/Nitab4.5_0000388g0120/Nitab4.5_0000010g0100/Nitab4.5_0000012g0280/Nitab4.5_0001309g0010/Nitab4.5_0000103g0080	19	novel.4917/Nitab4.5_0000136g0100/Nitab4.5_0000578g0160/Nitab4.5_0000018g0230/Nitab4.5_0005418g0060/novel.1892/Nitab4.5_0000152g0250/Nitab4.5_0002827g0010/novel.2923/Nitab4.5_0000435g0090/Nitab4.5_0002632g0060/Nitab4.5_0000381g0350/Nitab4.5_0003634g0020/Nitab4.5_0000007g0130/Nitab4.5_0000977g0100/Nitab4.5_0001317g0050/Nitab4.5_0000428g0110/Nitab4.5_0002340g0010/Nitab4.5_0003408g0050
BP	GO:0009199	ribonucleoside triphosphate metabolic process	35/1787	104/8634	0.0013527	0.0102086	novel.4917/Nitab4.5_0000136g0100/Nitab4.5_0000578g0160/Nitab4.5_0000018g0230/Nitab4.5_0005418g0060/Nitab4.5_0000132g0310/novel.1892/Nitab4.5_0000350g0050/Nitab4.5_0000075g0260/Nitab4.5_0000152g0250/Nitab4.5_0004490g0060/Nitab4.5_0001922g0070/Nitab4.5_0002827g0010/novel.2923/Nitab4.5_0003752g0010/Nitab4.5_0000022g0160/Nitab4.5_0000435g0090/Nitab4.5_0002632g0060/Nitab4.5_0000129g0020/novel.4256/Nit…	-/Nitab4.5_0000136g0100/Nitab4.5_0000578g0160/Nitab4.5_0000018g0230/Nitab4.5_0005418g0060/Nitab4.5_0000132g0310/-/Nitab4.5_0000350g0050/Nitab4.5_0000075g0260/Nitab4.5_0000152g0250/Nitab4.5_0004490g0060/Nitab4.5_0001922g0070/Nitab4.5_0002827g0010/-/Nitab4.5_0003752g0010/Nitab4.5_0000022g0160/Nitab4.5_0000435g0090/Nitab4.5_0002632g0060/Nitab4.5_0000129g0020/-/Nitab4.5_0000132g0160/Nitab4.5_0005517g…	35	16	Nitab4.5_0000132g0310/Nitab4.5_0000350g0050/Nitab4.5_0000075g0260/Nitab4.5_0004490g0060/Nitab4.5_0001922g0070/Nitab4.5_0003752g0010/Nitab4.5_0000022g0160/Nitab4.5_0000129g0020/novel.4256/Nitab4.5_0000132g0160/Nitab4.5_0005517g0020/Nitab4.5_0000388g0120/Nitab4.5_0000010g0100/Nitab4.5_0000012g0280/Nitab4.5_0001309g0010/Nitab4.5_0000103g0080	19	novel.4917/Nitab4.5_0000136g0100/Nitab4.5_0000578g0160/Nitab4.5_0000018g0230/Nitab4.5_0005418g0060/novel.1892/Nitab4.5_0000152g0250/Nitab4.5_0002827g0010/novel.2923/Nitab4.5_0000435g0090/Nitab4.5_0002632g0060/Nitab4.5_0000381g0350/Nitab4.5_0003634g0020/Nitab4.5_0000007g0130/Nitab4.5_0000977g0100/Nitab4.5_0001317g0050/Nitab4.5_0000428g0110/Nitab4.5_0002340g0010/Nitab4.5_0003408g0050
BP	GO:0009205	purine ribonucleoside triphosphate metabolic process	35/1787	104/8634	0.0013527	0.0102086	novel.4917/Nitab4.5_0000136g0100/Nitab4.5_0000578g0160/Nitab4.5_0000018g0230/Nitab4.5_0005418g0060/Nitab4.5_0000132g0310/novel.1892/Nitab4.5_0000350g0050/Nitab4.5_0000075g0260/Nitab4.5_0000152g0250/Nitab4.5_0004490g0060/Nitab4.5_0001922g0070/Nitab4.5_0002827g0010/novel.2923/Nitab4.5_0003752g0010/Nitab4.5_0000022g0160/Nitab4.5_0000435g0090/Nitab4.5_0002632g0060/Nitab4.5_0000129g0020/novel.4256/Nit…	-/Nitab4.5_0000136g0100/Nitab4.5_0000578g0160/Nitab4.5_0000018g0230/Nitab4.5_0005418g0060/Nitab4.5_0000132g0310/-/Nitab4.5_0000350g0050/Nitab4.5_0000075g0260/Nitab4.5_0000152g0250/Nitab4.5_0004490g0060/Nitab4.5_0001922g0070/Nitab4.5_0002827g0010/-/Nitab4.5_0003752g0010/Nitab4.5_0000022g0160/Nitab4.5_0000435g0090/Nitab4.5_0002632g0060/Nitab4.5_0000129g0020/-/Nitab4.5_0000132g0160/Nitab4.5_0005517g…	35	16	Nitab4.5_0000132g0310/Nitab4.5_0000350g0050/Nitab4.5_0000075g0260/Nitab4.5_0004490g0060/Nitab4.5_0001922g0070/Nitab4.5_0003752g0010/Nitab4.5_0000022g0160/Nitab4.5_0000129g0020/novel.4256/Nitab4.5_0000132g0160/Nitab4.5_0005517g0020/Nitab4.5_0000388g0120/Nitab4.5_0000010g0100/Nitab4.5_0000012g0280/Nitab4.5_0001309g0010/Nitab4.5_0000103g0080	19	novel.4917/Nitab4.5_0000136g0100/Nitab4.5_0000578g0160/Nitab4.5_0000018g0230/Nitab4.5_0005418g0060/novel.1892/Nitab4.5_0000152g0250/Nitab4.5_0002827g0010/novel.2923/Nitab4.5_0000435g0090/Nitab4.5_0002632g0060/Nitab4.5_0000381g0350/Nitab4.5_0003634g0020/Nitab4.5_0000007g0130/Nitab4.5_0000977g0100/Nitab4.5_0001317g0050/Nitab4.5_0000428g0110/Nitab4.5_0002340g0010/Nitab4.5_0003408g0050
BP	GO:0009152	purine ribonucleotide biosynthetic process	33/1787	97/8634	0.00149114	0.0107496	novel.4917/Nitab4.5_0000136g0100/Nitab4.5_0000578g0160/Nitab4.5_0000018g0230/Nitab4.5_0005418g0060/Nitab4.5_0000132g0310/novel.1892/Nitab4.5_0000350g0050/Nitab4.5_0000075g0260/Nitab4.5_0000152g0250/Nitab4.5_0004490g0060/Nitab4.5_0001922g0070/Nitab4.5_0002827g0010/novel.2923/Nitab4.5_0003752g0010/Nitab4.5_0000022g0160/Nitab4.5_0000435g0090/Nitab4.5_0002632g0060/Nitab4.5_0000129g0020/novel.4256/Nit…	-/Nitab4.5_0000136g0100/Nitab4.5_0000578g0160/Nitab4.5_0000018g0230/Nitab4.5_0005418g0060/Nitab4.5_0000132g0310/-/Nitab4.5_0000350g0050/Nitab4.5_0000075g0260/Nitab4.5_0000152g0250/Nitab4.5_0004490g0060/Nitab4.5_0001922g0070/Nitab4.5_0002827g0010/-/Nitab4.5_0003752g0010/Nitab4.5_0000022g0160/Nitab4.5_0000435g0090/Nitab4.5_0002632g0060/Nitab4.5_0000129g0020/-/Nitab4.5_0000132g0160/Nitab4.5_0005517g…	33	15	Nitab4.5_0000132g0310/Nitab4.5_0000350g0050/Nitab4.5_0000075g0260/Nitab4.5_0004490g0060/Nitab4.5_0001922g0070/Nitab4.5_0003752g0010/Nitab4.5_0000022g0160/Nitab4.5_0000129g0020/novel.4256/Nitab4.5_0000132g0160/Nitab4.5_0005517g0020/Nitab4.5_0000388g0120/Nitab4.5_0000012g0280/Nitab4.5_0001309g0010/Nitab4.5_0000103g0080	18	novel.4917/Nitab4.5_0000136g0100/Nitab4.5_0000578g0160/Nitab4.5_0000018g0230/Nitab4.5_0005418g0060/novel.1892/Nitab4.5_0000152g0250/Nitab4.5_0002827g0010/novel.2923/Nitab4.5_0000435g0090/Nitab4.5_0002632g0060/Nitab4.5_0000381g0350/Nitab4.5_0001781g0080/Nitab4.5_0003634g0020/Nitab4.5_0000977g0100/Nitab4.5_0001317g0050/Nitab4.5_0002340g0010/Nitab4.5_0003408g0050
BP	GO:0009260	ribonucleotide biosynthetic process	33/1787	97/8634	0.00149114	0.0107496	novel.4917/Nitab4.5_0000136g0100/Nitab4.5_0000578g0160/Nitab4.5_0000018g0230/Nitab4.5_0005418g0060/Nitab4.5_0000132g0310/novel.1892/Nitab4.5_0000350g0050/Nitab4.5_0000075g0260/Nitab4.5_0000152g0250/Nitab4.5_0004490g0060/Nitab4.5_0001922g0070/Nitab4.5_0002827g0010/novel.2923/Nitab4.5_0003752g0010/Nitab4.5_0000022g0160/Nitab4.5_0000435g0090/Nitab4.5_0002632g0060/Nitab4.5_0000129g0020/novel.4256/Nit…	-/Nitab4.5_0000136g0100/Nitab4.5_0000578g0160/Nitab4.5_0000018g0230/Nitab4.5_0005418g0060/Nitab4.5_0000132g0310/-/Nitab4.5_0000350g0050/Nitab4.5_0000075g0260/Nitab4.5_0000152g0250/Nitab4.5_0004490g0060/Nitab4.5_0001922g0070/Nitab4.5_0002827g0010/-/Nitab4.5_0003752g0010/Nitab4.5_0000022g0160/Nitab4.5_0000435g0090/Nitab4.5_0002632g0060/Nitab4.5_0000129g0020/-/Nitab4.5_0000132g0160/Nitab4.5_0005517g…	33	15	Nitab4.5_0000132g0310/Nitab4.5_0000350g0050/Nitab4.5_0000075g0260/Nitab4.5_0004490g0060/Nitab4.5_0001922g0070/Nitab4.5_0003752g0010/Nitab4.5_0000022g0160/Nitab4.5_0000129g0020/novel.4256/Nitab4.5_0000132g0160/Nitab4.5_0005517g0020/Nitab4.5_0000388g0120/Nitab4.5_0000012g0280/Nitab4.5_0001309g0010/Nitab4.5_0000103g0080	18	novel.4917/Nitab4.5_0000136g0100/Nitab4.5_0000578g0160/Nitab4.5_0000018g0230/Nitab4.5_0005418g0060/novel.1892/Nitab4.5_0000152g0250/Nitab4.5_0002827g0010/novel.2923/Nitab4.5_0000435g0090/Nitab4.5_0002632g0060/Nitab4.5_0000381g0350/Nitab4.5_0001781g0080/Nitab4.5_0003634g0020/Nitab4.5_0000977g0100/Nitab4.5_0001317g0050/Nitab4.5_0002340g0010/Nitab4.5_0003408g0050
BP	GO:0046390	ribose phosphate biosynthetic process	33/1787	97/8634	0.00149114	0.0107496	novel.4917/Nitab4.5_0000136g0100/Nitab4.5_0000578g0160/Nitab4.5_0000018g0230/Nitab4.5_0005418g0060/Nitab4.5_0000132g0310/novel.1892/Nitab4.5_0000350g0050/Nitab4.5_0000075g0260/Nitab4.5_0000152g0250/Nitab4.5_0004490g0060/Nitab4.5_0001922g0070/Nitab4.5_0002827g0010/novel.2923/Nitab4.5_0003752g0010/Nitab4.5_0000022g0160/Nitab4.5_0000435g0090/Nitab4.5_0002632g0060/Nitab4.5_0000129g0020/novel.4256/Nit…	-/Nitab4.5_0000136g0100/Nitab4.5_0000578g0160/Nitab4.5_0000018g0230/Nitab4.5_0005418g0060/Nitab4.5_0000132g0310/-/Nitab4.5_0000350g0050/Nitab4.5_0000075g0260/Nitab4.5_0000152g0250/Nitab4.5_0004490g0060/Nitab4.5_0001922g0070/Nitab4.5_0002827g0010/-/Nitab4.5_0003752g0010/Nitab4.5_0000022g0160/Nitab4.5_0000435g0090/Nitab4.5_0002632g0060/Nitab4.5_0000129g0020/-/Nitab4.5_0000132g0160/Nitab4.5_0005517g…	33	15	Nitab4.5_0000132g0310/Nitab4.5_0000350g0050/Nitab4.5_0000075g0260/Nitab4.5_0004490g0060/Nitab4.5_0001922g0070/Nitab4.5_0003752g0010/Nitab4.5_0000022g0160/Nitab4.5_0000129g0020/novel.4256/Nitab4.5_0000132g0160/Nitab4.5_0005517g0020/Nitab4.5_0000388g0120/Nitab4.5_0000012g0280/Nitab4.5_0001309g0010/Nitab4.5_0000103g0080	18	novel.4917/Nitab4.5_0000136g0100/Nitab4.5_0000578g0160/Nitab4.5_0000018g0230/Nitab4.5_0005418g0060/novel.1892/Nitab4.5_0000152g0250/Nitab4.5_0002827g0010/novel.2923/Nitab4.5_0000435g0090/Nitab4.5_0002632g0060/Nitab4.5_0000381g0350/Nitab4.5_0001781g0080/Nitab4.5_0003634g0020/Nitab4.5_0000977g0100/Nitab4.5_0001317g0050/Nitab4.5_0002340g0010/Nitab4.5_0003408g0050
BP	GO:0072330	monocarboxylic acid biosynthetic process	39/1787	120/8634	0.00156381	0.0109536	novel.4917/Nitab4.5_0004854g0020/Nitab4.5_0000136g0100/Nitab4.5_0002090g0010/Nitab4.5_0000578g0160/Nitab4.5_0000018g0230/Nitab4.5_0000132g0310/novel.1892/Nitab4.5_0000350g0050/Nitab4.5_0000075g0260/Nitab4.5_0000152g0250/Nitab4.5_0000102g0010/Nitab4.5_0004917g0060/Nitab4.5_0000421g0140/Nitab4.5_0004490g0060/Nitab4.5_0000469g0180/Nitab4.5_0001922g0070/Nitab4.5_0003629g0030/Nitab4.5_0000104g0040/nov…	-/Nitab4.5_0004854g0020/Nitab4.5_0000136g0100/Nitab4.5_0002090g0010/Nitab4.5_0000578g0160/Nitab4.5_0000018g0230/Nitab4.5_0000132g0310/-/Nitab4.5_0000350g0050/Nitab4.5_0000075g0260/Nitab4.5_0000152g0250/Nitab4.5_0000102g0010/Nitab4.5_0004917g0060/Nitab4.5_0000421g0140/Nitab4.5_0004490g0060/Nitab4.5_0000469g0180/Nitab4.5_0001922g0070/Nitab4.5_0003629g0030/Nitab4.5_0000104g0040/-/Nitab4.5_0000781g00…	39	15	Nitab4.5_0004854g0020/Nitab4.5_0000132g0310/Nitab4.5_0000350g0050/Nitab4.5_0000075g0260/Nitab4.5_0000102g0010/Nitab4.5_0004490g0060/Nitab4.5_0001922g0070/Nitab4.5_0000129g0020/novel.4256/Nitab4.5_0000132g0160/Nitab4.5_0005517g0020/Nitab4.5_0000388g0120/Nitab4.5_0000615g0020/Nitab4.5_0002668g0020/Nitab4.5_0001309g0010	24	novel.4917/Nitab4.5_0000136g0100/Nitab4.5_0002090g0010/Nitab4.5_0000578g0160/Nitab4.5_0000018g0230/novel.1892/Nitab4.5_0000152g0250/Nitab4.5_0004917g0060/Nitab4.5_0000421g0140/Nitab4.5_0000469g0180/Nitab4.5_0003629g0030/Nitab4.5_0000104g0040/novel.2923/Nitab4.5_0000781g0060/Nitab4.5_0002632g0060/Nitab4.5_0000076g0190/Nitab4.5_0000045g0470/Nitab4.5_0000381g0350/Nitab4.5_0002094g0040/Nitab4.5_00009…
BP	GO:0009084	glutamine family amino acid biosynthetic process	8/1787	13/8634	0.0015648	0.0109536	Nitab4.5_0002936g0040/Nitab4.5_0000415g0090/Nitab4.5_0005208g0050/Nitab4.5_0001650g0160/Nitab4.5_0000132g0480/Nitab4.5_0000059g0010/novel.1526/Nitab4.5_0000714g0070	Nitab4.5_0002936g0040/Nitab4.5_0000415g0090/Nitab4.5_0005208g0050/Nitab4.5_0001650g0160/Nitab4.5_0000132g0480/Nitab4.5_0000059g0010/-/Nitab4.5_0000714g0070	8	1	Nitab4.5_0001650g0160	7	Nitab4.5_0002936g0040/Nitab4.5_0000415g0090/Nitab4.5_0005208g0050/Nitab4.5_0000132g0480/Nitab4.5_0000059g0010/novel.1526/Nitab4.5_0000714g0070
BP	GO:0046034	ATP metabolic process	33/1787	98/8634	0.00181031	0.0123335	novel.4917/Nitab4.5_0000136g0100/Nitab4.5_0000578g0160/Nitab4.5_0000018g0230/Nitab4.5_0000132g0310/novel.1892/Nitab4.5_0000350g0050/Nitab4.5_0000075g0260/Nitab4.5_0000152g0250/Nitab4.5_0004490g0060/Nitab4.5_0001922g0070/Nitab4.5_0002827g0010/novel.2923/Nitab4.5_0003752g0010/Nitab4.5_0000022g0160/Nitab4.5_0000435g0090/Nitab4.5_0002632g0060/Nitab4.5_0000129g0020/novel.4256/Nitab4.5_0000132g0160/Nit…	-/Nitab4.5_0000136g0100/Nitab4.5_0000578g0160/Nitab4.5_0000018g0230/Nitab4.5_0000132g0310/-/Nitab4.5_0000350g0050/Nitab4.5_0000075g0260/Nitab4.5_0000152g0250/Nitab4.5_0004490g0060/Nitab4.5_0001922g0070/Nitab4.5_0002827g0010/-/Nitab4.5_0003752g0010/Nitab4.5_0000022g0160/Nitab4.5_0000435g0090/Nitab4.5_0002632g0060/Nitab4.5_0000129g0020/-/Nitab4.5_0000132g0160/Nitab4.5_0005517g0020/Nitab4.5_0000381g…	33	16	Nitab4.5_0000132g0310/Nitab4.5_0000350g0050/Nitab4.5_0000075g0260/Nitab4.5_0004490g0060/Nitab4.5_0001922g0070/Nitab4.5_0003752g0010/Nitab4.5_0000022g0160/Nitab4.5_0000129g0020/novel.4256/Nitab4.5_0000132g0160/Nitab4.5_0005517g0020/Nitab4.5_0000388g0120/Nitab4.5_0000010g0100/Nitab4.5_0000012g0280/Nitab4.5_0001309g0010/Nitab4.5_0000103g0080	17	novel.4917/Nitab4.5_0000136g0100/Nitab4.5_0000578g0160/Nitab4.5_0000018g0230/novel.1892/Nitab4.5_0000152g0250/Nitab4.5_0002827g0010/novel.2923/Nitab4.5_0000435g0090/Nitab4.5_0002632g0060/Nitab4.5_0000381g0350/Nitab4.5_0003634g0020/Nitab4.5_0000007g0130/Nitab4.5_0000977g0100/Nitab4.5_0001317g0050/Nitab4.5_0002340g0010/Nitab4.5_0003408g0050
BP	GO:0006163	purine nucleotide metabolic process	39/1787	121/8634	0.00185628	0.0123335	novel.4917/Nitab4.5_0000136g0100/Nitab4.5_0000578g0160/Nitab4.5_0000018g0230/Nitab4.5_0005418g0060/Nitab4.5_0000132g0310/novel.1892/Nitab4.5_0000350g0050/Nitab4.5_0000075g0260/Nitab4.5_0000152g0250/Nitab4.5_0004490g0060/Nitab4.5_0001922g0070/Nitab4.5_0002827g0010/Nitab4.5_0000116g0350/novel.2923/Nitab4.5_0005673g0020/Nitab4.5_0003752g0010/Nitab4.5_0000022g0160/Nitab4.5_0000435g0090/Nitab4.5_00026…	-/Nitab4.5_0000136g0100/Nitab4.5_0000578g0160/Nitab4.5_0000018g0230/Nitab4.5_0005418g0060/Nitab4.5_0000132g0310/-/Nitab4.5_0000350g0050/Nitab4.5_0000075g0260/Nitab4.5_0000152g0250/Nitab4.5_0004490g0060/Nitab4.5_0001922g0070/Nitab4.5_0002827g0010/Nitab4.5_0000116g0350/-/Nitab4.5_0005673g0020/Nitab4.5_0003752g0010/Nitab4.5_0000022g0160/Nitab4.5_0000435g0090/Nitab4.5_0002632g0060/Nitab4.5_0000129g00…	39	17	Nitab4.5_0000132g0310/Nitab4.5_0000350g0050/Nitab4.5_0000075g0260/Nitab4.5_0004490g0060/Nitab4.5_0001922g0070/Nitab4.5_0003752g0010/Nitab4.5_0000022g0160/Nitab4.5_0000129g0020/novel.4256/Nitab4.5_0000855g0140/Nitab4.5_0000132g0160/Nitab4.5_0005517g0020/Nitab4.5_0000388g0120/Nitab4.5_0000010g0100/Nitab4.5_0000012g0280/Nitab4.5_0001309g0010/Nitab4.5_0000103g0080	22	novel.4917/Nitab4.5_0000136g0100/Nitab4.5_0000578g0160/Nitab4.5_0000018g0230/Nitab4.5_0005418g0060/novel.1892/Nitab4.5_0000152g0250/Nitab4.5_0002827g0010/Nitab4.5_0000116g0350/novel.2923/Nitab4.5_0005673g0020/Nitab4.5_0000435g0090/Nitab4.5_0002632g0060/Nitab4.5_0000381g0350/Nitab4.5_0001781g0080/Nitab4.5_0003634g0020/Nitab4.5_0000007g0130/Nitab4.5_0000977g0100/Nitab4.5_0001317g0050/Nitab4.5_00004…
BP	GO:0009126	purine nucleoside monophosphate metabolic process	34/1787	102/8634	0.0018896	0.0123335	novel.4917/Nitab4.5_0000136g0100/Nitab4.5_0000578g0160/Nitab4.5_0000018g0230/Nitab4.5_0000132g0310/novel.1892/Nitab4.5_0000350g0050/Nitab4.5_0000075g0260/Nitab4.5_0000152g0250/Nitab4.5_0004490g0060/Nitab4.5_0001922g0070/Nitab4.5_0002827g0010/novel.2923/Nitab4.5_0003752g0010/Nitab4.5_0000022g0160/Nitab4.5_0000435g0090/Nitab4.5_0002632g0060/Nitab4.5_0000129g0020/novel.4256/Nitab4.5_0000132g0160/Nit…	-/Nitab4.5_0000136g0100/Nitab4.5_0000578g0160/Nitab4.5_0000018g0230/Nitab4.5_0000132g0310/-/Nitab4.5_0000350g0050/Nitab4.5_0000075g0260/Nitab4.5_0000152g0250/Nitab4.5_0004490g0060/Nitab4.5_0001922g0070/Nitab4.5_0002827g0010/-/Nitab4.5_0003752g0010/Nitab4.5_0000022g0160/Nitab4.5_0000435g0090/Nitab4.5_0002632g0060/Nitab4.5_0000129g0020/-/Nitab4.5_0000132g0160/Nitab4.5_0005517g0020/Nitab4.5_0000381g…	34	16	Nitab4.5_0000132g0310/Nitab4.5_0000350g0050/Nitab4.5_0000075g0260/Nitab4.5_0004490g0060/Nitab4.5_0001922g0070/Nitab4.5_0003752g0010/Nitab4.5_0000022g0160/Nitab4.5_0000129g0020/novel.4256/Nitab4.5_0000132g0160/Nitab4.5_0005517g0020/Nitab4.5_0000388g0120/Nitab4.5_0000010g0100/Nitab4.5_0000012g0280/Nitab4.5_0001309g0010/Nitab4.5_0000103g0080	18	novel.4917/Nitab4.5_0000136g0100/Nitab4.5_0000578g0160/Nitab4.5_0000018g0230/novel.1892/Nitab4.5_0000152g0250/Nitab4.5_0002827g0010/novel.2923/Nitab4.5_0000435g0090/Nitab4.5_0002632g0060/Nitab4.5_0000381g0350/Nitab4.5_0001781g0080/Nitab4.5_0003634g0020/Nitab4.5_0000007g0130/Nitab4.5_0000977g0100/Nitab4.5_0001317g0050/Nitab4.5_0002340g0010/Nitab4.5_0003408g0050
BP	GO:0009161	ribonucleoside monophosphate metabolic process	34/1787	102/8634	0.0018896	0.0123335	novel.4917/Nitab4.5_0000136g0100/Nitab4.5_0000578g0160/Nitab4.5_0000018g0230/Nitab4.5_0000132g0310/novel.1892/Nitab4.5_0000350g0050/Nitab4.5_0000075g0260/Nitab4.5_0000152g0250/Nitab4.5_0004490g0060/Nitab4.5_0001922g0070/Nitab4.5_0002827g0010/novel.2923/Nitab4.5_0003752g0010/Nitab4.5_0000022g0160/Nitab4.5_0000435g0090/Nitab4.5_0002632g0060/Nitab4.5_0000129g0020/novel.4256/Nitab4.5_0000132g0160/Nit…	-/Nitab4.5_0000136g0100/Nitab4.5_0000578g0160/Nitab4.5_0000018g0230/Nitab4.5_0000132g0310/-/Nitab4.5_0000350g0050/Nitab4.5_0000075g0260/Nitab4.5_0000152g0250/Nitab4.5_0004490g0060/Nitab4.5_0001922g0070/Nitab4.5_0002827g0010/-/Nitab4.5_0003752g0010/Nitab4.5_0000022g0160/Nitab4.5_0000435g0090/Nitab4.5_0002632g0060/Nitab4.5_0000129g0020/-/Nitab4.5_0000132g0160/Nitab4.5_0005517g0020/Nitab4.5_0000381g…	34	16	Nitab4.5_0000132g0310/Nitab4.5_0000350g0050/Nitab4.5_0000075g0260/Nitab4.5_0004490g0060/Nitab4.5_0001922g0070/Nitab4.5_0003752g0010/Nitab4.5_0000022g0160/Nitab4.5_0000129g0020/novel.4256/Nitab4.5_0000132g0160/Nitab4.5_0005517g0020/Nitab4.5_0000388g0120/Nitab4.5_0000010g0100/Nitab4.5_0000012g0280/Nitab4.5_0001309g0010/Nitab4.5_0000103g0080	18	novel.4917/Nitab4.5_0000136g0100/Nitab4.5_0000578g0160/Nitab4.5_0000018g0230/novel.1892/Nitab4.5_0000152g0250/Nitab4.5_0002827g0010/novel.2923/Nitab4.5_0000435g0090/Nitab4.5_0002632g0060/Nitab4.5_0000381g0350/Nitab4.5_0001781g0080/Nitab4.5_0003634g0020/Nitab4.5_0000007g0130/Nitab4.5_0000977g0100/Nitab4.5_0001317g0050/Nitab4.5_0002340g0010/Nitab4.5_0003408g0050
BP	GO:0009167	purine ribonucleoside monophosphate metabolic process	34/1787	102/8634	0.0018896	0.0123335	novel.4917/Nitab4.5_0000136g0100/Nitab4.5_0000578g0160/Nitab4.5_0000018g0230/Nitab4.5_0000132g0310/novel.1892/Nitab4.5_0000350g0050/Nitab4.5_0000075g0260/Nitab4.5_0000152g0250/Nitab4.5_0004490g0060/Nitab4.5_0001922g0070/Nitab4.5_0002827g0010/novel.2923/Nitab4.5_0003752g0010/Nitab4.5_0000022g0160/Nitab4.5_0000435g0090/Nitab4.5_0002632g0060/Nitab4.5_0000129g0020/novel.4256/Nitab4.5_0000132g0160/Nit…	-/Nitab4.5_0000136g0100/Nitab4.5_0000578g0160/Nitab4.5_0000018g0230/Nitab4.5_0000132g0310/-/Nitab4.5_0000350g0050/Nitab4.5_0000075g0260/Nitab4.5_0000152g0250/Nitab4.5_0004490g0060/Nitab4.5_0001922g0070/Nitab4.5_0002827g0010/-/Nitab4.5_0003752g0010/Nitab4.5_0000022g0160/Nitab4.5_0000435g0090/Nitab4.5_0002632g0060/Nitab4.5_0000129g0020/-/Nitab4.5_0000132g0160/Nitab4.5_0005517g0020/Nitab4.5_0000381g…	34	16	Nitab4.5_0000132g0310/Nitab4.5_0000350g0050/Nitab4.5_0000075g0260/Nitab4.5_0004490g0060/Nitab4.5_0001922g0070/Nitab4.5_0003752g0010/Nitab4.5_0000022g0160/Nitab4.5_0000129g0020/novel.4256/Nitab4.5_0000132g0160/Nitab4.5_0005517g0020/Nitab4.5_0000388g0120/Nitab4.5_0000010g0100/Nitab4.5_0000012g0280/Nitab4.5_0001309g0010/Nitab4.5_0000103g0080	18	novel.4917/Nitab4.5_0000136g0100/Nitab4.5_0000578g0160/Nitab4.5_0000018g0230/novel.1892/Nitab4.5_0000152g0250/Nitab4.5_0002827g0010/novel.2923/Nitab4.5_0000435g0090/Nitab4.5_0002632g0060/Nitab4.5_0000381g0350/Nitab4.5_0001781g0080/Nitab4.5_0003634g0020/Nitab4.5_0000007g0130/Nitab4.5_0000977g0100/Nitab4.5_0001317g0050/Nitab4.5_0002340g0010/Nitab4.5_0003408g0050
BP	GO:0006164	purine nucleotide biosynthetic process	33/1787	99/8634	0.00218685	0.0140833	novel.4917/Nitab4.5_0000136g0100/Nitab4.5_0000578g0160/Nitab4.5_0000018g0230/Nitab4.5_0005418g0060/Nitab4.5_0000132g0310/novel.1892/Nitab4.5_0000350g0050/Nitab4.5_0000075g0260/Nitab4.5_0000152g0250/Nitab4.5_0004490g0060/Nitab4.5_0001922g0070/Nitab4.5_0002827g0010/novel.2923/Nitab4.5_0003752g0010/Nitab4.5_0000022g0160/Nitab4.5_0000435g0090/Nitab4.5_0002632g0060/Nitab4.5_0000129g0020/novel.4256/Nit…	-/Nitab4.5_0000136g0100/Nitab4.5_0000578g0160/Nitab4.5_0000018g0230/Nitab4.5_0005418g0060/Nitab4.5_0000132g0310/-/Nitab4.5_0000350g0050/Nitab4.5_0000075g0260/Nitab4.5_0000152g0250/Nitab4.5_0004490g0060/Nitab4.5_0001922g0070/Nitab4.5_0002827g0010/-/Nitab4.5_0003752g0010/Nitab4.5_0000022g0160/Nitab4.5_0000435g0090/Nitab4.5_0002632g0060/Nitab4.5_0000129g0020/-/Nitab4.5_0000132g0160/Nitab4.5_0005517g…	33	15	Nitab4.5_0000132g0310/Nitab4.5_0000350g0050/Nitab4.5_0000075g0260/Nitab4.5_0004490g0060/Nitab4.5_0001922g0070/Nitab4.5_0003752g0010/Nitab4.5_0000022g0160/Nitab4.5_0000129g0020/novel.4256/Nitab4.5_0000132g0160/Nitab4.5_0005517g0020/Nitab4.5_0000388g0120/Nitab4.5_0000012g0280/Nitab4.5_0001309g0010/Nitab4.5_0000103g0080	18	novel.4917/Nitab4.5_0000136g0100/Nitab4.5_0000578g0160/Nitab4.5_0000018g0230/Nitab4.5_0005418g0060/novel.1892/Nitab4.5_0000152g0250/Nitab4.5_0002827g0010/novel.2923/Nitab4.5_0000435g0090/Nitab4.5_0002632g0060/Nitab4.5_0000381g0350/Nitab4.5_0001781g0080/Nitab4.5_0003634g0020/Nitab4.5_0000977g0100/Nitab4.5_0001317g0050/Nitab4.5_0002340g0010/Nitab4.5_0003408g0050
BP	GO:0009141	nucleoside triphosphate metabolic process	35/1787	107/8634	0.0023482	0.0149234	novel.4917/Nitab4.5_0000136g0100/Nitab4.5_0000578g0160/Nitab4.5_0000018g0230/Nitab4.5_0005418g0060/Nitab4.5_0000132g0310/novel.1892/Nitab4.5_0000350g0050/Nitab4.5_0000075g0260/Nitab4.5_0000152g0250/Nitab4.5_0004490g0060/Nitab4.5_0001922g0070/Nitab4.5_0002827g0010/novel.2923/Nitab4.5_0003752g0010/Nitab4.5_0000022g0160/Nitab4.5_0000435g0090/Nitab4.5_0002632g0060/Nitab4.5_0000129g0020/novel.4256/Nit…	-/Nitab4.5_0000136g0100/Nitab4.5_0000578g0160/Nitab4.5_0000018g0230/Nitab4.5_0005418g0060/Nitab4.5_0000132g0310/-/Nitab4.5_0000350g0050/Nitab4.5_0000075g0260/Nitab4.5_0000152g0250/Nitab4.5_0004490g0060/Nitab4.5_0001922g0070/Nitab4.5_0002827g0010/-/Nitab4.5_0003752g0010/Nitab4.5_0000022g0160/Nitab4.5_0000435g0090/Nitab4.5_0002632g0060/Nitab4.5_0000129g0020/-/Nitab4.5_0000132g0160/Nitab4.5_0005517g…	35	16	Nitab4.5_0000132g0310/Nitab4.5_0000350g0050/Nitab4.5_0000075g0260/Nitab4.5_0004490g0060/Nitab4.5_0001922g0070/Nitab4.5_0003752g0010/Nitab4.5_0000022g0160/Nitab4.5_0000129g0020/novel.4256/Nitab4.5_0000132g0160/Nitab4.5_0005517g0020/Nitab4.5_0000388g0120/Nitab4.5_0000010g0100/Nitab4.5_0000012g0280/Nitab4.5_0001309g0010/Nitab4.5_0000103g0080	19	novel.4917/Nitab4.5_0000136g0100/Nitab4.5_0000578g0160/Nitab4.5_0000018g0230/Nitab4.5_0005418g0060/novel.1892/Nitab4.5_0000152g0250/Nitab4.5_0002827g0010/novel.2923/Nitab4.5_0000435g0090/Nitab4.5_0002632g0060/Nitab4.5_0000381g0350/Nitab4.5_0003634g0020/Nitab4.5_0000007g0130/Nitab4.5_0000977g0100/Nitab4.5_0001317g0050/Nitab4.5_0000428g0110/Nitab4.5_0002340g0010/Nitab4.5_0003408g0050
BP	GO:0006779	porphyrin-containing compound biosynthetic process	8/1787	14/8634	0.0029916	0.0185607	Nitab4.5_0002713g0040/Nitab4.5_0000263g0250/Nitab4.5_0000976g0010/Nitab4.5_0000383g0140/Nitab4.5_0005622g0040/Nitab4.5_0005264g0010/Nitab4.5_0000409g0060/Nitab4.5_0000075g0030	Nitab4.5_0002713g0040/Nitab4.5_0000263g0250/Nitab4.5_0000976g0010/Nitab4.5_0000383g0140/Nitab4.5_0005622g0040/Nitab4.5_0005264g0010/Nitab4.5_0000409g0060/Nitab4.5_0000075g0030	8	1	Nitab4.5_0005622g0040	7	Nitab4.5_0002713g0040/Nitab4.5_0000263g0250/Nitab4.5_0000976g0010/Nitab4.5_0000383g0140/Nitab4.5_0005264g0010/Nitab4.5_0000409g0060/Nitab4.5_0000075g0030
BP	GO:0044283	small molecule biosynthetic process	67/1787	237/8634	0.00300642	0.0185607	novel.4917/Nitab4.5_0004854g0020/Nitab4.5_0002936g0040/Nitab4.5_0002967g0050/Nitab4.5_0000415g0090/Nitab4.5_0005208g0050/novel.4005/Nitab4.5_0000743g0100/Nitab4.5_0000136g0100/Nitab4.5_0001650g0160/Nitab4.5_0005883g0030/Nitab4.5_0002090g0010/Nitab4.5_0000715g0160/Nitab4.5_0000578g0160/Nitab4.5_0000018g0230/Nitab4.5_0005418g0060/Nitab4.5_0009617g0010/Nitab4.5_0000132g0310/novel.1892/Nitab4.5_00000…	-/Nitab4.5_0004854g0020/Nitab4.5_0002936g0040/Nitab4.5_0002967g0050/Nitab4.5_0000415g0090/Nitab4.5_0005208g0050/-/Nitab4.5_0000743g0100/Nitab4.5_0000136g0100/Nitab4.5_0001650g0160/Nitab4.5_0005883g0030/Nitab4.5_0002090g0010/Nitab4.5_0000715g0160/Nitab4.5_0000578g0160/Nitab4.5_0000018g0230/Nitab4.5_0005418g0060/Nitab4.5_0009617g0010/Nitab4.5_0000132g0310/-/Nitab4.5_0000071g0140/Nitab4.5_0000350g00…	67	21	Nitab4.5_0004854g0020/Nitab4.5_0002967g0050/novel.4005/Nitab4.5_0001650g0160/Nitab4.5_0005883g0030/Nitab4.5_0000132g0310/Nitab4.5_0000350g0050/Nitab4.5_0000075g0260/Nitab4.5_0000102g0010/Nitab4.5_0004490g0060/Nitab4.5_0001922g0070/Nitab4.5_0000129g0020/novel.4256/Nitab4.5_0000132g0160/Nitab4.5_0005517g0020/Nitab4.5_0000388g0120/Nitab4.5_0000615g0020/Nitab4.5_0002668g0020/Nitab4.5_0001309g0010/Nit…	46	novel.4917/Nitab4.5_0002936g0040/Nitab4.5_0000415g0090/Nitab4.5_0005208g0050/Nitab4.5_0000743g0100/Nitab4.5_0000136g0100/Nitab4.5_0002090g0010/Nitab4.5_0000715g0160/Nitab4.5_0000578g0160/Nitab4.5_0000018g0230/Nitab4.5_0005418g0060/Nitab4.5_0009617g0010/novel.1892/Nitab4.5_0000071g0140/Nitab4.5_0000152g0250/Nitab4.5_0004917g0060/Nitab4.5_0000421g0140/Nitab4.5_0003691g0040/Nitab4.5_0000469g0180/Nit…
BP	GO:0072521	purine-containing compound metabolic process	39/1787	124/8634	0.00303581	0.0185607	novel.4917/Nitab4.5_0000136g0100/Nitab4.5_0000578g0160/Nitab4.5_0000018g0230/Nitab4.5_0005418g0060/Nitab4.5_0000132g0310/novel.1892/Nitab4.5_0000350g0050/Nitab4.5_0000075g0260/Nitab4.5_0000152g0250/Nitab4.5_0004490g0060/Nitab4.5_0001922g0070/Nitab4.5_0002827g0010/Nitab4.5_0000116g0350/novel.2923/Nitab4.5_0005673g0020/Nitab4.5_0003752g0010/Nitab4.5_0000022g0160/Nitab4.5_0000435g0090/Nitab4.5_00026…	-/Nitab4.5_0000136g0100/Nitab4.5_0000578g0160/Nitab4.5_0000018g0230/Nitab4.5_0005418g0060/Nitab4.5_0000132g0310/-/Nitab4.5_0000350g0050/Nitab4.5_0000075g0260/Nitab4.5_0000152g0250/Nitab4.5_0004490g0060/Nitab4.5_0001922g0070/Nitab4.5_0002827g0010/Nitab4.5_0000116g0350/-/Nitab4.5_0005673g0020/Nitab4.5_0003752g0010/Nitab4.5_0000022g0160/Nitab4.5_0000435g0090/Nitab4.5_0002632g0060/Nitab4.5_0000129g00…	39	17	Nitab4.5_0000132g0310/Nitab4.5_0000350g0050/Nitab4.5_0000075g0260/Nitab4.5_0004490g0060/Nitab4.5_0001922g0070/Nitab4.5_0003752g0010/Nitab4.5_0000022g0160/Nitab4.5_0000129g0020/novel.4256/Nitab4.5_0000855g0140/Nitab4.5_0000132g0160/Nitab4.5_0005517g0020/Nitab4.5_0000388g0120/Nitab4.5_0000010g0100/Nitab4.5_0000012g0280/Nitab4.5_0001309g0010/Nitab4.5_0000103g0080	22	novel.4917/Nitab4.5_0000136g0100/Nitab4.5_0000578g0160/Nitab4.5_0000018g0230/Nitab4.5_0005418g0060/novel.1892/Nitab4.5_0000152g0250/Nitab4.5_0002827g0010/Nitab4.5_0000116g0350/novel.2923/Nitab4.5_0005673g0020/Nitab4.5_0000435g0090/Nitab4.5_0002632g0060/Nitab4.5_0000381g0350/Nitab4.5_0001781g0080/Nitab4.5_0003634g0020/Nitab4.5_0000007g0130/Nitab4.5_0000977g0100/Nitab4.5_0001317g0050/Nitab4.5_00004…
BP	GO:0009123	nucleoside monophosphate metabolic process	34/1787	105/8634	0.00323655	0.0195407	novel.4917/Nitab4.5_0000136g0100/Nitab4.5_0000578g0160/Nitab4.5_0000018g0230/Nitab4.5_0000132g0310/novel.1892/Nitab4.5_0000350g0050/Nitab4.5_0000075g0260/Nitab4.5_0000152g0250/Nitab4.5_0004490g0060/Nitab4.5_0001922g0070/Nitab4.5_0002827g0010/novel.2923/Nitab4.5_0003752g0010/Nitab4.5_0000022g0160/Nitab4.5_0000435g0090/Nitab4.5_0002632g0060/Nitab4.5_0000129g0020/novel.4256/Nitab4.5_0000132g0160/Nit…	-/Nitab4.5_0000136g0100/Nitab4.5_0000578g0160/Nitab4.5_0000018g0230/Nitab4.5_0000132g0310/-/Nitab4.5_0000350g0050/Nitab4.5_0000075g0260/Nitab4.5_0000152g0250/Nitab4.5_0004490g0060/Nitab4.5_0001922g0070/Nitab4.5_0002827g0010/-/Nitab4.5_0003752g0010/Nitab4.5_0000022g0160/Nitab4.5_0000435g0090/Nitab4.5_0002632g0060/Nitab4.5_0000129g0020/-/Nitab4.5_0000132g0160/Nitab4.5_0005517g0020/Nitab4.5_0000381g…	34	16	Nitab4.5_0000132g0310/Nitab4.5_0000350g0050/Nitab4.5_0000075g0260/Nitab4.5_0004490g0060/Nitab4.5_0001922g0070/Nitab4.5_0003752g0010/Nitab4.5_0000022g0160/Nitab4.5_0000129g0020/novel.4256/Nitab4.5_0000132g0160/Nitab4.5_0005517g0020/Nitab4.5_0000388g0120/Nitab4.5_0000010g0100/Nitab4.5_0000012g0280/Nitab4.5_0001309g0010/Nitab4.5_0000103g0080	18	novel.4917/Nitab4.5_0000136g0100/Nitab4.5_0000578g0160/Nitab4.5_0000018g0230/novel.1892/Nitab4.5_0000152g0250/Nitab4.5_0002827g0010/novel.2923/Nitab4.5_0000435g0090/Nitab4.5_0002632g0060/Nitab4.5_0000381g0350/Nitab4.5_0001781g0080/Nitab4.5_0003634g0020/Nitab4.5_0000007g0130/Nitab4.5_0000977g0100/Nitab4.5_0001317g0050/Nitab4.5_0002340g0010/Nitab4.5_0003408g0050
BP	GO:0072522	purine-containing compound biosynthetic process	33/1787	102/8634	0.0037459	0.0223367	novel.4917/Nitab4.5_0000136g0100/Nitab4.5_0000578g0160/Nitab4.5_0000018g0230/Nitab4.5_0005418g0060/Nitab4.5_0000132g0310/novel.1892/Nitab4.5_0000350g0050/Nitab4.5_0000075g0260/Nitab4.5_0000152g0250/Nitab4.5_0004490g0060/Nitab4.5_0001922g0070/Nitab4.5_0002827g0010/novel.2923/Nitab4.5_0003752g0010/Nitab4.5_0000022g0160/Nitab4.5_0000435g0090/Nitab4.5_0002632g0060/Nitab4.5_0000129g0020/novel.4256/Nit…	-/Nitab4.5_0000136g0100/Nitab4.5_0000578g0160/Nitab4.5_0000018g0230/Nitab4.5_0005418g0060/Nitab4.5_0000132g0310/-/Nitab4.5_0000350g0050/Nitab4.5_0000075g0260/Nitab4.5_0000152g0250/Nitab4.5_0004490g0060/Nitab4.5_0001922g0070/Nitab4.5_0002827g0010/-/Nitab4.5_0003752g0010/Nitab4.5_0000022g0160/Nitab4.5_0000435g0090/Nitab4.5_0002632g0060/Nitab4.5_0000129g0020/-/Nitab4.5_0000132g0160/Nitab4.5_0005517g…	33	15	Nitab4.5_0000132g0310/Nitab4.5_0000350g0050/Nitab4.5_0000075g0260/Nitab4.5_0004490g0060/Nitab4.5_0001922g0070/Nitab4.5_0003752g0010/Nitab4.5_0000022g0160/Nitab4.5_0000129g0020/novel.4256/Nitab4.5_0000132g0160/Nitab4.5_0005517g0020/Nitab4.5_0000388g0120/Nitab4.5_0000012g0280/Nitab4.5_0001309g0010/Nitab4.5_0000103g0080	18	novel.4917/Nitab4.5_0000136g0100/Nitab4.5_0000578g0160/Nitab4.5_0000018g0230/Nitab4.5_0005418g0060/novel.1892/Nitab4.5_0000152g0250/Nitab4.5_0002827g0010/novel.2923/Nitab4.5_0000435g0090/Nitab4.5_0002632g0060/Nitab4.5_0000381g0350/Nitab4.5_0001781g0080/Nitab4.5_0003634g0020/Nitab4.5_0000977g0100/Nitab4.5_0001317g0050/Nitab4.5_0002340g0010/Nitab4.5_0003408g0050
BP	GO:0046700	heterocycle catabolic process	24/1787	69/8634	0.00454302	0.0267595	novel.4917/Nitab4.5_0000136g0100/Nitab4.5_0000578g0160/Nitab4.5_0000018g0230/Nitab4.5_0000132g0310/novel.1892/Nitab4.5_0000350g0050/Nitab4.5_0000075g0260/Nitab4.5_0000152g0250/Nitab4.5_0004490g0060/Nitab4.5_0001922g0070/novel.2923/Nitab4.5_0002632g0060/Nitab4.5_0000129g0020/novel.4256/Nitab4.5_0000132g0160/Nitab4.5_0005517g0020/Nitab4.5_0000381g0350/Nitab4.5_0000388g0120/Nitab4.5_0000977g0100/Nit…	-/Nitab4.5_0000136g0100/Nitab4.5_0000578g0160/Nitab4.5_0000018g0230/Nitab4.5_0000132g0310/-/Nitab4.5_0000350g0050/Nitab4.5_0000075g0260/Nitab4.5_0000152g0250/Nitab4.5_0004490g0060/Nitab4.5_0001922g0070/-/Nitab4.5_0002632g0060/Nitab4.5_0000129g0020/-/Nitab4.5_0000132g0160/Nitab4.5_0005517g0020/Nitab4.5_0000381g0350/Nitab4.5_0000388g0120/Nitab4.5_0000977g0100/Nitab4.5_0001317g0050/Nitab4.5_0002340g…	24	11	Nitab4.5_0000132g0310/Nitab4.5_0000350g0050/Nitab4.5_0000075g0260/Nitab4.5_0004490g0060/Nitab4.5_0001922g0070/Nitab4.5_0000129g0020/novel.4256/Nitab4.5_0000132g0160/Nitab4.5_0005517g0020/Nitab4.5_0000388g0120/Nitab4.5_0001309g0010	13	novel.4917/Nitab4.5_0000136g0100/Nitab4.5_0000578g0160/Nitab4.5_0000018g0230/novel.1892/Nitab4.5_0000152g0250/novel.2923/Nitab4.5_0002632g0060/Nitab4.5_0000381g0350/Nitab4.5_0000977g0100/Nitab4.5_0001317g0050/Nitab4.5_0002340g0010/Nitab4.5_0003408g0050
BP	GO:0009108	coenzyme biosynthetic process	31/1787	96/8634	0.00502187	0.0292237	novel.4917/Nitab4.5_0000136g0100/Nitab4.5_0000578g0160/Nitab4.5_0000018g0230/Nitab4.5_0000132g0310/novel.1892/Nitab4.5_0000350g0050/Nitab4.5_0000075g0260/Nitab4.5_0000152g0250/Nitab4.5_0004490g0060/Nitab4.5_0001922g0070/novel.2923/Nitab4.5_0000075g0070/Nitab4.5_0000103g0120/Nitab4.5_0002632g0060/Nitab4.5_0000129g0020/novel.4256/Nitab4.5_0000132g0160/Nitab4.5_0005517g0020/Nitab4.5_0000063g0120/Nit…	-/Nitab4.5_0000136g0100/Nitab4.5_0000578g0160/Nitab4.5_0000018g0230/Nitab4.5_0000132g0310/-/Nitab4.5_0000350g0050/Nitab4.5_0000075g0260/Nitab4.5_0000152g0250/Nitab4.5_0004490g0060/Nitab4.5_0001922g0070/-/Nitab4.5_0000075g0070/Nitab4.5_0000103g0120/Nitab4.5_0002632g0060/Nitab4.5_0000129g0020/-/Nitab4.5_0000132g0160/Nitab4.5_0005517g0020/Nitab4.5_0000063g0120/Nitab4.5_0000381g0350/Nitab4.5_0000388g…	31	16	Nitab4.5_0000132g0310/Nitab4.5_0000350g0050/Nitab4.5_0000075g0260/Nitab4.5_0004490g0060/Nitab4.5_0001922g0070/Nitab4.5_0000129g0020/novel.4256/Nitab4.5_0000132g0160/Nitab4.5_0005517g0020/Nitab4.5_0000063g0120/Nitab4.5_0000388g0120/Nitab4.5_0002029g0060/Nitab4.5_0000615g0020/Nitab4.5_0001309g0010/Nitab4.5_0000063g0170/Nitab4.5_0002869g0010	15	novel.4917/Nitab4.5_0000136g0100/Nitab4.5_0000578g0160/Nitab4.5_0000018g0230/novel.1892/Nitab4.5_0000152g0250/novel.2923/Nitab4.5_0000075g0070/Nitab4.5_0000103g0120/Nitab4.5_0002632g0060/Nitab4.5_0000381g0350/Nitab4.5_0000977g0100/Nitab4.5_0001317g0050/Nitab4.5_0002340g0010/Nitab4.5_0003408g0050
BP	GO:1901137	carbohydrate derivative biosynthetic process	50/1787	172/8634	0.00532776	0.0306346	novel.4917/Nitab4.5_0000264g0080/Nitab4.5_0000136g0100/Nitab4.5_0000578g0160/Nitab4.5_0000003g0100/Nitab4.5_0000018g0230/Nitab4.5_0005418g0060/Nitab4.5_0000132g0310/novel.1892/Nitab4.5_0000350g0050/Nitab4.5_0000075g0260/Nitab4.5_0000152g0250/Nitab4.5_0004490g0060/Nitab4.5_0001922g0070/Nitab4.5_0002827g0010/Nitab4.5_0000489g0120/novel.2923/Nitab4.5_0001794g0020/Nitab4.5_0003752g0010/Nitab4.5_00000…	-/Nitab4.5_0000264g0080/Nitab4.5_0000136g0100/Nitab4.5_0000578g0160/Nitab4.5_0000003g0100/Nitab4.5_0000018g0230/Nitab4.5_0005418g0060/Nitab4.5_0000132g0310/-/Nitab4.5_0000350g0050/Nitab4.5_0000075g0260/Nitab4.5_0000152g0250/Nitab4.5_0004490g0060/Nitab4.5_0001922g0070/Nitab4.5_0002827g0010/Nitab4.5_0000489g0120/-/Nitab4.5_0001794g0020/Nitab4.5_0003752g0010/Nitab4.5_0000022g0160/Nitab4.5_0000782g00…	50	26	Nitab4.5_0000003g0100/Nitab4.5_0000132g0310/Nitab4.5_0000350g0050/Nitab4.5_0000075g0260/Nitab4.5_0004490g0060/Nitab4.5_0001922g0070/Nitab4.5_0001794g0020/Nitab4.5_0003752g0010/Nitab4.5_0000022g0160/Nitab4.5_0000782g0090/Nitab4.5_0000129g0020/novel.4256/Nitab4.5_0000051g0160/Nitab4.5_0000132g0160/Nitab4.5_0005517g0020/Nitab4.5_0000758g0020/Nitab4.5_0001572g0020/Nitab4.5_0000502g0100/Nitab4.5_00003…	24	novel.4917/Nitab4.5_0000264g0080/Nitab4.5_0000136g0100/Nitab4.5_0000578g0160/Nitab4.5_0000018g0230/Nitab4.5_0005418g0060/novel.1892/Nitab4.5_0000152g0250/Nitab4.5_0002827g0010/Nitab4.5_0000489g0120/novel.2923/Nitab4.5_0000065g0260/Nitab4.5_0000435g0090/Nitab4.5_0002632g0060/Nitab4.5_0002287g0070/Nitab4.5_0000353g0050/Nitab4.5_0000381g0350/Nitab4.5_0001781g0080/Nitab4.5_0003634g0020/Nitab4.5_00009…
BP	GO:0009117	nucleotide metabolic process	45/1787	153/8634	0.00630149	0.0358073	novel.4917/Nitab4.5_0000136g0100/Nitab4.5_0000545g0050/Nitab4.5_0000578g0160/Nitab4.5_0000018g0230/Nitab4.5_0005418g0060/Nitab4.5_0000132g0310/novel.1892/Nitab4.5_0000350g0050/Nitab4.5_0000075g0260/Nitab4.5_0000152g0250/Nitab4.5_0000764g0040/Nitab4.5_0004490g0060/Nitab4.5_0001922g0070/Nitab4.5_0004469g0070/Nitab4.5_0002827g0010/Nitab4.5_0000116g0350/novel.2923/Nitab4.5_0005673g0020/Nitab4.5_00037…	-/Nitab4.5_0000136g0100/Nitab4.5_0000545g0050/Nitab4.5_0000578g0160/Nitab4.5_0000018g0230/Nitab4.5_0005418g0060/Nitab4.5_0000132g0310/-/Nitab4.5_0000350g0050/Nitab4.5_0000075g0260/Nitab4.5_0000152g0250/Nitab4.5_0000764g0040/Nitab4.5_0004490g0060/Nitab4.5_0001922g0070/Nitab4.5_0004469g0070/Nitab4.5_0002827g0010/Nitab4.5_0000116g0350/-/Nitab4.5_0005673g0020/Nitab4.5_0003752g0010/Nitab4.5_0000022g01…	45	20	Nitab4.5_0000132g0310/Nitab4.5_0000350g0050/Nitab4.5_0000075g0260/Nitab4.5_0004490g0060/Nitab4.5_0001922g0070/Nitab4.5_0003752g0010/Nitab4.5_0000022g0160/Nitab4.5_0000149g0150/Nitab4.5_0000129g0020/novel.4256/Nitab4.5_0000855g0140/Nitab4.5_0000132g0160/Nitab4.5_0005517g0020/Nitab4.5_0000388g0120/Nitab4.5_0002029g0060/Nitab4.5_0000010g0100/Nitab4.5_0000012g0280/Nitab4.5_0000027g0520/Nitab4.5_00013…	25	novel.4917/Nitab4.5_0000136g0100/Nitab4.5_0000545g0050/Nitab4.5_0000578g0160/Nitab4.5_0000018g0230/Nitab4.5_0005418g0060/novel.1892/Nitab4.5_0000152g0250/Nitab4.5_0000764g0040/Nitab4.5_0004469g0070/Nitab4.5_0002827g0010/Nitab4.5_0000116g0350/novel.2923/Nitab4.5_0005673g0020/Nitab4.5_0000435g0090/Nitab4.5_0002632g0060/Nitab4.5_0000381g0350/Nitab4.5_0001781g0080/Nitab4.5_0003634g0020/Nitab4.5_00000…
BP	GO:0032787	monocarboxylic acid metabolic process	41/1787	137/8634	0.0064165	0.0360369	novel.4917/Nitab4.5_0004854g0020/Nitab4.5_0000136g0100/Nitab4.5_0002090g0010/Nitab4.5_0000578g0160/Nitab4.5_0000018g0230/Nitab4.5_0004280g0070/Nitab4.5_0000132g0310/novel.1892/Nitab4.5_0000350g0050/Nitab4.5_0000075g0260/Nitab4.5_0000152g0250/Nitab4.5_0000102g0010/Nitab4.5_0004917g0060/Nitab4.5_0000421g0140/Nitab4.5_0004490g0060/Nitab4.5_0000469g0180/Nitab4.5_0001922g0070/Nitab4.5_0003629g0030/Nit…	-/Nitab4.5_0004854g0020/Nitab4.5_0000136g0100/Nitab4.5_0002090g0010/Nitab4.5_0000578g0160/Nitab4.5_0000018g0230/Nitab4.5_0004280g0070/Nitab4.5_0000132g0310/-/Nitab4.5_0000350g0050/Nitab4.5_0000075g0260/Nitab4.5_0000152g0250/Nitab4.5_0000102g0010/Nitab4.5_0004917g0060/Nitab4.5_0000421g0140/Nitab4.5_0004490g0060/Nitab4.5_0000469g0180/Nitab4.5_0001922g0070/Nitab4.5_0003629g0030/Nitab4.5_0000104g0040…	41	16	Nitab4.5_0004854g0020/Nitab4.5_0000132g0310/Nitab4.5_0000350g0050/Nitab4.5_0000075g0260/Nitab4.5_0000102g0010/Nitab4.5_0004490g0060/Nitab4.5_0001922g0070/Nitab4.5_0000097g0050/Nitab4.5_0000129g0020/novel.4256/Nitab4.5_0000132g0160/Nitab4.5_0005517g0020/Nitab4.5_0000388g0120/Nitab4.5_0000615g0020/Nitab4.5_0002668g0020/Nitab4.5_0001309g0010	25	novel.4917/Nitab4.5_0000136g0100/Nitab4.5_0002090g0010/Nitab4.5_0000578g0160/Nitab4.5_0000018g0230/Nitab4.5_0004280g0070/novel.1892/Nitab4.5_0000152g0250/Nitab4.5_0004917g0060/Nitab4.5_0000421g0140/Nitab4.5_0000469g0180/Nitab4.5_0003629g0030/Nitab4.5_0000104g0040/novel.2923/Nitab4.5_0000781g0060/Nitab4.5_0002632g0060/Nitab4.5_0000076g0190/Nitab4.5_0000045g0470/Nitab4.5_0000381g0350/Nitab4.5_00020…
BP	GO:0044270	cellular nitrogen compound catabolic process	24/1787	71/8634	0.00681836	0.0374235	novel.4917/Nitab4.5_0000136g0100/Nitab4.5_0000578g0160/Nitab4.5_0000018g0230/Nitab4.5_0000132g0310/novel.1892/Nitab4.5_0000350g0050/Nitab4.5_0000075g0260/Nitab4.5_0000152g0250/Nitab4.5_0004490g0060/Nitab4.5_0001922g0070/novel.2923/Nitab4.5_0002632g0060/Nitab4.5_0000129g0020/novel.4256/Nitab4.5_0000132g0160/Nitab4.5_0005517g0020/Nitab4.5_0000381g0350/Nitab4.5_0000388g0120/Nitab4.5_0000977g0100/Nit…	-/Nitab4.5_0000136g0100/Nitab4.5_0000578g0160/Nitab4.5_0000018g0230/Nitab4.5_0000132g0310/-/Nitab4.5_0000350g0050/Nitab4.5_0000075g0260/Nitab4.5_0000152g0250/Nitab4.5_0004490g0060/Nitab4.5_0001922g0070/-/Nitab4.5_0002632g0060/Nitab4.5_0000129g0020/-/Nitab4.5_0000132g0160/Nitab4.5_0005517g0020/Nitab4.5_0000381g0350/Nitab4.5_0000388g0120/Nitab4.5_0000977g0100/Nitab4.5_0001317g0050/Nitab4.5_0002340g…	24	11	Nitab4.5_0000132g0310/Nitab4.5_0000350g0050/Nitab4.5_0000075g0260/Nitab4.5_0004490g0060/Nitab4.5_0001922g0070/Nitab4.5_0000129g0020/novel.4256/Nitab4.5_0000132g0160/Nitab4.5_0005517g0020/Nitab4.5_0000388g0120/Nitab4.5_0001309g0010	13	novel.4917/Nitab4.5_0000136g0100/Nitab4.5_0000578g0160/Nitab4.5_0000018g0230/novel.1892/Nitab4.5_0000152g0250/novel.2923/Nitab4.5_0002632g0060/Nitab4.5_0000381g0350/Nitab4.5_0000977g0100/Nitab4.5_0001317g0050/Nitab4.5_0002340g0010/Nitab4.5_0003408g0050
BP	GO:1901361	organic cyclic compound catabolic process	24/1787	71/8634	0.00681836	0.0374235	novel.4917/Nitab4.5_0000136g0100/Nitab4.5_0000578g0160/Nitab4.5_0000018g0230/Nitab4.5_0000132g0310/novel.1892/Nitab4.5_0000350g0050/Nitab4.5_0000075g0260/Nitab4.5_0000152g0250/Nitab4.5_0004490g0060/Nitab4.5_0001922g0070/novel.2923/Nitab4.5_0002632g0060/Nitab4.5_0000129g0020/novel.4256/Nitab4.5_0000132g0160/Nitab4.5_0005517g0020/Nitab4.5_0000381g0350/Nitab4.5_0000388g0120/Nitab4.5_0000977g0100/Nit…	-/Nitab4.5_0000136g0100/Nitab4.5_0000578g0160/Nitab4.5_0000018g0230/Nitab4.5_0000132g0310/-/Nitab4.5_0000350g0050/Nitab4.5_0000075g0260/Nitab4.5_0000152g0250/Nitab4.5_0004490g0060/Nitab4.5_0001922g0070/-/Nitab4.5_0002632g0060/Nitab4.5_0000129g0020/-/Nitab4.5_0000132g0160/Nitab4.5_0005517g0020/Nitab4.5_0000381g0350/Nitab4.5_0000388g0120/Nitab4.5_0000977g0100/Nitab4.5_0001317g0050/Nitab4.5_0002340g…	24	11	Nitab4.5_0000132g0310/Nitab4.5_0000350g0050/Nitab4.5_0000075g0260/Nitab4.5_0004490g0060/Nitab4.5_0001922g0070/Nitab4.5_0000129g0020/novel.4256/Nitab4.5_0000132g0160/Nitab4.5_0005517g0020/Nitab4.5_0000388g0120/Nitab4.5_0001309g0010	13	novel.4917/Nitab4.5_0000136g0100/Nitab4.5_0000578g0160/Nitab4.5_0000018g0230/novel.1892/Nitab4.5_0000152g0250/novel.2923/Nitab4.5_0002632g0060/Nitab4.5_0000381g0350/Nitab4.5_0000977g0100/Nitab4.5_0001317g0050/Nitab4.5_0002340g0010/Nitab4.5_0003408g0050
BP	GO:0065008	regulation of biological quality	46/1787	158/8634	0.00709903	0.0385262	Nitab4.5_0000058g0120/Nitab4.5_0000332g0020/Nitab4.5_0001551g0090/Nitab4.5_0000207g0140/Nitab4.5_0000723g0030/Nitab4.5_0002497g0030/Nitab4.5_0002343g0020/Nitab4.5_0000582g0020/novel.3332/Nitab4.5_0003688g0090/Nitab4.5_0000865g0030/Nitab4.5_0000575g0200/Nitab4.5_0001556g0010/Nitab4.5_0001187g0140/Nitab4.5_0000005g0310/Nitab4.5_0002114g0130/Nitab4.5_0001915g0130/Nitab4.5_0002252g0080/Nitab4.5_00008…	Nitab4.5_0000058g0120/Nitab4.5_0000332g0020/Nitab4.5_0001551g0090/Nitab4.5_0000207g0140/Nitab4.5_0000723g0030/Nitab4.5_0002497g0030/Nitab4.5_0002343g0020/Nitab4.5_0000582g0020/-/Nitab4.5_0003688g0090/Nitab4.5_0000865g0030/Nitab4.5_0000575g0200/Nitab4.5_0001556g0010/Nitab4.5_0001187g0140/Nitab4.5_0000005g0310/Nitab4.5_0002114g0130/Nitab4.5_0001915g0130/Nitab4.5_0002252g0080/Nitab4.5_0000895g0100/N…	46	21	Nitab4.5_0000723g0030/Nitab4.5_0000865g0030/Nitab4.5_0000575g0200/Nitab4.5_0000005g0310/Nitab4.5_0002114g0130/Nitab4.5_0001915g0130/Nitab4.5_0000895g0100/Nitab4.5_0004325g0060/Nitab4.5_0002266g0040/Nitab4.5_0002265g0260/Nitab4.5_0000446g0210/Nitab4.5_0000295g0020/Nitab4.5_0002827g0080/Nitab4.5_0000322g0140/Nitab4.5_0000368g0270/Nitab4.5_0000869g0150/Nitab4.5_0007421g0020/Nitab4.5_0004692g0030/Nit…	25	Nitab4.5_0000058g0120/Nitab4.5_0000332g0020/Nitab4.5_0001551g0090/Nitab4.5_0000207g0140/Nitab4.5_0002497g0030/Nitab4.5_0002343g0020/Nitab4.5_0000582g0020/novel.3332/Nitab4.5_0003688g0090/Nitab4.5_0001556g0010/Nitab4.5_0001187g0140/Nitab4.5_0002252g0080/Nitab4.5_0000069g0180/Nitab4.5_0000647g0100/Nitab4.5_0003307g0080/Nitab4.5_0002387g0050/Nitab4.5_0003481g0070/Nitab4.5_0006635g0010/Nitab4.5_00001…
BP	GO:0006801	superoxide metabolic process	6/1787	10/8634	0.00756934	0.0401757	Nitab4.5_0000071g0350/Nitab4.5_0000658g0060/Nitab4.5_0002884g0060/Nitab4.5_0000173g0130/Nitab4.5_0000394g0130/Nitab4.5_0000375g0200	Nitab4.5_0000071g0350/Nitab4.5_0000658g0060/Nitab4.5_0002884g0060/Nitab4.5_0000173g0130/Nitab4.5_0000394g0130/Nitab4.5_0000375g0200	6	2	Nitab4.5_0002884g0060/Nitab4.5_0000375g0200	4	Nitab4.5_0000071g0350/Nitab4.5_0000658g0060/Nitab4.5_0000173g0130/Nitab4.5_0000394g0130
BP	GO:0072593	reactive oxygen species metabolic process	6/1787	10/8634	0.00756934	0.0401757	Nitab4.5_0000071g0350/Nitab4.5_0000658g0060/Nitab4.5_0002884g0060/Nitab4.5_0000173g0130/Nitab4.5_0000394g0130/Nitab4.5_0000375g0200	Nitab4.5_0000071g0350/Nitab4.5_0000658g0060/Nitab4.5_0002884g0060/Nitab4.5_0000173g0130/Nitab4.5_0000394g0130/Nitab4.5_0000375g0200	6	2	Nitab4.5_0002884g0060/Nitab4.5_0000375g0200	4	Nitab4.5_0000071g0350/Nitab4.5_0000658g0060/Nitab4.5_0000173g0130/Nitab4.5_0000394g0130
BP	GO:0006753	nucleoside phosphate metabolic process	45/1787	155/8634	0.00812005	0.0426303	novel.4917/Nitab4.5_0000136g0100/Nitab4.5_0000545g0050/Nitab4.5_0000578g0160/Nitab4.5_0000018g0230/Nitab4.5_0005418g0060/Nitab4.5_0000132g0310/novel.1892/Nitab4.5_0000350g0050/Nitab4.5_0000075g0260/Nitab4.5_0000152g0250/Nitab4.5_0000764g0040/Nitab4.5_0004490g0060/Nitab4.5_0001922g0070/Nitab4.5_0004469g0070/Nitab4.5_0002827g0010/Nitab4.5_0000116g0350/novel.2923/Nitab4.5_0005673g0020/Nitab4.5_00037…	-/Nitab4.5_0000136g0100/Nitab4.5_0000545g0050/Nitab4.5_0000578g0160/Nitab4.5_0000018g0230/Nitab4.5_0005418g0060/Nitab4.5_0000132g0310/-/Nitab4.5_0000350g0050/Nitab4.5_0000075g0260/Nitab4.5_0000152g0250/Nitab4.5_0000764g0040/Nitab4.5_0004490g0060/Nitab4.5_0001922g0070/Nitab4.5_0004469g0070/Nitab4.5_0002827g0010/Nitab4.5_0000116g0350/-/Nitab4.5_0005673g0020/Nitab4.5_0003752g0010/Nitab4.5_0000022g01…	45	20	Nitab4.5_0000132g0310/Nitab4.5_0000350g0050/Nitab4.5_0000075g0260/Nitab4.5_0004490g0060/Nitab4.5_0001922g0070/Nitab4.5_0003752g0010/Nitab4.5_0000022g0160/Nitab4.5_0000149g0150/Nitab4.5_0000129g0020/novel.4256/Nitab4.5_0000855g0140/Nitab4.5_0000132g0160/Nitab4.5_0005517g0020/Nitab4.5_0000388g0120/Nitab4.5_0002029g0060/Nitab4.5_0000010g0100/Nitab4.5_0000012g0280/Nitab4.5_0000027g0520/Nitab4.5_00013…	25	novel.4917/Nitab4.5_0000136g0100/Nitab4.5_0000545g0050/Nitab4.5_0000578g0160/Nitab4.5_0000018g0230/Nitab4.5_0005418g0060/novel.1892/Nitab4.5_0000152g0250/Nitab4.5_0000764g0040/Nitab4.5_0004469g0070/Nitab4.5_0002827g0010/Nitab4.5_0000116g0350/novel.2923/Nitab4.5_0005673g0020/Nitab4.5_0000435g0090/Nitab4.5_0002632g0060/Nitab4.5_0000381g0350/Nitab4.5_0001781g0080/Nitab4.5_0003634g0020/Nitab4.5_00000…
BP	GO:0019439	aromatic compound catabolic process	24/1787	72/8634	0.00826659	0.0428681	novel.4917/Nitab4.5_0000136g0100/Nitab4.5_0000578g0160/Nitab4.5_0000018g0230/Nitab4.5_0000132g0310/novel.1892/Nitab4.5_0000350g0050/Nitab4.5_0000075g0260/Nitab4.5_0000152g0250/Nitab4.5_0004490g0060/Nitab4.5_0001922g0070/novel.2923/Nitab4.5_0002632g0060/Nitab4.5_0000129g0020/novel.4256/Nitab4.5_0000132g0160/Nitab4.5_0005517g0020/Nitab4.5_0000381g0350/Nitab4.5_0000388g0120/Nitab4.5_0000977g0100/Nit…	-/Nitab4.5_0000136g0100/Nitab4.5_0000578g0160/Nitab4.5_0000018g0230/Nitab4.5_0000132g0310/-/Nitab4.5_0000350g0050/Nitab4.5_0000075g0260/Nitab4.5_0000152g0250/Nitab4.5_0004490g0060/Nitab4.5_0001922g0070/-/Nitab4.5_0002632g0060/Nitab4.5_0000129g0020/-/Nitab4.5_0000132g0160/Nitab4.5_0005517g0020/Nitab4.5_0000381g0350/Nitab4.5_0000388g0120/Nitab4.5_0000977g0100/Nitab4.5_0001317g0050/Nitab4.5_0002340g…	24	11	Nitab4.5_0000132g0310/Nitab4.5_0000350g0050/Nitab4.5_0000075g0260/Nitab4.5_0004490g0060/Nitab4.5_0001922g0070/Nitab4.5_0000129g0020/novel.4256/Nitab4.5_0000132g0160/Nitab4.5_0005517g0020/Nitab4.5_0000388g0120/Nitab4.5_0001309g0010	13	novel.4917/Nitab4.5_0000136g0100/Nitab4.5_0000578g0160/Nitab4.5_0000018g0230/novel.1892/Nitab4.5_0000152g0250/novel.2923/Nitab4.5_0002632g0060/Nitab4.5_0000381g0350/Nitab4.5_0000977g0100/Nitab4.5_0001317g0050/Nitab4.5_0002340g0010/Nitab4.5_0003408g0050
BP	GO:0009064	glutamine family amino acid metabolic process	9/1787	19/8634	0.00834286	0.0428681	Nitab4.5_0002936g0040/Nitab4.5_0000415g0090/Nitab4.5_0005208g0050/Nitab4.5_0001650g0160/Nitab4.5_0000132g0480/Nitab4.5_0000059g0010/novel.1526/Nitab4.5_0000714g0070/Nitab4.5_0000694g0160	Nitab4.5_0002936g0040/Nitab4.5_0000415g0090/Nitab4.5_0005208g0050/Nitab4.5_0001650g0160/Nitab4.5_0000132g0480/Nitab4.5_0000059g0010/-/Nitab4.5_0000714g0070/Nitab4.5_0000694g0160	9	1	Nitab4.5_0001650g0160	8	Nitab4.5_0002936g0040/Nitab4.5_0000415g0090/Nitab4.5_0005208g0050/Nitab4.5_0000132g0480/Nitab4.5_0000059g0010/novel.1526/Nitab4.5_0000714g0070/Nitab4.5_0000694g0160
BP	GO:0008652	cellular amino acid biosynthetic process	23/1787	69/8634	0.00960441	0.0487724	Nitab4.5_0002936g0040/Nitab4.5_0002967g0050/Nitab4.5_0000415g0090/Nitab4.5_0005208g0050/novel.4005/Nitab4.5_0000743g0100/Nitab4.5_0001650g0160/Nitab4.5_0009617g0010/Nitab4.5_0000071g0140/Nitab4.5_0000102g0010/Nitab4.5_0003691g0040/Nitab4.5_0000132g0480/Nitab4.5_0003629g0030/Nitab4.5_0000059g0010/Nitab4.5_0000104g0040/novel.1526/Nitab4.5_0001083g0080/Nitab4.5_0009617g0020/Nitab4.5_0000002g0350/Nit…	Nitab4.5_0002936g0040/Nitab4.5_0002967g0050/Nitab4.5_0000415g0090/Nitab4.5_0005208g0050/-/Nitab4.5_0000743g0100/Nitab4.5_0001650g0160/Nitab4.5_0009617g0010/Nitab4.5_0000071g0140/Nitab4.5_0000102g0010/Nitab4.5_0003691g0040/Nitab4.5_0000132g0480/Nitab4.5_0003629g0030/Nitab4.5_0000059g0010/Nitab4.5_0000104g0040/-/Nitab4.5_0001083g0080/Nitab4.5_0009617g0020/Nitab4.5_0000002g0350/Nitab4.5_0000714g0070…	23	5	Nitab4.5_0002967g0050/novel.4005/Nitab4.5_0001650g0160/Nitab4.5_0000102g0010/Nitab4.5_0000097g0190	18	Nitab4.5_0002936g0040/Nitab4.5_0000415g0090/Nitab4.5_0005208g0050/Nitab4.5_0000743g0100/Nitab4.5_0009617g0010/Nitab4.5_0000071g0140/Nitab4.5_0003691g0040/Nitab4.5_0000132g0480/Nitab4.5_0003629g0030/Nitab4.5_0000059g0010/Nitab4.5_0000104g0040/novel.1526/Nitab4.5_0001083g0080/Nitab4.5_0009617g0020/Nitab4.5_0000002g0350/Nitab4.5_0000714g0070/Nitab4.5_0001606g0040/Nitab4.5_0001560g0020
BP	GO:0009165	nucleotide biosynthetic process	36/1787	120/8634	0.00979487	0.0487724	novel.4917/Nitab4.5_0000136g0100/Nitab4.5_0000545g0050/Nitab4.5_0000578g0160/Nitab4.5_0000018g0230/Nitab4.5_0005418g0060/Nitab4.5_0000132g0310/novel.1892/Nitab4.5_0000350g0050/Nitab4.5_0000075g0260/Nitab4.5_0000152g0250/Nitab4.5_0000764g0040/Nitab4.5_0004490g0060/Nitab4.5_0001922g0070/Nitab4.5_0002827g0010/novel.2923/Nitab4.5_0003752g0010/Nitab4.5_0000022g0160/Nitab4.5_0000435g0090/Nitab4.5_00026…	-/Nitab4.5_0000136g0100/Nitab4.5_0000545g0050/Nitab4.5_0000578g0160/Nitab4.5_0000018g0230/Nitab4.5_0005418g0060/Nitab4.5_0000132g0310/-/Nitab4.5_0000350g0050/Nitab4.5_0000075g0260/Nitab4.5_0000152g0250/Nitab4.5_0000764g0040/Nitab4.5_0004490g0060/Nitab4.5_0001922g0070/Nitab4.5_0002827g0010/-/Nitab4.5_0003752g0010/Nitab4.5_0000022g0160/Nitab4.5_0000435g0090/Nitab4.5_0002632g0060/Nitab4.5_0000129g00…	36	16	Nitab4.5_0000132g0310/Nitab4.5_0000350g0050/Nitab4.5_0000075g0260/Nitab4.5_0004490g0060/Nitab4.5_0001922g0070/Nitab4.5_0003752g0010/Nitab4.5_0000022g0160/Nitab4.5_0000129g0020/novel.4256/Nitab4.5_0000132g0160/Nitab4.5_0005517g0020/Nitab4.5_0000388g0120/Nitab4.5_0002029g0060/Nitab4.5_0000012g0280/Nitab4.5_0001309g0010/Nitab4.5_0000103g0080	20	novel.4917/Nitab4.5_0000136g0100/Nitab4.5_0000545g0050/Nitab4.5_0000578g0160/Nitab4.5_0000018g0230/Nitab4.5_0005418g0060/novel.1892/Nitab4.5_0000152g0250/Nitab4.5_0000764g0040/Nitab4.5_0002827g0010/novel.2923/Nitab4.5_0000435g0090/Nitab4.5_0002632g0060/Nitab4.5_0000381g0350/Nitab4.5_0001781g0080/Nitab4.5_0003634g0020/Nitab4.5_0000977g0100/Nitab4.5_0001317g0050/Nitab4.5_0002340g0010/Nitab4.5_00034…
BP	GO:1901293	nucleoside phosphate biosynthetic process	36/1787	120/8634	0.00979487	0.0487724	novel.4917/Nitab4.5_0000136g0100/Nitab4.5_0000545g0050/Nitab4.5_0000578g0160/Nitab4.5_0000018g0230/Nitab4.5_0005418g0060/Nitab4.5_0000132g0310/novel.1892/Nitab4.5_0000350g0050/Nitab4.5_0000075g0260/Nitab4.5_0000152g0250/Nitab4.5_0000764g0040/Nitab4.5_0004490g0060/Nitab4.5_0001922g0070/Nitab4.5_0002827g0010/novel.2923/Nitab4.5_0003752g0010/Nitab4.5_0000022g0160/Nitab4.5_0000435g0090/Nitab4.5_00026…	-/Nitab4.5_0000136g0100/Nitab4.5_0000545g0050/Nitab4.5_0000578g0160/Nitab4.5_0000018g0230/Nitab4.5_0005418g0060/Nitab4.5_0000132g0310/-/Nitab4.5_0000350g0050/Nitab4.5_0000075g0260/Nitab4.5_0000152g0250/Nitab4.5_0000764g0040/Nitab4.5_0004490g0060/Nitab4.5_0001922g0070/Nitab4.5_0002827g0010/-/Nitab4.5_0003752g0010/Nitab4.5_0000022g0160/Nitab4.5_0000435g0090/Nitab4.5_0002632g0060/Nitab4.5_0000129g00…	36	16	Nitab4.5_0000132g0310/Nitab4.5_0000350g0050/Nitab4.5_0000075g0260/Nitab4.5_0004490g0060/Nitab4.5_0001922g0070/Nitab4.5_0003752g0010/Nitab4.5_0000022g0160/Nitab4.5_0000129g0020/novel.4256/Nitab4.5_0000132g0160/Nitab4.5_0005517g0020/Nitab4.5_0000388g0120/Nitab4.5_0002029g0060/Nitab4.5_0000012g0280/Nitab4.5_0001309g0010/Nitab4.5_0000103g0080	20	novel.4917/Nitab4.5_0000136g0100/Nitab4.5_0000545g0050/Nitab4.5_0000578g0160/Nitab4.5_0000018g0230/Nitab4.5_0005418g0060/novel.1892/Nitab4.5_0000152g0250/Nitab4.5_0000764g0040/Nitab4.5_0002827g0010/novel.2923/Nitab4.5_0000435g0090/Nitab4.5_0002632g0060/Nitab4.5_0000381g0350/Nitab4.5_0001781g0080/Nitab4.5_0003634g0020/Nitab4.5_0000977g0100/Nitab4.5_0001317g0050/Nitab4.5_0002340g0010/Nitab4.5_00034…
BP	GO:1901135	carbohydrate derivative metabolic process	64/1787	240/8634	0.0145397	0.0716598	novel.4917/Nitab4.5_0000264g0080/Nitab4.5_0000136g0100/Nitab4.5_0000578g0160/Nitab4.5_0000003g0100/Nitab4.5_0000040g0610/Nitab4.5_0000018g0230/Nitab4.5_0004280g0070/Nitab4.5_0005418g0060/Nitab4.5_0000132g0310/novel.1892/Nitab4.5_0001586g0100/Nitab4.5_0000350g0050/Nitab4.5_0000075g0260/Nitab4.5_0000152g0250/Nitab4.5_0004490g0060/Nitab4.5_0001922g0070/Nitab4.5_0004469g0070/Nitab4.5_0002827g0010/Nit…	-/Nitab4.5_0000264g0080/Nitab4.5_0000136g0100/Nitab4.5_0000578g0160/Nitab4.5_0000003g0100/Nitab4.5_0000040g0610/Nitab4.5_0000018g0230/Nitab4.5_0004280g0070/Nitab4.5_0005418g0060/Nitab4.5_0000132g0310/-/Nitab4.5_0001586g0100/Nitab4.5_0000350g0050/Nitab4.5_0000075g0260/Nitab4.5_0000152g0250/Nitab4.5_0004490g0060/Nitab4.5_0001922g0070/Nitab4.5_0004469g0070/Nitab4.5_0002827g0010/Nitab4.5_0000489g0120…	64	31	Nitab4.5_0000003g0100/Nitab4.5_0000132g0310/Nitab4.5_0000350g0050/Nitab4.5_0000075g0260/Nitab4.5_0004490g0060/Nitab4.5_0001922g0070/Nitab4.5_0001794g0020/Nitab4.5_0003752g0010/Nitab4.5_0000022g0160/Nitab4.5_0000978g0100/Nitab4.5_0000782g0090/Nitab4.5_0000149g0150/Nitab4.5_0000129g0020/novel.4256/Nitab4.5_0000051g0160/Nitab4.5_0000855g0140/Nitab4.5_0000132g0160/Nitab4.5_0005517g0020/Nitab4.5_00007…	33	novel.4917/Nitab4.5_0000264g0080/Nitab4.5_0000136g0100/Nitab4.5_0000578g0160/Nitab4.5_0000040g0610/Nitab4.5_0000018g0230/Nitab4.5_0004280g0070/Nitab4.5_0005418g0060/novel.1892/Nitab4.5_0001586g0100/Nitab4.5_0000152g0250/Nitab4.5_0004469g0070/Nitab4.5_0002827g0010/Nitab4.5_0000489g0120/Nitab4.5_0000171g0160/Nitab4.5_0000116g0350/novel.2923/Nitab4.5_0005673g0020/Nitab4.5_0000065g0260/Nitab4.5_00004…
BP	GO:0051704	multi-organism process	21/1787	64/8634	0.0156594	0.0763991	Nitab4.5_0000057g0320/Nitab4.5_0003796g0060/Nitab4.5_0001223g0130/Nitab4.5_0000222g0250/Nitab4.5_0004384g0070/Nitab4.5_0002476g0010/Nitab4.5_0002907g0030/Nitab4.5_0001223g0050/Nitab4.5_0000297g0290/Nitab4.5_0000747g0020/Nitab4.5_0004625g0010/Nitab4.5_0000273g0010/Nitab4.5_0001438g0020/Nitab4.5_0000762g0120/Nitab4.5_0000043g0290/Nitab4.5_0001822g0090/Nitab4.5_0004360g0070/Nitab4.5_0003122g0050/Nit…	Nitab4.5_0000057g0320/Nitab4.5_0003796g0060/Nitab4.5_0001223g0130/Nitab4.5_0000222g0250/Nitab4.5_0004384g0070/Nitab4.5_0002476g0010/Nitab4.5_0002907g0030/Nitab4.5_0001223g0050/Nitab4.5_0000297g0290/Nitab4.5_0000747g0020/Nitab4.5_0004625g0010/Nitab4.5_0000273g0010/Nitab4.5_0001438g0020/Nitab4.5_0000762g0120/Nitab4.5_0000043g0290/Nitab4.5_0001822g0090/Nitab4.5_0004360g0070/Nitab4.5_0003122g0050/Nit…	21	20	Nitab4.5_0000057g0320/Nitab4.5_0003796g0060/Nitab4.5_0001223g0130/Nitab4.5_0000222g0250/Nitab4.5_0004384g0070/Nitab4.5_0002476g0010/Nitab4.5_0002907g0030/Nitab4.5_0001223g0050/Nitab4.5_0000297g0290/Nitab4.5_0000747g0020/Nitab4.5_0004625g0010/Nitab4.5_0001438g0020/Nitab4.5_0000762g0120/Nitab4.5_0000043g0290/Nitab4.5_0001822g0090/Nitab4.5_0004360g0070/Nitab4.5_0003122g0050/Nitab4.5_0004469g0020/Nit…	1	Nitab4.5_0000273g0010
BP	GO:0008610	lipid biosynthetic process	41/1787	145/8634	0.0175377	0.0847071	Nitab4.5_0004854g0020/Nitab4.5_0001509g0020/Nitab4.5_0003546g0010/Nitab4.5_0000264g0080/Nitab4.5_0000515g0180/Nitab4.5_0002090g0010/Nitab4.5_0000715g0160/novel.5399/Nitab4.5_0000638g0170/Nitab4.5_0002267g0080/Nitab4.5_0004280g0070/Nitab4.5_0002824g0130/Nitab4.5_0005478g0020/Nitab4.5_0004917g0060/Nitab4.5_0000421g0140/Nitab4.5_0001120g0030/Nitab4.5_0006340g0030/Nitab4.5_0000469g0180/Nitab4.5_00033…	Nitab4.5_0004854g0020/Nitab4.5_0001509g0020/Nitab4.5_0003546g0010/Nitab4.5_0000264g0080/Nitab4.5_0000515g0180/Nitab4.5_0002090g0010/Nitab4.5_0000715g0160/-/Nitab4.5_0000638g0170/Nitab4.5_0002267g0080/Nitab4.5_0004280g0070/Nitab4.5_0002824g0130/Nitab4.5_0005478g0020/Nitab4.5_0004917g0060/Nitab4.5_0000421g0140/Nitab4.5_0001120g0030/Nitab4.5_0006340g0030/Nitab4.5_0000469g0180/Nitab4.5_0003328g0080/N…	41	10	Nitab4.5_0004854g0020/Nitab4.5_0001509g0020/Nitab4.5_0000638g0170/Nitab4.5_0005478g0020/Nitab4.5_0006340g0030/Nitab4.5_0003328g0080/Nitab4.5_0003495g0010/Nitab4.5_0000350g0060/Nitab4.5_0001583g0200/Nitab4.5_0002668g0020	31	Nitab4.5_0003546g0010/Nitab4.5_0000264g0080/Nitab4.5_0000515g0180/Nitab4.5_0002090g0010/Nitab4.5_0000715g0160/novel.5399/Nitab4.5_0002267g0080/Nitab4.5_0004280g0070/Nitab4.5_0002824g0130/Nitab4.5_0004917g0060/Nitab4.5_0000421g0140/Nitab4.5_0001120g0030/Nitab4.5_0000469g0180/Nitab4.5_0001085g0130/Nitab4.5_0001922g0120/Nitab4.5_0000110g0240/Nitab4.5_0000650g0220/Nitab4.5_0000781g0060/Nitab4.5_00019…
BP	GO:0019637	organophosphate metabolic process	63/1787	238/8634	0.0178225	0.0852306	novel.4917/Nitab4.5_0001614g0070/Nitab4.5_0000136g0100/Nitab4.5_0000545g0050/Nitab4.5_0000715g0160/Nitab4.5_0000578g0160/Nitab4.5_0000040g0610/Nitab4.5_0000018g0230/Nitab4.5_0004280g0070/Nitab4.5_0005418g0060/Nitab4.5_0000132g0310/novel.1892/Nitab4.5_0002056g0080/Nitab4.5_0000350g0050/Nitab4.5_0000075g0260/Nitab4.5_0000349g0060/Nitab4.5_0000152g0250/Nitab4.5_0000764g0040/Nitab4.5_0004490g0060/Nit…	-/Nitab4.5_0001614g0070/Nitab4.5_0000136g0100/Nitab4.5_0000545g0050/Nitab4.5_0000715g0160/Nitab4.5_0000578g0160/Nitab4.5_0000040g0610/Nitab4.5_0000018g0230/Nitab4.5_0004280g0070/Nitab4.5_0005418g0060/Nitab4.5_0000132g0310/-/Nitab4.5_0002056g0080/Nitab4.5_0000350g0050/Nitab4.5_0000075g0260/Nitab4.5_0000349g0060/Nitab4.5_0000152g0250/Nitab4.5_0000764g0040/Nitab4.5_0004490g0060/Nitab4.5_0001922g0070…	63	23	Nitab4.5_0000132g0310/Nitab4.5_0000350g0050/Nitab4.5_0000075g0260/Nitab4.5_0004490g0060/Nitab4.5_0001922g0070/Nitab4.5_0003752g0010/Nitab4.5_0000022g0160/Nitab4.5_0000149g0150/Nitab4.5_0000129g0020/novel.4256/Nitab4.5_0000855g0140/Nitab4.5_0000132g0160/Nitab4.5_0005517g0020/Nitab4.5_0000350g0060/Nitab4.5_0000388g0120/Nitab4.5_0002029g0060/Nitab4.5_0001583g0200/Nitab4.5_0000010g0100/Nitab4.5_00000…	40	novel.4917/Nitab4.5_0001614g0070/Nitab4.5_0000136g0100/Nitab4.5_0000545g0050/Nitab4.5_0000715g0160/Nitab4.5_0000578g0160/Nitab4.5_0000040g0610/Nitab4.5_0000018g0230/Nitab4.5_0004280g0070/Nitab4.5_0005418g0060/novel.1892/Nitab4.5_0002056g0080/Nitab4.5_0000349g0060/Nitab4.5_0000152g0250/Nitab4.5_0000764g0040/Nitab4.5_0001684g0020/Nitab4.5_0004469g0070/Nitab4.5_0000496g0090/Nitab4.5_0002827g0010/Nit…
BP	GO:1901607	alpha-amino acid biosynthetic process	19/1787	58/8634	0.0212579	0.100662	Nitab4.5_0002936g0040/Nitab4.5_0002967g0050/Nitab4.5_0000415g0090/Nitab4.5_0005208g0050/novel.4005/Nitab4.5_0001650g0160/Nitab4.5_0009617g0010/Nitab4.5_0000071g0140/Nitab4.5_0000102g0010/Nitab4.5_0000132g0480/Nitab4.5_0003629g0030/Nitab4.5_0000059g0010/Nitab4.5_0000104g0040/novel.1526/Nitab4.5_0001083g0080/Nitab4.5_0009617g0020/Nitab4.5_0000714g0070/Nitab4.5_0001606g0040/Nitab4.5_0001560g0020	Nitab4.5_0002936g0040/Nitab4.5_0002967g0050/Nitab4.5_0000415g0090/Nitab4.5_0005208g0050/-/Nitab4.5_0001650g0160/Nitab4.5_0009617g0010/Nitab4.5_0000071g0140/Nitab4.5_0000102g0010/Nitab4.5_0000132g0480/Nitab4.5_0003629g0030/Nitab4.5_0000059g0010/Nitab4.5_0000104g0040/-/Nitab4.5_0001083g0080/Nitab4.5_0009617g0020/Nitab4.5_0000714g0070/Nitab4.5_0001606g0040/Nitab4.5_0001560g0020	19	4	Nitab4.5_0002967g0050/novel.4005/Nitab4.5_0001650g0160/Nitab4.5_0000102g0010	15	Nitab4.5_0002936g0040/Nitab4.5_0000415g0090/Nitab4.5_0005208g0050/Nitab4.5_0009617g0010/Nitab4.5_0000071g0140/Nitab4.5_0000132g0480/Nitab4.5_0003629g0030/Nitab4.5_0000059g0010/Nitab4.5_0000104g0040/novel.1526/Nitab4.5_0001083g0080/Nitab4.5_0009617g0020/Nitab4.5_0000714g0070/Nitab4.5_0001606g0040/Nitab4.5_0001560g0020
BP	GO:0006399	tRNA metabolic process	34/1787	118/8634	0.0218535	0.102478	Nitab4.5_0000059g0050/Nitab4.5_0002486g0050/Nitab4.5_0000052g0290/Nitab4.5_0002198g0010/Nitab4.5_0000976g0080/Nitab4.5_0000578g0160/Nitab4.5_0000786g0120/novel.3772/Nitab4.5_0000119g0080/Nitab4.5_0002685g0030/Nitab4.5_0000035g0040/Nitab4.5_0004743g0170/Nitab4.5_0001206g0020/Nitab4.5_0002918g0090/Nitab4.5_0002632g0060/Nitab4.5_0001743g0020/Nitab4.5_0000316g0160/Nitab4.5_0000059g0580/Nitab4.5_00015…	Nitab4.5_0000059g0050/Nitab4.5_0002486g0050/Nitab4.5_0000052g0290/Nitab4.5_0002198g0010/Nitab4.5_0000976g0080/Nitab4.5_0000578g0160/Nitab4.5_0000786g0120/-/Nitab4.5_0000119g0080/Nitab4.5_0002685g0030/Nitab4.5_0000035g0040/Nitab4.5_0004743g0170/Nitab4.5_0001206g0020/Nitab4.5_0002918g0090/Nitab4.5_0002632g0060/Nitab4.5_0001743g0020/Nitab4.5_0000316g0160/Nitab4.5_0000059g0580/Nitab4.5_0001540g0030/N…	34	5	Nitab4.5_0000059g0050/Nitab4.5_0000052g0290/Nitab4.5_0002198g0010/Nitab4.5_0000119g0080/Nitab4.5_0001540g0030	29	Nitab4.5_0002486g0050/Nitab4.5_0000976g0080/Nitab4.5_0000578g0160/Nitab4.5_0000786g0120/novel.3772/Nitab4.5_0002685g0030/Nitab4.5_0000035g0040/Nitab4.5_0004743g0170/Nitab4.5_0001206g0020/Nitab4.5_0002918g0090/Nitab4.5_0002632g0060/Nitab4.5_0001743g0020/Nitab4.5_0000316g0160/Nitab4.5_0000059g0580/Nitab4.5_0000920g0050/Nitab4.5_0000551g0090/Nitab4.5_0004599g0030/Nitab4.5_0005317g0010/Nitab4.5_00005…
BP	GO:0034660	ncRNA metabolic process	40/1787	143/8634	0.0223655	0.103743	Nitab4.5_0000059g0050/Nitab4.5_0002486g0050/Nitab4.5_0003714g0040/Nitab4.5_0000052g0290/Nitab4.5_0002198g0010/Nitab4.5_0001159g0100/Nitab4.5_0000976g0080/Nitab4.5_0000578g0160/Nitab4.5_0000786g0120/novel.3772/novel.5057/Nitab4.5_0000119g0080/Nitab4.5_0002685g0030/Nitab4.5_0000035g0040/Nitab4.5_0000559g0440/Nitab4.5_0004743g0170/Nitab4.5_0001206g0020/Nitab4.5_0002918g0090/Nitab4.5_0002632g0060/Nit…	Nitab4.5_0000059g0050/Nitab4.5_0002486g0050/Nitab4.5_0003714g0040/Nitab4.5_0000052g0290/Nitab4.5_0002198g0010/Nitab4.5_0001159g0100/Nitab4.5_0000976g0080/Nitab4.5_0000578g0160/Nitab4.5_0000786g0120/-/-/Nitab4.5_0000119g0080/Nitab4.5_0002685g0030/Nitab4.5_0000035g0040/Nitab4.5_0000559g0440/Nitab4.5_0004743g0170/Nitab4.5_0001206g0020/Nitab4.5_0002918g0090/Nitab4.5_0002632g0060/Nitab4.5_0001743g0020…	40	6	Nitab4.5_0000059g0050/Nitab4.5_0000052g0290/Nitab4.5_0002198g0010/Nitab4.5_0000119g0080/Nitab4.5_0001540g0030/Nitab4.5_0001642g0020	34	Nitab4.5_0002486g0050/Nitab4.5_0003714g0040/Nitab4.5_0001159g0100/Nitab4.5_0000976g0080/Nitab4.5_0000578g0160/Nitab4.5_0000786g0120/novel.3772/novel.5057/Nitab4.5_0002685g0030/Nitab4.5_0000035g0040/Nitab4.5_0000559g0440/Nitab4.5_0004743g0170/Nitab4.5_0001206g0020/Nitab4.5_0002918g0090/Nitab4.5_0002632g0060/Nitab4.5_0001743g0020/Nitab4.5_0000316g0160/Nitab4.5_0000059g0580/Nitab4.5_0000920g0050/Nit…
BP	GO:0006541	glutamine metabolic process	6/1787	12/8634	0.0227676	0.103743	Nitab4.5_0005208g0050/Nitab4.5_0001650g0160/Nitab4.5_0000132g0480/Nitab4.5_0000059g0010/novel.1526/Nitab4.5_0000694g0160	Nitab4.5_0005208g0050/Nitab4.5_0001650g0160/Nitab4.5_0000132g0480/Nitab4.5_0000059g0010/-/Nitab4.5_0000694g0160	6	1	Nitab4.5_0001650g0160	5	Nitab4.5_0005208g0050/Nitab4.5_0000132g0480/Nitab4.5_0000059g0010/novel.1526/Nitab4.5_0000694g0160
BP	GO:0009605	response to external stimulus	6/1787	12/8634	0.0227676	0.103743	Nitab4.5_0000057g0320/Nitab4.5_0000222g0250/Nitab4.5_0003476g0010/Nitab4.5_0000313g0030/Nitab4.5_0000647g0220/novel.2672	Nitab4.5_0000057g0320/Nitab4.5_0000222g0250/Nitab4.5_0003476g0010/Nitab4.5_0000313g0030/Nitab4.5_0000647g0220/-	6	3	Nitab4.5_0000057g0320/Nitab4.5_0000222g0250/novel.2672	3	Nitab4.5_0003476g0010/Nitab4.5_0000313g0030/Nitab4.5_0000647g0220
BP	GO:0006778	porphyrin-containing compound metabolic process	8/1787	19/8634	0.0281213	0.12694	Nitab4.5_0002713g0040/Nitab4.5_0000263g0250/Nitab4.5_0000976g0010/Nitab4.5_0000383g0140/Nitab4.5_0005622g0040/Nitab4.5_0005264g0010/Nitab4.5_0000409g0060/Nitab4.5_0000075g0030	Nitab4.5_0002713g0040/Nitab4.5_0000263g0250/Nitab4.5_0000976g0010/Nitab4.5_0000383g0140/Nitab4.5_0005622g0040/Nitab4.5_0005264g0010/Nitab4.5_0000409g0060/Nitab4.5_0000075g0030	8	1	Nitab4.5_0005622g0040	7	Nitab4.5_0002713g0040/Nitab4.5_0000263g0250/Nitab4.5_0000976g0010/Nitab4.5_0000383g0140/Nitab4.5_0005264g0010/Nitab4.5_0000409g0060/Nitab4.5_0000075g0030
BP	GO:0090407	organophosphate biosynthetic process	44/1787	163/8634	0.0311525	0.139321	novel.4917/Nitab4.5_0000136g0100/Nitab4.5_0000545g0050/Nitab4.5_0000715g0160/Nitab4.5_0000578g0160/Nitab4.5_0000018g0230/Nitab4.5_0004280g0070/Nitab4.5_0005418g0060/Nitab4.5_0000132g0310/novel.1892/Nitab4.5_0000350g0050/Nitab4.5_0000075g0260/Nitab4.5_0000152g0250/Nitab4.5_0000764g0040/Nitab4.5_0004490g0060/Nitab4.5_0001922g0070/Nitab4.5_0002827g0010/novel.2923/Nitab4.5_0003752g0010/Nitab4.5_00000…	-/Nitab4.5_0000136g0100/Nitab4.5_0000545g0050/Nitab4.5_0000715g0160/Nitab4.5_0000578g0160/Nitab4.5_0000018g0230/Nitab4.5_0004280g0070/Nitab4.5_0005418g0060/Nitab4.5_0000132g0310/-/Nitab4.5_0000350g0050/Nitab4.5_0000075g0260/Nitab4.5_0000152g0250/Nitab4.5_0000764g0040/Nitab4.5_0004490g0060/Nitab4.5_0001922g0070/Nitab4.5_0002827g0010/-/Nitab4.5_0003752g0010/Nitab4.5_0000022g0160/Nitab4.5_0000435g00…	44	18	Nitab4.5_0000132g0310/Nitab4.5_0000350g0050/Nitab4.5_0000075g0260/Nitab4.5_0004490g0060/Nitab4.5_0001922g0070/Nitab4.5_0003752g0010/Nitab4.5_0000022g0160/Nitab4.5_0000129g0020/novel.4256/Nitab4.5_0000132g0160/Nitab4.5_0005517g0020/Nitab4.5_0000350g0060/Nitab4.5_0000388g0120/Nitab4.5_0002029g0060/Nitab4.5_0001583g0200/Nitab4.5_0000012g0280/Nitab4.5_0001309g0010/Nitab4.5_0000103g0080	26	novel.4917/Nitab4.5_0000136g0100/Nitab4.5_0000545g0050/Nitab4.5_0000715g0160/Nitab4.5_0000578g0160/Nitab4.5_0000018g0230/Nitab4.5_0004280g0070/Nitab4.5_0005418g0060/novel.1892/Nitab4.5_0000152g0250/Nitab4.5_0000764g0040/Nitab4.5_0002827g0010/novel.2923/Nitab4.5_0000435g0090/Nitab4.5_0002632g0060/Nitab4.5_0002287g0070/Nitab4.5_0000353g0050/Nitab4.5_0000381g0350/Nitab4.5_0001781g0080/Nitab4.5_00036…
BP	GO:0008037	cell recognition	19/1787	61/8634	0.0356562	0.152407	Nitab4.5_0003796g0060/Nitab4.5_0001223g0130/Nitab4.5_0004384g0070/Nitab4.5_0002476g0010/Nitab4.5_0002907g0030/Nitab4.5_0001223g0050/Nitab4.5_0000297g0290/Nitab4.5_0000747g0020/Nitab4.5_0004625g0010/Nitab4.5_0000273g0010/Nitab4.5_0001438g0020/Nitab4.5_0000762g0120/Nitab4.5_0000043g0290/Nitab4.5_0001822g0090/Nitab4.5_0004360g0070/Nitab4.5_0003122g0050/Nitab4.5_0004469g0020/Nitab4.5_0004360g0060/Nit…	Nitab4.5_0003796g0060/Nitab4.5_0001223g0130/Nitab4.5_0004384g0070/Nitab4.5_0002476g0010/Nitab4.5_0002907g0030/Nitab4.5_0001223g0050/Nitab4.5_0000297g0290/Nitab4.5_0000747g0020/Nitab4.5_0004625g0010/Nitab4.5_0000273g0010/Nitab4.5_0001438g0020/Nitab4.5_0000762g0120/Nitab4.5_0000043g0290/Nitab4.5_0001822g0090/Nitab4.5_0004360g0070/Nitab4.5_0003122g0050/Nitab4.5_0004469g0020/Nitab4.5_0004360g0060/Nit…	19	18	Nitab4.5_0003796g0060/Nitab4.5_0001223g0130/Nitab4.5_0004384g0070/Nitab4.5_0002476g0010/Nitab4.5_0002907g0030/Nitab4.5_0001223g0050/Nitab4.5_0000297g0290/Nitab4.5_0000747g0020/Nitab4.5_0004625g0010/Nitab4.5_0001438g0020/Nitab4.5_0000762g0120/Nitab4.5_0000043g0290/Nitab4.5_0001822g0090/Nitab4.5_0004360g0070/Nitab4.5_0003122g0050/Nitab4.5_0004469g0020/Nitab4.5_0004360g0060/Nitab4.5_0000207g0430	1	Nitab4.5_0000273g0010
BP	GO:0009856	pollination	19/1787	61/8634	0.0356562	0.152407	Nitab4.5_0003796g0060/Nitab4.5_0001223g0130/Nitab4.5_0004384g0070/Nitab4.5_0002476g0010/Nitab4.5_0002907g0030/Nitab4.5_0001223g0050/Nitab4.5_0000297g0290/Nitab4.5_0000747g0020/Nitab4.5_0004625g0010/Nitab4.5_0000273g0010/Nitab4.5_0001438g0020/Nitab4.5_0000762g0120/Nitab4.5_0000043g0290/Nitab4.5_0001822g0090/Nitab4.5_0004360g0070/Nitab4.5_0003122g0050/Nitab4.5_0004469g0020/Nitab4.5_0004360g0060/Nit…	Nitab4.5_0003796g0060/Nitab4.5_0001223g0130/Nitab4.5_0004384g0070/Nitab4.5_0002476g0010/Nitab4.5_0002907g0030/Nitab4.5_0001223g0050/Nitab4.5_0000297g0290/Nitab4.5_0000747g0020/Nitab4.5_0004625g0010/Nitab4.5_0000273g0010/Nitab4.5_0001438g0020/Nitab4.5_0000762g0120/Nitab4.5_0000043g0290/Nitab4.5_0001822g0090/Nitab4.5_0004360g0070/Nitab4.5_0003122g0050/Nitab4.5_0004469g0020/Nitab4.5_0004360g0060/Nit…	19	18	Nitab4.5_0003796g0060/Nitab4.5_0001223g0130/Nitab4.5_0004384g0070/Nitab4.5_0002476g0010/Nitab4.5_0002907g0030/Nitab4.5_0001223g0050/Nitab4.5_0000297g0290/Nitab4.5_0000747g0020/Nitab4.5_0004625g0010/Nitab4.5_0001438g0020/Nitab4.5_0000762g0120/Nitab4.5_0000043g0290/Nitab4.5_0001822g0090/Nitab4.5_0004360g0070/Nitab4.5_0003122g0050/Nitab4.5_0004469g0020/Nitab4.5_0004360g0060/Nitab4.5_0000207g0430	1	Nitab4.5_0000273g0010
BP	GO:0009875	pollen-pistil interaction	19/1787	61/8634	0.0356562	0.152407	Nitab4.5_0003796g0060/Nitab4.5_0001223g0130/Nitab4.5_0004384g0070/Nitab4.5_0002476g0010/Nitab4.5_0002907g0030/Nitab4.5_0001223g0050/Nitab4.5_0000297g0290/Nitab4.5_0000747g0020/Nitab4.5_0004625g0010/Nitab4.5_0000273g0010/Nitab4.5_0001438g0020/Nitab4.5_0000762g0120/Nitab4.5_0000043g0290/Nitab4.5_0001822g0090/Nitab4.5_0004360g0070/Nitab4.5_0003122g0050/Nitab4.5_0004469g0020/Nitab4.5_0004360g0060/Nit…	Nitab4.5_0003796g0060/Nitab4.5_0001223g0130/Nitab4.5_0004384g0070/Nitab4.5_0002476g0010/Nitab4.5_0002907g0030/Nitab4.5_0001223g0050/Nitab4.5_0000297g0290/Nitab4.5_0000747g0020/Nitab4.5_0004625g0010/Nitab4.5_0000273g0010/Nitab4.5_0001438g0020/Nitab4.5_0000762g0120/Nitab4.5_0000043g0290/Nitab4.5_0001822g0090/Nitab4.5_0004360g0070/Nitab4.5_0003122g0050/Nitab4.5_0004469g0020/Nitab4.5_0004360g0060/Nit…	19	18	Nitab4.5_0003796g0060/Nitab4.5_0001223g0130/Nitab4.5_0004384g0070/Nitab4.5_0002476g0010/Nitab4.5_0002907g0030/Nitab4.5_0001223g0050/Nitab4.5_0000297g0290/Nitab4.5_0000747g0020/Nitab4.5_0004625g0010/Nitab4.5_0001438g0020/Nitab4.5_0000762g0120/Nitab4.5_0000043g0290/Nitab4.5_0001822g0090/Nitab4.5_0004360g0070/Nitab4.5_0003122g0050/Nitab4.5_0004469g0020/Nitab4.5_0004360g0060/Nitab4.5_0000207g0430	1	Nitab4.5_0000273g0010
BP	GO:0044706	multi-multicellular organism process	19/1787	61/8634	0.0356562	0.152407	Nitab4.5_0003796g0060/Nitab4.5_0001223g0130/Nitab4.5_0004384g0070/Nitab4.5_0002476g0010/Nitab4.5_0002907g0030/Nitab4.5_0001223g0050/Nitab4.5_0000297g0290/Nitab4.5_0000747g0020/Nitab4.5_0004625g0010/Nitab4.5_0000273g0010/Nitab4.5_0001438g0020/Nitab4.5_0000762g0120/Nitab4.5_0000043g0290/Nitab4.5_0001822g0090/Nitab4.5_0004360g0070/Nitab4.5_0003122g0050/Nitab4.5_0004469g0020/Nitab4.5_0004360g0060/Nit…	Nitab4.5_0003796g0060/Nitab4.5_0001223g0130/Nitab4.5_0004384g0070/Nitab4.5_0002476g0010/Nitab4.5_0002907g0030/Nitab4.5_0001223g0050/Nitab4.5_0000297g0290/Nitab4.5_0000747g0020/Nitab4.5_0004625g0010/Nitab4.5_0000273g0010/Nitab4.5_0001438g0020/Nitab4.5_0000762g0120/Nitab4.5_0000043g0290/Nitab4.5_0001822g0090/Nitab4.5_0004360g0070/Nitab4.5_0003122g0050/Nitab4.5_0004469g0020/Nitab4.5_0004360g0060/Nit…	19	18	Nitab4.5_0003796g0060/Nitab4.5_0001223g0130/Nitab4.5_0004384g0070/Nitab4.5_0002476g0010/Nitab4.5_0002907g0030/Nitab4.5_0001223g0050/Nitab4.5_0000297g0290/Nitab4.5_0000747g0020/Nitab4.5_0004625g0010/Nitab4.5_0001438g0020/Nitab4.5_0000762g0120/Nitab4.5_0000043g0290/Nitab4.5_0001822g0090/Nitab4.5_0004360g0070/Nitab4.5_0003122g0050/Nitab4.5_0004469g0020/Nitab4.5_0004360g0060/Nitab4.5_0000207g0430	1	Nitab4.5_0000273g0010
BP	GO:0048544	recognition of pollen	19/1787	61/8634	0.0356562	0.152407	Nitab4.5_0003796g0060/Nitab4.5_0001223g0130/Nitab4.5_0004384g0070/Nitab4.5_0002476g0010/Nitab4.5_0002907g0030/Nitab4.5_0001223g0050/Nitab4.5_0000297g0290/Nitab4.5_0000747g0020/Nitab4.5_0004625g0010/Nitab4.5_0000273g0010/Nitab4.5_0001438g0020/Nitab4.5_0000762g0120/Nitab4.5_0000043g0290/Nitab4.5_0001822g0090/Nitab4.5_0004360g0070/Nitab4.5_0003122g0050/Nitab4.5_0004469g0020/Nitab4.5_0004360g0060/Nit…	Nitab4.5_0003796g0060/Nitab4.5_0001223g0130/Nitab4.5_0004384g0070/Nitab4.5_0002476g0010/Nitab4.5_0002907g0030/Nitab4.5_0001223g0050/Nitab4.5_0000297g0290/Nitab4.5_0000747g0020/Nitab4.5_0004625g0010/Nitab4.5_0000273g0010/Nitab4.5_0001438g0020/Nitab4.5_0000762g0120/Nitab4.5_0000043g0290/Nitab4.5_0001822g0090/Nitab4.5_0004360g0070/Nitab4.5_0003122g0050/Nitab4.5_0004469g0020/Nitab4.5_0004360g0060/Nit…	19	18	Nitab4.5_0003796g0060/Nitab4.5_0001223g0130/Nitab4.5_0004384g0070/Nitab4.5_0002476g0010/Nitab4.5_0002907g0030/Nitab4.5_0001223g0050/Nitab4.5_0000297g0290/Nitab4.5_0000747g0020/Nitab4.5_0004625g0010/Nitab4.5_0001438g0020/Nitab4.5_0000762g0120/Nitab4.5_0000043g0290/Nitab4.5_0001822g0090/Nitab4.5_0004360g0070/Nitab4.5_0003122g0050/Nitab4.5_0004469g0020/Nitab4.5_0004360g0060/Nitab4.5_0000207g0430	1	Nitab4.5_0000273g0010
BP	GO:0000413	protein peptidyl-prolyl isomerization	11/1787	31/8634	0.040781	0.170127	Nitab4.5_0003337g0100/Nitab4.5_0000410g0190/Nitab4.5_0003716g0040/novel.1928/Nitab4.5_0000980g0090/Nitab4.5_0001771g0120/Nitab4.5_0004227g0020/Nitab4.5_0000662g0050/Nitab4.5_0000283g0060/Nitab4.5_0001021g0040/Nitab4.5_0000860g0150	Nitab4.5_0003337g0100/Nitab4.5_0000410g0190/Nitab4.5_0003716g0040/-/Nitab4.5_0000980g0090/Nitab4.5_0001771g0120/Nitab4.5_0004227g0020/Nitab4.5_0000662g0050/Nitab4.5_0000283g0060/Nitab4.5_0001021g0040/Nitab4.5_0000860g0150	11	4	Nitab4.5_0000980g0090/Nitab4.5_0004227g0020/Nitab4.5_0000283g0060/Nitab4.5_0000860g0150	7	Nitab4.5_0003337g0100/Nitab4.5_0000410g0190/Nitab4.5_0003716g0040/novel.1928/Nitab4.5_0001771g0120/Nitab4.5_0000662g0050/Nitab4.5_0001021g0040
BP	GO:0018208	peptidyl-proline modification	11/1787	31/8634	0.040781	0.170127	Nitab4.5_0003337g0100/Nitab4.5_0000410g0190/Nitab4.5_0003716g0040/novel.1928/Nitab4.5_0000980g0090/Nitab4.5_0001771g0120/Nitab4.5_0004227g0020/Nitab4.5_0000662g0050/Nitab4.5_0000283g0060/Nitab4.5_0001021g0040/Nitab4.5_0000860g0150	Nitab4.5_0003337g0100/Nitab4.5_0000410g0190/Nitab4.5_0003716g0040/-/Nitab4.5_0000980g0090/Nitab4.5_0001771g0120/Nitab4.5_0004227g0020/Nitab4.5_0000662g0050/Nitab4.5_0000283g0060/Nitab4.5_0001021g0040/Nitab4.5_0000860g0150	11	4	Nitab4.5_0000980g0090/Nitab4.5_0004227g0020/Nitab4.5_0000283g0060/Nitab4.5_0000860g0150	7	Nitab4.5_0003337g0100/Nitab4.5_0000410g0190/Nitab4.5_0003716g0040/novel.1928/Nitab4.5_0001771g0120/Nitab4.5_0000662g0050/Nitab4.5_0001021g0040
BP	GO:0006979	response to oxidative stress	24/1787	82/8634	0.0408588	0.170127	Nitab4.5_0000022g0310/Nitab4.5_0000786g0090/Nitab4.5_0000270g0080/Nitab4.5_0000651g0040/novel.1296/Nitab4.5_0000372g0040/novel.1154/Nitab4.5_0000006g0050/Nitab4.5_0000209g0170/Nitab4.5_0005010g0010/Nitab4.5_0000249g0170/Nitab4.5_0001315g0150/Nitab4.5_0001142g0030/Nitab4.5_0002195g0020/Nitab4.5_0001996g0010/Nitab4.5_0003436g0020/novel.1295/Nitab4.5_0003858g0010/Nitab4.5_0001223g0010/Nitab4.5_00004…	Nitab4.5_0000022g0310/Nitab4.5_0000786g0090/Nitab4.5_0000270g0080/Nitab4.5_0000651g0040/-/Nitab4.5_0000372g0040/-/Nitab4.5_0000006g0050/Nitab4.5_0000209g0170/Nitab4.5_0005010g0010/Nitab4.5_0000249g0170/Nitab4.5_0001315g0150/Nitab4.5_0001142g0030/Nitab4.5_0002195g0020/Nitab4.5_0001996g0010/Nitab4.5_0003436g0020/-/Nitab4.5_0003858g0010/Nitab4.5_0001223g0010/Nitab4.5_0000466g0010/Nitab4.5_0001720g00…	24	10	Nitab4.5_0000651g0040/Nitab4.5_0000006g0050/Nitab4.5_0000249g0170/Nitab4.5_0002195g0020/Nitab4.5_0003436g0020/Nitab4.5_0003858g0010/Nitab4.5_0001223g0010/Nitab4.5_0000466g0010/Nitab4.5_0001720g0030/Nitab4.5_0002776g0050	14	Nitab4.5_0000022g0310/Nitab4.5_0000786g0090/Nitab4.5_0000270g0080/novel.1296/Nitab4.5_0000372g0040/novel.1154/Nitab4.5_0000209g0170/Nitab4.5_0005010g0010/Nitab4.5_0001315g0150/Nitab4.5_0001142g0030/Nitab4.5_0001996g0010/novel.1295/Nitab4.5_0000264g0150/Nitab4.5_0000682g0070
BP	GO:0006629	lipid metabolic process	85/1787	348/8634	0.0480043	0.197039	Nitab4.5_0004854g0020/Nitab4.5_0001928g0020/Nitab4.5_0002172g0020/Nitab4.5_0006338g0040/Nitab4.5_0001509g0020/Nitab4.5_0003546g0010/Nitab4.5_0000264g0080/Nitab4.5_0000515g0180/Nitab4.5_0002090g0010/Nitab4.5_0002101g0050/Nitab4.5_0000715g0160/novel.5399/Nitab4.5_0000638g0170/Nitab4.5_0002267g0080/Nitab4.5_0004280g0070/Nitab4.5_0002497g0010/Nitab4.5_0002824g0130/Nitab4.5_0002056g0080/novel.3601/nov…	Nitab4.5_0004854g0020/Nitab4.5_0001928g0020/Nitab4.5_0002172g0020/Nitab4.5_0006338g0040/Nitab4.5_0001509g0020/Nitab4.5_0003546g0010/Nitab4.5_0000264g0080/Nitab4.5_0000515g0180/Nitab4.5_0002090g0010/Nitab4.5_0002101g0050/Nitab4.5_0000715g0160/-/Nitab4.5_0000638g0170/Nitab4.5_0002267g0080/Nitab4.5_0004280g0070/Nitab4.5_0002497g0010/Nitab4.5_0002824g0130/Nitab4.5_0002056g0080/-/-/Nitab4.5_0003303g00…	85	27	Nitab4.5_0004854g0020/Nitab4.5_0001509g0020/Nitab4.5_0002101g0050/Nitab4.5_0000638g0170/novel.3774/Nitab4.5_0000003g0270/Nitab4.5_0005478g0020/Nitab4.5_0006340g0030/Nitab4.5_0003328g0080/Nitab4.5_0000410g0010/Nitab4.5_0000440g0170/Nitab4.5_0003495g0010/Nitab4.5_0003298g0050/Nitab4.5_0002029g0040/Nitab4.5_0000097g0050/Nitab4.5_0000913g0050/Nitab4.5_0000696g0020/Nitab4.5_0001032g0030/Nitab4.5_00003…	58	Nitab4.5_0001928g0020/Nitab4.5_0002172g0020/Nitab4.5_0006338g0040/Nitab4.5_0003546g0010/Nitab4.5_0000264g0080/Nitab4.5_0000515g0180/Nitab4.5_0002090g0010/Nitab4.5_0000715g0160/novel.5399/Nitab4.5_0002267g0080/Nitab4.5_0004280g0070/Nitab4.5_0002497g0010/Nitab4.5_0002824g0130/Nitab4.5_0002056g0080/novel.3601/Nitab4.5_0003303g0020/Nitab4.5_0001684g0040/Nitab4.5_0000349g0060/Nitab4.5_0004197g0020/Nit…
BP	GO:0017144	drug metabolic process	45/1787	172/8634	0.048138	0.197039	novel.4917/Nitab4.5_0000136g0100/Nitab4.5_0005883g0030/Nitab4.5_0000578g0160/Nitab4.5_0000018g0230/Nitab4.5_0000132g0310/novel.1892/Nitab4.5_0001586g0100/Nitab4.5_0000350g0050/Nitab4.5_0000075g0260/Nitab4.5_0000152g0250/Nitab4.5_0004490g0060/Nitab4.5_0001922g0070/Nitab4.5_0002827g0010/novel.2923/Nitab4.5_0000246g0220/Nitab4.5_0003752g0010/Nitab4.5_0000022g0160/Nitab4.5_0000103g0120/Nitab4.5_00009…	-/Nitab4.5_0000136g0100/Nitab4.5_0005883g0030/Nitab4.5_0000578g0160/Nitab4.5_0000018g0230/Nitab4.5_0000132g0310/-/Nitab4.5_0001586g0100/Nitab4.5_0000350g0050/Nitab4.5_0000075g0260/Nitab4.5_0000152g0250/Nitab4.5_0004490g0060/Nitab4.5_0001922g0070/Nitab4.5_0002827g0010/-/Nitab4.5_0000246g0220/Nitab4.5_0003752g0010/Nitab4.5_0000022g0160/Nitab4.5_0000103g0120/Nitab4.5_0000978g0100/Nitab4.5_0000458g00…	45	24	Nitab4.5_0005883g0030/Nitab4.5_0000132g0310/Nitab4.5_0000350g0050/Nitab4.5_0000075g0260/Nitab4.5_0004490g0060/Nitab4.5_0001922g0070/Nitab4.5_0000246g0220/Nitab4.5_0003752g0010/Nitab4.5_0000022g0160/Nitab4.5_0000978g0100/Nitab4.5_0000129g0020/novel.4256/Nitab4.5_0000132g0160/Nitab4.5_0005517g0020/Nitab4.5_0000063g0120/Nitab4.5_0000388g0120/novel.5819/Nitab4.5_0000010g0100/Nitab4.5_0000012g0280/Nit…	21	novel.4917/Nitab4.5_0000136g0100/Nitab4.5_0000578g0160/Nitab4.5_0000018g0230/novel.1892/Nitab4.5_0001586g0100/Nitab4.5_0000152g0250/Nitab4.5_0002827g0010/novel.2923/Nitab4.5_0000103g0120/Nitab4.5_0000458g0050/Nitab4.5_0000435g0090/Nitab4.5_0002632g0060/Nitab4.5_0001367g0020/Nitab4.5_0000381g0350/Nitab4.5_0003634g0020/Nitab4.5_0000007g0130/Nitab4.5_0000977g0100/Nitab4.5_0001317g0050/Nitab4.5_00023…
BP	GO:1901605	alpha-amino acid metabolic process	21/1787	72/8634	0.0551266	0.223749	Nitab4.5_0002936g0040/Nitab4.5_0002967g0050/Nitab4.5_0000415g0090/Nitab4.5_0005208g0050/novel.4005/Nitab4.5_0001650g0160/Nitab4.5_0009617g0010/Nitab4.5_0000071g0140/Nitab4.5_0000102g0010/Nitab4.5_0000132g0480/Nitab4.5_0003629g0030/Nitab4.5_0000059g0010/Nitab4.5_0000104g0040/novel.1526/Nitab4.5_0001083g0080/Nitab4.5_0009617g0020/Nitab4.5_0000714g0070/Nitab4.5_0001606g0040/Nitab4.5_0001367g0020/Nit…	Nitab4.5_0002936g0040/Nitab4.5_0002967g0050/Nitab4.5_0000415g0090/Nitab4.5_0005208g0050/-/Nitab4.5_0001650g0160/Nitab4.5_0009617g0010/Nitab4.5_0000071g0140/Nitab4.5_0000102g0010/Nitab4.5_0000132g0480/Nitab4.5_0003629g0030/Nitab4.5_0000059g0010/Nitab4.5_0000104g0040/-/Nitab4.5_0001083g0080/Nitab4.5_0009617g0020/Nitab4.5_0000714g0070/Nitab4.5_0001606g0040/Nitab4.5_0001367g0020/Nitab4.5_0001560g0020…	21	4	Nitab4.5_0002967g0050/novel.4005/Nitab4.5_0001650g0160/Nitab4.5_0000102g0010	17	Nitab4.5_0002936g0040/Nitab4.5_0000415g0090/Nitab4.5_0005208g0050/Nitab4.5_0009617g0010/Nitab4.5_0000071g0140/Nitab4.5_0000132g0480/Nitab4.5_0003629g0030/Nitab4.5_0000059g0010/Nitab4.5_0000104g0040/novel.1526/Nitab4.5_0001083g0080/Nitab4.5_0009617g0020/Nitab4.5_0000714g0070/Nitab4.5_0001606g0040/Nitab4.5_0001367g0020/Nitab4.5_0001560g0020/Nitab4.5_0000694g0160
BP	GO:0061024	membrane organization	5/1787	11/8634	0.057344	0.23081	Nitab4.5_0001800g0050/Nitab4.5_0002944g0010/Nitab4.5_0002050g0160/Nitab4.5_0000760g0110/Nitab4.5_0001231g0130	Nitab4.5_0001800g0050/Nitab4.5_0002944g0010/Nitab4.5_0002050g0160/Nitab4.5_0000760g0110/Nitab4.5_0001231g0130	5	4	Nitab4.5_0002944g0010/Nitab4.5_0002050g0160/Nitab4.5_0000760g0110/Nitab4.5_0001231g0130	1	Nitab4.5_0001800g0050
BP	GO:0055086	nucleobase-containing small molecule metabolic process	45/1787	177/8634	0.0726292	0.289916	novel.4917/Nitab4.5_0000136g0100/Nitab4.5_0000545g0050/Nitab4.5_0000578g0160/Nitab4.5_0000018g0230/Nitab4.5_0005418g0060/Nitab4.5_0000132g0310/novel.1892/Nitab4.5_0000350g0050/Nitab4.5_0000075g0260/Nitab4.5_0000152g0250/Nitab4.5_0000764g0040/Nitab4.5_0004490g0060/Nitab4.5_0001922g0070/Nitab4.5_0004469g0070/Nitab4.5_0002827g0010/Nitab4.5_0000116g0350/novel.2923/Nitab4.5_0005673g0020/Nitab4.5_00037…	-/Nitab4.5_0000136g0100/Nitab4.5_0000545g0050/Nitab4.5_0000578g0160/Nitab4.5_0000018g0230/Nitab4.5_0005418g0060/Nitab4.5_0000132g0310/-/Nitab4.5_0000350g0050/Nitab4.5_0000075g0260/Nitab4.5_0000152g0250/Nitab4.5_0000764g0040/Nitab4.5_0004490g0060/Nitab4.5_0001922g0070/Nitab4.5_0004469g0070/Nitab4.5_0002827g0010/Nitab4.5_0000116g0350/-/Nitab4.5_0005673g0020/Nitab4.5_0003752g0010/Nitab4.5_0000022g01…	45	20	Nitab4.5_0000132g0310/Nitab4.5_0000350g0050/Nitab4.5_0000075g0260/Nitab4.5_0004490g0060/Nitab4.5_0001922g0070/Nitab4.5_0003752g0010/Nitab4.5_0000022g0160/Nitab4.5_0000149g0150/Nitab4.5_0000129g0020/novel.4256/Nitab4.5_0000855g0140/Nitab4.5_0000132g0160/Nitab4.5_0005517g0020/Nitab4.5_0000388g0120/Nitab4.5_0002029g0060/Nitab4.5_0000010g0100/Nitab4.5_0000012g0280/Nitab4.5_0000027g0520/Nitab4.5_00013…	25	novel.4917/Nitab4.5_0000136g0100/Nitab4.5_0000545g0050/Nitab4.5_0000578g0160/Nitab4.5_0000018g0230/Nitab4.5_0005418g0060/novel.1892/Nitab4.5_0000152g0250/Nitab4.5_0000764g0040/Nitab4.5_0004469g0070/Nitab4.5_0002827g0010/Nitab4.5_0000116g0350/novel.2923/Nitab4.5_0005673g0020/Nitab4.5_0000435g0090/Nitab4.5_0002632g0060/Nitab4.5_0000381g0350/Nitab4.5_0001781g0080/Nitab4.5_0003634g0020/Nitab4.5_00000…
BP	GO:0019220	regulation of phosphate metabolic process	5/1787	12/8634	0.0820414	0.319564	Nitab4.5_0001176g0120/Nitab4.5_0001026g0010/Nitab4.5_0000706g0050/Nitab4.5_0001508g0020/Nitab4.5_0000563g0180	Nitab4.5_0001176g0120/Nitab4.5_0001026g0010/Nitab4.5_0000706g0050/Nitab4.5_0001508g0020/Nitab4.5_0000563g0180	5	3	Nitab4.5_0001026g0010/Nitab4.5_0000706g0050/Nitab4.5_0000563g0180	2	Nitab4.5_0001176g0120/Nitab4.5_0001508g0020
BP	GO:0031399	regulation of protein modification process	5/1787	12/8634	0.0820414	0.319564	Nitab4.5_0001176g0120/Nitab4.5_0001026g0010/Nitab4.5_0000706g0050/Nitab4.5_0001508g0020/Nitab4.5_0000563g0180	Nitab4.5_0001176g0120/Nitab4.5_0001026g0010/Nitab4.5_0000706g0050/Nitab4.5_0001508g0020/Nitab4.5_0000563g0180	5	3	Nitab4.5_0001026g0010/Nitab4.5_0000706g0050/Nitab4.5_0000563g0180	2	Nitab4.5_0001176g0120/Nitab4.5_0001508g0020
BP	GO:0051174	regulation of phosphorus metabolic process	5/1787	12/8634	0.0820414	0.319564	Nitab4.5_0001176g0120/Nitab4.5_0001026g0010/Nitab4.5_0000706g0050/Nitab4.5_0001508g0020/Nitab4.5_0000563g0180	Nitab4.5_0001176g0120/Nitab4.5_0001026g0010/Nitab4.5_0000706g0050/Nitab4.5_0001508g0020/Nitab4.5_0000563g0180	5	3	Nitab4.5_0001026g0010/Nitab4.5_0000706g0050/Nitab4.5_0000563g0180	2	Nitab4.5_0001176g0120/Nitab4.5_0001508g0020
BP	GO:0044262	cellular carbohydrate metabolic process	27/1787	101/8634	0.0862071	0.333104	Nitab4.5_0000300g0140/Nitab4.5_0000037g0180/Nitab4.5_0000993g0080/novel.5620/Nitab4.5_0000509g0010/Nitab4.5_0000715g0160/Nitab4.5_0002367g0020/Nitab4.5_0002367g0030/Nitab4.5_0000116g0360/Nitab4.5_0002579g0060/Nitab4.5_0001118g0070/Nitab4.5_0000762g0010/Nitab4.5_0001134g0070/Nitab4.5_0000170g0060/Nitab4.5_0000436g0090/Nitab4.5_0007958g0010/Nitab4.5_0002280g0010/Nitab4.5_0006988g0030/Nitab4.5_00000…	Nitab4.5_0000300g0140/Nitab4.5_0000037g0180/Nitab4.5_0000993g0080/-/Nitab4.5_0000509g0010/Nitab4.5_0000715g0160/Nitab4.5_0002367g0020/Nitab4.5_0002367g0030/Nitab4.5_0000116g0360/Nitab4.5_0002579g0060/Nitab4.5_0001118g0070/Nitab4.5_0000762g0010/Nitab4.5_0001134g0070/Nitab4.5_0000170g0060/Nitab4.5_0000436g0090/Nitab4.5_0007958g0010/Nitab4.5_0002280g0010/Nitab4.5_0006988g0030/Nitab4.5_0000027g0010/N…	27	17	Nitab4.5_0000300g0140/Nitab4.5_0000037g0180/Nitab4.5_0000993g0080/Nitab4.5_0000509g0010/Nitab4.5_0000116g0360/Nitab4.5_0002579g0060/Nitab4.5_0001118g0070/Nitab4.5_0000762g0010/Nitab4.5_0001134g0070/Nitab4.5_0000170g0060/Nitab4.5_0007958g0010/Nitab4.5_0002280g0010/Nitab4.5_0006988g0030/Nitab4.5_0000027g0010/Nitab4.5_0000091g0510/Nitab4.5_0003353g0040/Nitab4.5_0000396g0010	10	novel.5620/Nitab4.5_0000715g0160/Nitab4.5_0002367g0020/Nitab4.5_0002367g0030/Nitab4.5_0000436g0090/Nitab4.5_0003913g0050/Nitab4.5_0000021g0570/Nitab4.5_0001140g0180/Nitab4.5_0000798g0130/Nitab4.5_0000031g0050
BP	GO:0032501	multicellular organismal process	22/1787	80/8634	0.0883247	0.338578	Nitab4.5_0000038g0040/Nitab4.5_0003796g0060/Nitab4.5_0001223g0130/Nitab4.5_0004384g0070/Nitab4.5_0002476g0010/Nitab4.5_0002907g0030/Nitab4.5_0000993g0120/Nitab4.5_0001223g0050/Nitab4.5_0000297g0290/Nitab4.5_0000747g0020/Nitab4.5_0004625g0010/Nitab4.5_0000273g0010/Nitab4.5_0001438g0020/Nitab4.5_0000762g0120/Nitab4.5_0000043g0290/Nitab4.5_0001822g0090/Nitab4.5_0000172g0500/Nitab4.5_0004360g0070/Nit…	Nitab4.5_0000038g0040/Nitab4.5_0003796g0060/Nitab4.5_0001223g0130/Nitab4.5_0004384g0070/Nitab4.5_0002476g0010/Nitab4.5_0002907g0030/Nitab4.5_0000993g0120/Nitab4.5_0001223g0050/Nitab4.5_0000297g0290/Nitab4.5_0000747g0020/Nitab4.5_0004625g0010/Nitab4.5_0000273g0010/Nitab4.5_0001438g0020/Nitab4.5_0000762g0120/Nitab4.5_0000043g0290/Nitab4.5_0001822g0090/Nitab4.5_0000172g0500/Nitab4.5_0004360g0070/Nit…	22	19	Nitab4.5_0003796g0060/Nitab4.5_0001223g0130/Nitab4.5_0004384g0070/Nitab4.5_0002476g0010/Nitab4.5_0002907g0030/Nitab4.5_0001223g0050/Nitab4.5_0000297g0290/Nitab4.5_0000747g0020/Nitab4.5_0004625g0010/Nitab4.5_0001438g0020/Nitab4.5_0000762g0120/Nitab4.5_0000043g0290/Nitab4.5_0001822g0090/Nitab4.5_0000172g0500/Nitab4.5_0004360g0070/Nitab4.5_0003122g0050/Nitab4.5_0004469g0020/Nitab4.5_0004360g0060/Nit…	3	Nitab4.5_0000038g0040/Nitab4.5_0000993g0120/Nitab4.5_0000273g0010
BP	GO:0006694	steroid biosynthetic process	6/1787	16/8634	0.0935043	0.354246	Nitab4.5_0001509g0020/Nitab4.5_0006340g0030/Nitab4.5_0004557g0030/Nitab4.5_0004867g0060/Nitab4.5_0000256g0130/Nitab4.5_0000046g0090	Nitab4.5_0001509g0020/Nitab4.5_0006340g0030/Nitab4.5_0004557g0030/Nitab4.5_0004867g0060/Nitab4.5_0000256g0130/Nitab4.5_0000046g0090	6	2	Nitab4.5_0001509g0020/Nitab4.5_0006340g0030	4	Nitab4.5_0004557g0030/Nitab4.5_0004867g0060/Nitab4.5_0000256g0130/Nitab4.5_0000046g0090
BP	GO:0000003	reproduction	19/1787	68/8634	0.0947225	0.354246	Nitab4.5_0003796g0060/Nitab4.5_0001223g0130/Nitab4.5_0004384g0070/Nitab4.5_0002476g0010/Nitab4.5_0002907g0030/Nitab4.5_0001223g0050/Nitab4.5_0000297g0290/Nitab4.5_0000747g0020/Nitab4.5_0004625g0010/Nitab4.5_0000273g0010/Nitab4.5_0001438g0020/Nitab4.5_0000762g0120/Nitab4.5_0000043g0290/Nitab4.5_0001822g0090/Nitab4.5_0004360g0070/Nitab4.5_0003122g0050/Nitab4.5_0004469g0020/Nitab4.5_0004360g0060/Nit…	Nitab4.5_0003796g0060/Nitab4.5_0001223g0130/Nitab4.5_0004384g0070/Nitab4.5_0002476g0010/Nitab4.5_0002907g0030/Nitab4.5_0001223g0050/Nitab4.5_0000297g0290/Nitab4.5_0000747g0020/Nitab4.5_0004625g0010/Nitab4.5_0000273g0010/Nitab4.5_0001438g0020/Nitab4.5_0000762g0120/Nitab4.5_0000043g0290/Nitab4.5_0001822g0090/Nitab4.5_0004360g0070/Nitab4.5_0003122g0050/Nitab4.5_0004469g0020/Nitab4.5_0004360g0060/Nit…	19	18	Nitab4.5_0003796g0060/Nitab4.5_0001223g0130/Nitab4.5_0004384g0070/Nitab4.5_0002476g0010/Nitab4.5_0002907g0030/Nitab4.5_0001223g0050/Nitab4.5_0000297g0290/Nitab4.5_0000747g0020/Nitab4.5_0004625g0010/Nitab4.5_0001438g0020/Nitab4.5_0000762g0120/Nitab4.5_0000043g0290/Nitab4.5_0001822g0090/Nitab4.5_0004360g0070/Nitab4.5_0003122g0050/Nitab4.5_0004469g0020/Nitab4.5_0004360g0060/Nitab4.5_0000207g0430	1	Nitab4.5_0000273g0010
BP	GO:0022414	reproductive process	19/1787	68/8634	0.0947225	0.354246	Nitab4.5_0003796g0060/Nitab4.5_0001223g0130/Nitab4.5_0004384g0070/Nitab4.5_0002476g0010/Nitab4.5_0002907g0030/Nitab4.5_0001223g0050/Nitab4.5_0000297g0290/Nitab4.5_0000747g0020/Nitab4.5_0004625g0010/Nitab4.5_0000273g0010/Nitab4.5_0001438g0020/Nitab4.5_0000762g0120/Nitab4.5_0000043g0290/Nitab4.5_0001822g0090/Nitab4.5_0004360g0070/Nitab4.5_0003122g0050/Nitab4.5_0004469g0020/Nitab4.5_0004360g0060/Nit…	Nitab4.5_0003796g0060/Nitab4.5_0001223g0130/Nitab4.5_0004384g0070/Nitab4.5_0002476g0010/Nitab4.5_0002907g0030/Nitab4.5_0001223g0050/Nitab4.5_0000297g0290/Nitab4.5_0000747g0020/Nitab4.5_0004625g0010/Nitab4.5_0000273g0010/Nitab4.5_0001438g0020/Nitab4.5_0000762g0120/Nitab4.5_0000043g0290/Nitab4.5_0001822g0090/Nitab4.5_0004360g0070/Nitab4.5_0003122g0050/Nitab4.5_0004469g0020/Nitab4.5_0004360g0060/Nit…	19	18	Nitab4.5_0003796g0060/Nitab4.5_0001223g0130/Nitab4.5_0004384g0070/Nitab4.5_0002476g0010/Nitab4.5_0002907g0030/Nitab4.5_0001223g0050/Nitab4.5_0000297g0290/Nitab4.5_0000747g0020/Nitab4.5_0004625g0010/Nitab4.5_0001438g0020/Nitab4.5_0000762g0120/Nitab4.5_0000043g0290/Nitab4.5_0001822g0090/Nitab4.5_0004360g0070/Nitab4.5_0003122g0050/Nitab4.5_0004469g0020/Nitab4.5_0004360g0060/Nitab4.5_0000207g0430	1	Nitab4.5_0000273g0010
BP	GO:0006073	cellular glucan metabolic process	18/1787	64/8634	0.0968125	0.354246	Nitab4.5_0000037g0180/novel.5620/Nitab4.5_0000509g0010/Nitab4.5_0002367g0020/Nitab4.5_0002367g0030/Nitab4.5_0002579g0060/Nitab4.5_0001118g0070/Nitab4.5_0000762g0010/Nitab4.5_0001134g0070/Nitab4.5_0000436g0090/Nitab4.5_0007958g0010/Nitab4.5_0006988g0030/Nitab4.5_0000027g0010/Nitab4.5_0000091g0510/Nitab4.5_0000021g0570/Nitab4.5_0003353g0040/Nitab4.5_0000396g0010/Nitab4.5_0000798g0130	Nitab4.5_0000037g0180/-/Nitab4.5_0000509g0010/Nitab4.5_0002367g0020/Nitab4.5_0002367g0030/Nitab4.5_0002579g0060/Nitab4.5_0001118g0070/Nitab4.5_0000762g0010/Nitab4.5_0001134g0070/Nitab4.5_0000436g0090/Nitab4.5_0007958g0010/Nitab4.5_0006988g0030/Nitab4.5_0000027g0010/Nitab4.5_0000091g0510/Nitab4.5_0000021g0570/Nitab4.5_0003353g0040/Nitab4.5_0000396g0010/Nitab4.5_0000798g0130	18	12	Nitab4.5_0000037g0180/Nitab4.5_0000509g0010/Nitab4.5_0002579g0060/Nitab4.5_0001118g0070/Nitab4.5_0000762g0010/Nitab4.5_0001134g0070/Nitab4.5_0007958g0010/Nitab4.5_0006988g0030/Nitab4.5_0000027g0010/Nitab4.5_0000091g0510/Nitab4.5_0003353g0040/Nitab4.5_0000396g0010	6	novel.5620/Nitab4.5_0002367g0020/Nitab4.5_0002367g0030/Nitab4.5_0000436g0090/Nitab4.5_0000021g0570/Nitab4.5_0000798g0130
BP	GO:0044042	glucan metabolic process	18/1787	64/8634	0.0968125	0.354246	Nitab4.5_0000037g0180/novel.5620/Nitab4.5_0000509g0010/Nitab4.5_0002367g0020/Nitab4.5_0002367g0030/Nitab4.5_0002579g0060/Nitab4.5_0001118g0070/Nitab4.5_0000762g0010/Nitab4.5_0001134g0070/Nitab4.5_0000436g0090/Nitab4.5_0007958g0010/Nitab4.5_0006988g0030/Nitab4.5_0000027g0010/Nitab4.5_0000091g0510/Nitab4.5_0000021g0570/Nitab4.5_0003353g0040/Nitab4.5_0000396g0010/Nitab4.5_0000798g0130	Nitab4.5_0000037g0180/-/Nitab4.5_0000509g0010/Nitab4.5_0002367g0020/Nitab4.5_0002367g0030/Nitab4.5_0002579g0060/Nitab4.5_0001118g0070/Nitab4.5_0000762g0010/Nitab4.5_0001134g0070/Nitab4.5_0000436g0090/Nitab4.5_0007958g0010/Nitab4.5_0006988g0030/Nitab4.5_0000027g0010/Nitab4.5_0000091g0510/Nitab4.5_0000021g0570/Nitab4.5_0003353g0040/Nitab4.5_0000396g0010/Nitab4.5_0000798g0130	18	12	Nitab4.5_0000037g0180/Nitab4.5_0000509g0010/Nitab4.5_0002579g0060/Nitab4.5_0001118g0070/Nitab4.5_0000762g0010/Nitab4.5_0001134g0070/Nitab4.5_0007958g0010/Nitab4.5_0006988g0030/Nitab4.5_0000027g0010/Nitab4.5_0000091g0510/Nitab4.5_0003353g0040/Nitab4.5_0000396g0010	6	novel.5620/Nitab4.5_0002367g0020/Nitab4.5_0002367g0030/Nitab4.5_0000436g0090/Nitab4.5_0000021g0570/Nitab4.5_0000798g0130
BP	GO:0044264	cellular polysaccharide metabolic process	18/1787	64/8634	0.0968125	0.354246	Nitab4.5_0000037g0180/novel.5620/Nitab4.5_0000509g0010/Nitab4.5_0002367g0020/Nitab4.5_0002367g0030/Nitab4.5_0002579g0060/Nitab4.5_0001118g0070/Nitab4.5_0000762g0010/Nitab4.5_0001134g0070/Nitab4.5_0000436g0090/Nitab4.5_0007958g0010/Nitab4.5_0006988g0030/Nitab4.5_0000027g0010/Nitab4.5_0000091g0510/Nitab4.5_0000021g0570/Nitab4.5_0003353g0040/Nitab4.5_0000396g0010/Nitab4.5_0000798g0130	Nitab4.5_0000037g0180/-/Nitab4.5_0000509g0010/Nitab4.5_0002367g0020/Nitab4.5_0002367g0030/Nitab4.5_0002579g0060/Nitab4.5_0001118g0070/Nitab4.5_0000762g0010/Nitab4.5_0001134g0070/Nitab4.5_0000436g0090/Nitab4.5_0007958g0010/Nitab4.5_0006988g0030/Nitab4.5_0000027g0010/Nitab4.5_0000091g0510/Nitab4.5_0000021g0570/Nitab4.5_0003353g0040/Nitab4.5_0000396g0010/Nitab4.5_0000798g0130	18	12	Nitab4.5_0000037g0180/Nitab4.5_0000509g0010/Nitab4.5_0002579g0060/Nitab4.5_0001118g0070/Nitab4.5_0000762g0010/Nitab4.5_0001134g0070/Nitab4.5_0007958g0010/Nitab4.5_0006988g0030/Nitab4.5_0000027g0010/Nitab4.5_0000091g0510/Nitab4.5_0003353g0040/Nitab4.5_0000396g0010	6	novel.5620/Nitab4.5_0002367g0020/Nitab4.5_0002367g0030/Nitab4.5_0000436g0090/Nitab4.5_0000021g0570/Nitab4.5_0000798g0130
BP	GO:0005996	monosaccharide metabolic process	7/1787	20/8634	0.100393	0.364586	Nitab4.5_0002352g0010/novel.5090/Nitab4.5_0001925g0060/Nitab4.5_0000377g0180/Nitab4.5_0001863g0080/Nitab4.5_0001701g0110/Nitab4.5_0002783g0090	Nitab4.5_0002352g0010/-/Nitab4.5_0001925g0060/Nitab4.5_0000377g0180/Nitab4.5_0001863g0080/Nitab4.5_0001701g0110/Nitab4.5_0002783g0090	7	2	Nitab4.5_0001863g0080/Nitab4.5_0002783g0090	5	Nitab4.5_0002352g0010/novel.5090/Nitab4.5_0001925g0060/Nitab4.5_0000377g0180/Nitab4.5_0001701g0110
BP	GO:0019318	hexose metabolic process	6/1787	17/8634	0.120273	0.433523	Nitab4.5_0002352g0010/novel.5090/Nitab4.5_0000377g0180/Nitab4.5_0001863g0080/Nitab4.5_0001701g0110/Nitab4.5_0002783g0090	Nitab4.5_0002352g0010/-/Nitab4.5_0000377g0180/Nitab4.5_0001863g0080/Nitab4.5_0001701g0110/Nitab4.5_0002783g0090	6	2	Nitab4.5_0001863g0080/Nitab4.5_0002783g0090	4	Nitab4.5_0002352g0010/novel.5090/Nitab4.5_0000377g0180/Nitab4.5_0001701g0110
BP	GO:0006006	glucose metabolic process	4/1787	10/8634	0.133353	0.470141	Nitab4.5_0000377g0180/Nitab4.5_0001863g0080/Nitab4.5_0001701g0110/Nitab4.5_0002783g0090	Nitab4.5_0000377g0180/Nitab4.5_0001863g0080/Nitab4.5_0001701g0110/Nitab4.5_0002783g0090	4	2	Nitab4.5_0001863g0080/Nitab4.5_0002783g0090	2	Nitab4.5_0000377g0180/Nitab4.5_0001701g0110
BP	GO:0046834	lipid phosphorylation	4/1787	10/8634	0.133353	0.470141	Nitab4.5_0002056g0080/Nitab4.5_0000496g0090/Nitab4.5_0000649g0100/Nitab4.5_0001109g0070	Nitab4.5_0002056g0080/Nitab4.5_0000496g0090/Nitab4.5_0000649g0100/Nitab4.5_0001109g0070	4	0		4	Nitab4.5_0002056g0080/Nitab4.5_0000496g0090/Nitab4.5_0000649g0100/Nitab4.5_0001109g0070
BP	GO:0046854	phosphatidylinositol phosphorylation	4/1787	10/8634	0.133353	0.470141	Nitab4.5_0002056g0080/Nitab4.5_0000496g0090/Nitab4.5_0000649g0100/Nitab4.5_0001109g0070	Nitab4.5_0002056g0080/Nitab4.5_0000496g0090/Nitab4.5_0000649g0100/Nitab4.5_0001109g0070	4	0		4	Nitab4.5_0002056g0080/Nitab4.5_0000496g0090/Nitab4.5_0000649g0100/Nitab4.5_0001109g0070
BP	GO:0046148	pigment biosynthetic process	5/1787	14/8634	0.145107	0.507875	Nitab4.5_0000976g0010/Nitab4.5_0000515g0180/Nitab4.5_0005622g0040/Nitab4.5_0002267g0080/Nitab4.5_0002824g0130	Nitab4.5_0000976g0010/Nitab4.5_0000515g0180/Nitab4.5_0005622g0040/Nitab4.5_0002267g0080/Nitab4.5_0002824g0130	5	1	Nitab4.5_0005622g0040	4	Nitab4.5_0000976g0010/Nitab4.5_0000515g0180/Nitab4.5_0002267g0080/Nitab4.5_0002824g0130
BP	GO:0008202	steroid metabolic process	6/1787	18/8634	0.150358	0.515057	Nitab4.5_0001509g0020/Nitab4.5_0006340g0030/Nitab4.5_0004557g0030/Nitab4.5_0004867g0060/Nitab4.5_0000256g0130/Nitab4.5_0000046g0090	Nitab4.5_0001509g0020/Nitab4.5_0006340g0030/Nitab4.5_0004557g0030/Nitab4.5_0004867g0060/Nitab4.5_0000256g0130/Nitab4.5_0000046g0090	6	2	Nitab4.5_0001509g0020/Nitab4.5_0006340g0030	4	Nitab4.5_0004557g0030/Nitab4.5_0004867g0060/Nitab4.5_0000256g0130/Nitab4.5_0000046g0090
BP	GO:0009664	plant-type cell wall organization	6/1787	18/8634	0.150358	0.515057	novel.2451/novel.2569/Nitab4.5_0000629g0010/Nitab4.5_0000616g0070/Nitab4.5_0000939g0030/novel.2453	-/-/Nitab4.5_0000629g0010/Nitab4.5_0000616g0070/Nitab4.5_0000939g0030/-	6	4	novel.2451/novel.2569/Nitab4.5_0000939g0030/novel.2453	2	Nitab4.5_0000629g0010/Nitab4.5_0000616g0070
BP	GO:0071669	plant-type cell wall organization or biogenesis	6/1787	18/8634	0.150358	0.515057	novel.2451/novel.2569/Nitab4.5_0000629g0010/Nitab4.5_0000616g0070/Nitab4.5_0000939g0030/novel.2453	-/-/Nitab4.5_0000629g0010/Nitab4.5_0000616g0070/Nitab4.5_0000939g0030/-	6	4	novel.2451/novel.2569/Nitab4.5_0000939g0030/novel.2453	2	Nitab4.5_0000629g0010/Nitab4.5_0000616g0070
BP	GO:0009067	aspartate family amino acid biosynthetic process	7/1787	22/8634	0.152144	0.517503	Nitab4.5_0009617g0010/Nitab4.5_0000102g0010/Nitab4.5_0003629g0030/Nitab4.5_0000104g0040/Nitab4.5_0001083g0080/Nitab4.5_0009617g0020/Nitab4.5_0001606g0040	Nitab4.5_0009617g0010/Nitab4.5_0000102g0010/Nitab4.5_0003629g0030/Nitab4.5_0000104g0040/Nitab4.5_0001083g0080/Nitab4.5_0009617g0020/Nitab4.5_0001606g0040	7	1	Nitab4.5_0000102g0010	6	Nitab4.5_0009617g0010/Nitab4.5_0003629g0030/Nitab4.5_0000104g0040/Nitab4.5_0001083g0080/Nitab4.5_0009617g0020/Nitab4.5_0001606g0040
BP	GO:0042254	ribosome biogenesis	12/1787	43/8634	0.162475	0.54878	Nitab4.5_0000010g0250/Nitab4.5_0005502g0040/Nitab4.5_0003714g0040/Nitab4.5_0001159g0100/novel.5057/Nitab4.5_0000691g0220/Nitab4.5_0000559g0440/Nitab4.5_0000318g0140/Nitab4.5_0000467g0130/Nitab4.5_0002972g0050/Nitab4.5_0000174g0240/Nitab4.5_0001642g0020	Nitab4.5_0000010g0250/Nitab4.5_0005502g0040/Nitab4.5_0003714g0040/Nitab4.5_0001159g0100/-/Nitab4.5_0000691g0220/Nitab4.5_0000559g0440/Nitab4.5_0000318g0140/Nitab4.5_0000467g0130/Nitab4.5_0002972g0050/Nitab4.5_0000174g0240/Nitab4.5_0001642g0020	12	6	Nitab4.5_0000010g0250/Nitab4.5_0005502g0040/Nitab4.5_0000467g0130/Nitab4.5_0002972g0050/Nitab4.5_0000174g0240/Nitab4.5_0001642g0020	6	Nitab4.5_0003714g0040/Nitab4.5_0001159g0100/novel.5057/Nitab4.5_0000691g0220/Nitab4.5_0000559g0440/Nitab4.5_0000318g0140
BP	GO:0030243	cellulose metabolic process	9/1787	31/8634	0.175297	0.554981	novel.5620/Nitab4.5_0000509g0010/Nitab4.5_0002367g0020/Nitab4.5_0002367g0030/Nitab4.5_0001118g0070/Nitab4.5_0000436g0090/Nitab4.5_0000027g0010/Nitab4.5_0000021g0570/Nitab4.5_0000798g0130	-/Nitab4.5_0000509g0010/Nitab4.5_0002367g0020/Nitab4.5_0002367g0030/Nitab4.5_0001118g0070/Nitab4.5_0000436g0090/Nitab4.5_0000027g0010/Nitab4.5_0000021g0570/Nitab4.5_0000798g0130	9	3	Nitab4.5_0000509g0010/Nitab4.5_0001118g0070/Nitab4.5_0000027g0010	6	novel.5620/Nitab4.5_0002367g0020/Nitab4.5_0002367g0030/Nitab4.5_0000436g0090/Nitab4.5_0000021g0570/Nitab4.5_0000798g0130
BP	GO:0030244	cellulose biosynthetic process	9/1787	31/8634	0.175297	0.554981	novel.5620/Nitab4.5_0000509g0010/Nitab4.5_0002367g0020/Nitab4.5_0002367g0030/Nitab4.5_0001118g0070/Nitab4.5_0000436g0090/Nitab4.5_0000027g0010/Nitab4.5_0000021g0570/Nitab4.5_0000798g0130	-/Nitab4.5_0000509g0010/Nitab4.5_0002367g0020/Nitab4.5_0002367g0030/Nitab4.5_0001118g0070/Nitab4.5_0000436g0090/Nitab4.5_0000027g0010/Nitab4.5_0000021g0570/Nitab4.5_0000798g0130	9	3	Nitab4.5_0000509g0010/Nitab4.5_0001118g0070/Nitab4.5_0000027g0010	6	novel.5620/Nitab4.5_0002367g0020/Nitab4.5_0002367g0030/Nitab4.5_0000436g0090/Nitab4.5_0000021g0570/Nitab4.5_0000798g0130
BP	GO:0022411	cellular component disassembly	4/1787	11/8634	0.176786	0.554981	Nitab4.5_0000365g0210/Nitab4.5_0001449g0040/Nitab4.5_0001102g0090/Nitab4.5_0003658g0100	Nitab4.5_0000365g0210/Nitab4.5_0001449g0040/Nitab4.5_0001102g0090/Nitab4.5_0003658g0100	4	0		4	Nitab4.5_0000365g0210/Nitab4.5_0001449g0040/Nitab4.5_0001102g0090/Nitab4.5_0003658g0100
BP	GO:0032984	protein-containing complex disassembly	4/1787	11/8634	0.176786	0.554981	Nitab4.5_0000365g0210/Nitab4.5_0001449g0040/Nitab4.5_0001102g0090/Nitab4.5_0003658g0100	Nitab4.5_0000365g0210/Nitab4.5_0001449g0040/Nitab4.5_0001102g0090/Nitab4.5_0003658g0100	4	0		4	Nitab4.5_0000365g0210/Nitab4.5_0001449g0040/Nitab4.5_0001102g0090/Nitab4.5_0003658g0100
BP	GO:0043624	cellular protein complex disassembly	4/1787	11/8634	0.176786	0.554981	Nitab4.5_0000365g0210/Nitab4.5_0001449g0040/Nitab4.5_0001102g0090/Nitab4.5_0003658g0100	Nitab4.5_0000365g0210/Nitab4.5_0001449g0040/Nitab4.5_0001102g0090/Nitab4.5_0003658g0100	4	0		4	Nitab4.5_0000365g0210/Nitab4.5_0001449g0040/Nitab4.5_0001102g0090/Nitab4.5_0003658g0100
BP	GO:0043648	dicarboxylic acid metabolic process	4/1787	11/8634	0.176786	0.554981	Nitab4.5_0002936g0040/Nitab4.5_0000415g0090/Nitab4.5_0001083g0080/Nitab4.5_0000714g0070	Nitab4.5_0002936g0040/Nitab4.5_0000415g0090/Nitab4.5_0001083g0080/Nitab4.5_0000714g0070	4	0		4	Nitab4.5_0002936g0040/Nitab4.5_0000415g0090/Nitab4.5_0001083g0080/Nitab4.5_0000714g0070
BP	GO:0009100	glycoprotein metabolic process	13/1787	48/8634	0.177979	0.554981	Nitab4.5_0000003g0100/Nitab4.5_0000489g0120/Nitab4.5_0001794g0020/Nitab4.5_0000782g0090/Nitab4.5_0000065g0260/Nitab4.5_0000051g0160/Nitab4.5_0000758g0020/Nitab4.5_0001572g0020/Nitab4.5_0000502g0100/Nitab4.5_0003495g0020/novel.2759/Nitab4.5_0001004g0230/novel.323	Nitab4.5_0000003g0100/Nitab4.5_0000489g0120/Nitab4.5_0001794g0020/Nitab4.5_0000782g0090/Nitab4.5_0000065g0260/Nitab4.5_0000051g0160/Nitab4.5_0000758g0020/Nitab4.5_0001572g0020/Nitab4.5_0000502g0100/Nitab4.5_0003495g0020/-/Nitab4.5_0001004g0230/-	13	11	Nitab4.5_0000003g0100/Nitab4.5_0001794g0020/Nitab4.5_0000782g0090/Nitab4.5_0000051g0160/Nitab4.5_0000758g0020/Nitab4.5_0001572g0020/Nitab4.5_0000502g0100/Nitab4.5_0003495g0020/novel.2759/Nitab4.5_0001004g0230/novel.323	2	Nitab4.5_0000489g0120/Nitab4.5_0000065g0260
BP	GO:0009101	glycoprotein biosynthetic process	13/1787	48/8634	0.177979	0.554981	Nitab4.5_0000003g0100/Nitab4.5_0000489g0120/Nitab4.5_0001794g0020/Nitab4.5_0000782g0090/Nitab4.5_0000065g0260/Nitab4.5_0000051g0160/Nitab4.5_0000758g0020/Nitab4.5_0001572g0020/Nitab4.5_0000502g0100/Nitab4.5_0003495g0020/novel.2759/Nitab4.5_0001004g0230/novel.323	Nitab4.5_0000003g0100/Nitab4.5_0000489g0120/Nitab4.5_0001794g0020/Nitab4.5_0000782g0090/Nitab4.5_0000065g0260/Nitab4.5_0000051g0160/Nitab4.5_0000758g0020/Nitab4.5_0001572g0020/Nitab4.5_0000502g0100/Nitab4.5_0003495g0020/-/Nitab4.5_0001004g0230/-	13	11	Nitab4.5_0000003g0100/Nitab4.5_0001794g0020/Nitab4.5_0000782g0090/Nitab4.5_0000051g0160/Nitab4.5_0000758g0020/Nitab4.5_0001572g0020/Nitab4.5_0000502g0100/Nitab4.5_0003495g0020/novel.2759/Nitab4.5_0001004g0230/novel.323	2	Nitab4.5_0000489g0120/Nitab4.5_0000065g0260
BP	GO:0022900	electron transport chain	8/1787	27/8634	0.178952	0.554981	Nitab4.5_0000578g0110/Nitab4.5_0000220g0160/Nitab4.5_0003194g0030/Nitab4.5_0000003g0940/Nitab4.5_0003961g0020/Nitab4.5_0004242g0010/Nitab4.5_0000010g0100/Nitab4.5_0002739g0090	Nitab4.5_0000578g0110/Nitab4.5_0000220g0160/Nitab4.5_0003194g0030/Nitab4.5_0000003g0940/Nitab4.5_0003961g0020/Nitab4.5_0004242g0010/Nitab4.5_0000010g0100/Nitab4.5_0002739g0090	8	2	Nitab4.5_0003194g0030/Nitab4.5_0000010g0100	6	Nitab4.5_0000578g0110/Nitab4.5_0000220g0160/Nitab4.5_0000003g0940/Nitab4.5_0003961g0020/Nitab4.5_0004242g0010/Nitab4.5_0002739g0090
BP	GO:0032268	regulation of cellular protein metabolic process	5/1787	15/8634	0.182508	0.554981	Nitab4.5_0001176g0120/Nitab4.5_0001026g0010/Nitab4.5_0000706g0050/Nitab4.5_0001508g0020/Nitab4.5_0000563g0180	Nitab4.5_0001176g0120/Nitab4.5_0001026g0010/Nitab4.5_0000706g0050/Nitab4.5_0001508g0020/Nitab4.5_0000563g0180	5	3	Nitab4.5_0001026g0010/Nitab4.5_0000706g0050/Nitab4.5_0000563g0180	2	Nitab4.5_0001176g0120/Nitab4.5_0001508g0020
BP	GO:0050790	regulation of catalytic activity	6/1787	19/8634	0.183404	0.554981	Nitab4.5_0001176g0120/Nitab4.5_0001026g0010/Nitab4.5_0000706g0050/Nitab4.5_0002463g0040/Nitab4.5_0001508g0020/Nitab4.5_0000563g0180	Nitab4.5_0001176g0120/Nitab4.5_0001026g0010/Nitab4.5_0000706g0050/Nitab4.5_0002463g0040/Nitab4.5_0001508g0020/Nitab4.5_0000563g0180	6	4	Nitab4.5_0001026g0010/Nitab4.5_0000706g0050/Nitab4.5_0002463g0040/Nitab4.5_0000563g0180	2	Nitab4.5_0001176g0120/Nitab4.5_0001508g0020
BP	GO:0051246	regulation of protein metabolic process	6/1787	19/8634	0.183404	0.554981	Nitab4.5_0001176g0120/Nitab4.5_0000283g0490/Nitab4.5_0001026g0010/Nitab4.5_0000706g0050/Nitab4.5_0001508g0020/Nitab4.5_0000563g0180	Nitab4.5_0001176g0120/Nitab4.5_0000283g0490/Nitab4.5_0001026g0010/Nitab4.5_0000706g0050/Nitab4.5_0001508g0020/Nitab4.5_0000563g0180	6	4	Nitab4.5_0000283g0490/Nitab4.5_0001026g0010/Nitab4.5_0000706g0050/Nitab4.5_0000563g0180	2	Nitab4.5_0001176g0120/Nitab4.5_0001508g0020
BP	GO:0072657	protein localization to membrane	6/1787	19/8634	0.183404	0.554981	Nitab4.5_0001800g0050/Nitab4.5_0003463g0040/Nitab4.5_0002944g0010/Nitab4.5_0002050g0160/Nitab4.5_0000760g0110/Nitab4.5_0001231g0130	Nitab4.5_0001800g0050/Nitab4.5_0003463g0040/Nitab4.5_0002944g0010/Nitab4.5_0002050g0160/Nitab4.5_0000760g0110/Nitab4.5_0001231g0130	6	5	Nitab4.5_0003463g0040/Nitab4.5_0002944g0010/Nitab4.5_0002050g0160/Nitab4.5_0000760g0110/Nitab4.5_0001231g0130	1	Nitab4.5_0001800g0050
BP	GO:0090150	establishment of protein localization to membrane	6/1787	19/8634	0.183404	0.554981	Nitab4.5_0001800g0050/Nitab4.5_0003463g0040/Nitab4.5_0002944g0010/Nitab4.5_0002050g0160/Nitab4.5_0000760g0110/Nitab4.5_0001231g0130	Nitab4.5_0001800g0050/Nitab4.5_0003463g0040/Nitab4.5_0002944g0010/Nitab4.5_0002050g0160/Nitab4.5_0000760g0110/Nitab4.5_0001231g0130	6	5	Nitab4.5_0003463g0040/Nitab4.5_0002944g0010/Nitab4.5_0002050g0160/Nitab4.5_0000760g0110/Nitab4.5_0001231g0130	1	Nitab4.5_0001800g0050
BP	GO:0006486	protein glycosylation	12/1787	44/8634	0.18376	0.554981	Nitab4.5_0000003g0100/Nitab4.5_0000489g0120/Nitab4.5_0001794g0020/Nitab4.5_0000782g0090/Nitab4.5_0000065g0260/Nitab4.5_0000051g0160/Nitab4.5_0000758g0020/Nitab4.5_0001572g0020/Nitab4.5_0000502g0100/Nitab4.5_0003495g0020/Nitab4.5_0001004g0230/novel.323	Nitab4.5_0000003g0100/Nitab4.5_0000489g0120/Nitab4.5_0001794g0020/Nitab4.5_0000782g0090/Nitab4.5_0000065g0260/Nitab4.5_0000051g0160/Nitab4.5_0000758g0020/Nitab4.5_0001572g0020/Nitab4.5_0000502g0100/Nitab4.5_0003495g0020/Nitab4.5_0001004g0230/-	12	10	Nitab4.5_0000003g0100/Nitab4.5_0001794g0020/Nitab4.5_0000782g0090/Nitab4.5_0000051g0160/Nitab4.5_0000758g0020/Nitab4.5_0001572g0020/Nitab4.5_0000502g0100/Nitab4.5_0003495g0020/Nitab4.5_0001004g0230/novel.323	2	Nitab4.5_0000489g0120/Nitab4.5_0000065g0260
BP	GO:0043413	macromolecule glycosylation	12/1787	44/8634	0.18376	0.554981	Nitab4.5_0000003g0100/Nitab4.5_0000489g0120/Nitab4.5_0001794g0020/Nitab4.5_0000782g0090/Nitab4.5_0000065g0260/Nitab4.5_0000051g0160/Nitab4.5_0000758g0020/Nitab4.5_0001572g0020/Nitab4.5_0000502g0100/Nitab4.5_0003495g0020/Nitab4.5_0001004g0230/novel.323	Nitab4.5_0000003g0100/Nitab4.5_0000489g0120/Nitab4.5_0001794g0020/Nitab4.5_0000782g0090/Nitab4.5_0000065g0260/Nitab4.5_0000051g0160/Nitab4.5_0000758g0020/Nitab4.5_0001572g0020/Nitab4.5_0000502g0100/Nitab4.5_0003495g0020/Nitab4.5_0001004g0230/-	12	10	Nitab4.5_0000003g0100/Nitab4.5_0001794g0020/Nitab4.5_0000782g0090/Nitab4.5_0000051g0160/Nitab4.5_0000758g0020/Nitab4.5_0001572g0020/Nitab4.5_0000502g0100/Nitab4.5_0003495g0020/Nitab4.5_0001004g0230/novel.323	2	Nitab4.5_0000489g0120/Nitab4.5_0000065g0260
BP	GO:0044255	cellular lipid metabolic process	45/1787	191/8634	0.183845	0.554981	Nitab4.5_0004854g0020/Nitab4.5_0003546g0010/Nitab4.5_0000264g0080/Nitab4.5_0000515g0180/Nitab4.5_0002090g0010/Nitab4.5_0000715g0160/novel.5399/Nitab4.5_0000638g0170/Nitab4.5_0002267g0080/Nitab4.5_0004280g0070/Nitab4.5_0002497g0010/Nitab4.5_0002824g0130/Nitab4.5_0002056g0080/Nitab4.5_0005478g0020/Nitab4.5_0000349g0060/Nitab4.5_0004917g0060/Nitab4.5_0000421g0140/Nitab4.5_0001120g0030/Nitab4.5_00004…	Nitab4.5_0004854g0020/Nitab4.5_0003546g0010/Nitab4.5_0000264g0080/Nitab4.5_0000515g0180/Nitab4.5_0002090g0010/Nitab4.5_0000715g0160/-/Nitab4.5_0000638g0170/Nitab4.5_0002267g0080/Nitab4.5_0004280g0070/Nitab4.5_0002497g0010/Nitab4.5_0002824g0130/Nitab4.5_0002056g0080/Nitab4.5_0005478g0020/Nitab4.5_0000349g0060/Nitab4.5_0004917g0060/Nitab4.5_0000421g0140/Nitab4.5_0001120g0030/Nitab4.5_0000469g0180/N…	45	11	Nitab4.5_0004854g0020/Nitab4.5_0000638g0170/Nitab4.5_0005478g0020/Nitab4.5_0003328g0080/Nitab4.5_0003495g0010/Nitab4.5_0000097g0050/Nitab4.5_0000350g0060/Nitab4.5_0001583g0200/Nitab4.5_0002668g0020/Nitab4.5_0003750g0030/Nitab4.5_0001832g0030	34	Nitab4.5_0003546g0010/Nitab4.5_0000264g0080/Nitab4.5_0000515g0180/Nitab4.5_0002090g0010/Nitab4.5_0000715g0160/novel.5399/Nitab4.5_0002267g0080/Nitab4.5_0004280g0070/Nitab4.5_0002497g0010/Nitab4.5_0002824g0130/Nitab4.5_0002056g0080/Nitab4.5_0000349g0060/Nitab4.5_0004917g0060/Nitab4.5_0000421g0140/Nitab4.5_0001120g0030/Nitab4.5_0000469g0180/Nitab4.5_0001684g0020/Nitab4.5_0000496g0090/Nitab4.5_00010…
BP	GO:0009066	aspartate family amino acid metabolic process	7/1787	24/8634	0.21373	0.640643	Nitab4.5_0009617g0010/Nitab4.5_0000102g0010/Nitab4.5_0003629g0030/Nitab4.5_0000104g0040/Nitab4.5_0001083g0080/Nitab4.5_0009617g0020/Nitab4.5_0001606g0040	Nitab4.5_0009617g0010/Nitab4.5_0000102g0010/Nitab4.5_0003629g0030/Nitab4.5_0000104g0040/Nitab4.5_0001083g0080/Nitab4.5_0009617g0020/Nitab4.5_0001606g0040	7	1	Nitab4.5_0000102g0010	6	Nitab4.5_0009617g0010/Nitab4.5_0003629g0030/Nitab4.5_0000104g0040/Nitab4.5_0001083g0080/Nitab4.5_0009617g0020/Nitab4.5_0001606g0040
BP	GO:0016567	protein ubiquitination	16/1787	63/8634	0.217553	0.640643	Nitab4.5_0002579g0040/Nitab4.5_0002780g0130/Nitab4.5_0000296g0130/Nitab4.5_0002211g0130/Nitab4.5_0001856g0060/Nitab4.5_0003173g0080/Nitab4.5_0001952g0200/Nitab4.5_0001146g0050/Nitab4.5_0002124g0010/Nitab4.5_0001734g0020/Nitab4.5_0000084g0120/Nitab4.5_0001694g0010/Nitab4.5_0001575g0050/Nitab4.5_0001139g0020/Nitab4.5_0000171g0070/Nitab4.5_0000113g0160	Nitab4.5_0002579g0040/Nitab4.5_0002780g0130/Nitab4.5_0000296g0130/Nitab4.5_0002211g0130/Nitab4.5_0001856g0060/Nitab4.5_0003173g0080/Nitab4.5_0001952g0200/Nitab4.5_0001146g0050/Nitab4.5_0002124g0010/Nitab4.5_0001734g0020/Nitab4.5_0000084g0120/Nitab4.5_0001694g0010/Nitab4.5_0001575g0050/Nitab4.5_0001139g0020/Nitab4.5_0000171g0070/Nitab4.5_0000113g0160	16	7	Nitab4.5_0002780g0130/Nitab4.5_0001856g0060/Nitab4.5_0003173g0080/Nitab4.5_0001952g0200/Nitab4.5_0001734g0020/Nitab4.5_0001575g0050/Nitab4.5_0001139g0020	9	Nitab4.5_0002579g0040/Nitab4.5_0000296g0130/Nitab4.5_0002211g0130/Nitab4.5_0001146g0050/Nitab4.5_0002124g0010/Nitab4.5_0000084g0120/Nitab4.5_0001694g0010/Nitab4.5_0000171g0070/Nitab4.5_0000113g0160
BP	GO:0000097	sulfur amino acid biosynthetic process	5/1787	16/8634	0.222964	0.640643	Nitab4.5_0002967g0050/novel.4005/Nitab4.5_0009617g0010/Nitab4.5_0009617g0020/Nitab4.5_0001606g0040	Nitab4.5_0002967g0050/-/Nitab4.5_0009617g0010/Nitab4.5_0009617g0020/Nitab4.5_0001606g0040	5	2	Nitab4.5_0002967g0050/novel.4005	3	Nitab4.5_0009617g0010/Nitab4.5_0009617g0020/Nitab4.5_0001606g0040
BP	GO:0006835	dicarboxylic acid transport	4/1787	12/8634	0.224159	0.640643	Nitab4.5_0003012g0130/Nitab4.5_0000804g0070/Nitab4.5_0000021g0280/Nitab4.5_0003823g0070	Nitab4.5_0003012g0130/Nitab4.5_0000804g0070/Nitab4.5_0000021g0280/Nitab4.5_0003823g0070	4	0		4	Nitab4.5_0003012g0130/Nitab4.5_0000804g0070/Nitab4.5_0000021g0280/Nitab4.5_0003823g0070
BP	GO:0015740	C4-dicarboxylate transport	4/1787	12/8634	0.224159	0.640643	Nitab4.5_0003012g0130/Nitab4.5_0000804g0070/Nitab4.5_0000021g0280/Nitab4.5_0003823g0070	Nitab4.5_0003012g0130/Nitab4.5_0000804g0070/Nitab4.5_0000021g0280/Nitab4.5_0003823g0070	4	0		4	Nitab4.5_0003012g0130/Nitab4.5_0000804g0070/Nitab4.5_0000021g0280/Nitab4.5_0003823g0070
BP	GO:0015743	malate transport	4/1787	12/8634	0.224159	0.640643	Nitab4.5_0003012g0130/Nitab4.5_0000804g0070/Nitab4.5_0000021g0280/Nitab4.5_0003823g0070	Nitab4.5_0003012g0130/Nitab4.5_0000804g0070/Nitab4.5_0000021g0280/Nitab4.5_0003823g0070	4	0		4	Nitab4.5_0003012g0130/Nitab4.5_0000804g0070/Nitab4.5_0000021g0280/Nitab4.5_0003823g0070
BP	GO:0042278	purine nucleoside metabolic process	4/1787	12/8634	0.224159	0.640643	Nitab4.5_0005418g0060/Nitab4.5_0000116g0350/Nitab4.5_0005673g0020/Nitab4.5_0000428g0110	Nitab4.5_0005418g0060/Nitab4.5_0000116g0350/Nitab4.5_0005673g0020/Nitab4.5_0000428g0110	4	0		4	Nitab4.5_0005418g0060/Nitab4.5_0000116g0350/Nitab4.5_0005673g0020/Nitab4.5_0000428g0110
BP	GO:0046128	purine ribonucleoside metabolic process	4/1787	12/8634	0.224159	0.640643	Nitab4.5_0005418g0060/Nitab4.5_0000116g0350/Nitab4.5_0005673g0020/Nitab4.5_0000428g0110	Nitab4.5_0005418g0060/Nitab4.5_0000116g0350/Nitab4.5_0005673g0020/Nitab4.5_0000428g0110	4	0		4	Nitab4.5_0005418g0060/Nitab4.5_0000116g0350/Nitab4.5_0005673g0020/Nitab4.5_0000428g0110
BP	GO:1901068	guanosine-containing compound metabolic process	4/1787	12/8634	0.224159	0.640643	Nitab4.5_0005418g0060/Nitab4.5_0000116g0350/Nitab4.5_0005673g0020/Nitab4.5_0000428g0110	Nitab4.5_0005418g0060/Nitab4.5_0000116g0350/Nitab4.5_0005673g0020/Nitab4.5_0000428g0110	4	0		4	Nitab4.5_0005418g0060/Nitab4.5_0000116g0350/Nitab4.5_0005673g0020/Nitab4.5_0000428g0110
BP	GO:0005976	polysaccharide metabolic process	19/1787	77/8634	0.230538	0.654999	Nitab4.5_0000037g0180/novel.5620/Nitab4.5_0000509g0010/Nitab4.5_0000451g0050/Nitab4.5_0002367g0020/Nitab4.5_0002367g0030/Nitab4.5_0002579g0060/Nitab4.5_0001118g0070/Nitab4.5_0000762g0010/Nitab4.5_0001134g0070/Nitab4.5_0000436g0090/Nitab4.5_0007958g0010/Nitab4.5_0006988g0030/Nitab4.5_0000027g0010/Nitab4.5_0000091g0510/Nitab4.5_0000021g0570/Nitab4.5_0003353g0040/Nitab4.5_0000396g0010/Nitab4.5_00007…	Nitab4.5_0000037g0180/-/Nitab4.5_0000509g0010/Nitab4.5_0000451g0050/Nitab4.5_0002367g0020/Nitab4.5_0002367g0030/Nitab4.5_0002579g0060/Nitab4.5_0001118g0070/Nitab4.5_0000762g0010/Nitab4.5_0001134g0070/Nitab4.5_0000436g0090/Nitab4.5_0007958g0010/Nitab4.5_0006988g0030/Nitab4.5_0000027g0010/Nitab4.5_0000091g0510/Nitab4.5_0000021g0570/Nitab4.5_0003353g0040/Nitab4.5_0000396g0010/Nitab4.5_0000798g0130	19	12	Nitab4.5_0000037g0180/Nitab4.5_0000509g0010/Nitab4.5_0002579g0060/Nitab4.5_0001118g0070/Nitab4.5_0000762g0010/Nitab4.5_0001134g0070/Nitab4.5_0007958g0010/Nitab4.5_0006988g0030/Nitab4.5_0000027g0010/Nitab4.5_0000091g0510/Nitab4.5_0003353g0040/Nitab4.5_0000396g0010	7	novel.5620/Nitab4.5_0000451g0050/Nitab4.5_0002367g0020/Nitab4.5_0002367g0030/Nitab4.5_0000436g0090/Nitab4.5_0000021g0570/Nitab4.5_0000798g0130
BP	GO:0032446	protein modification by small protein conjugation	16/1787	64/8634	0.237875	0.671892	Nitab4.5_0002579g0040/Nitab4.5_0002780g0130/Nitab4.5_0000296g0130/Nitab4.5_0002211g0130/Nitab4.5_0001856g0060/Nitab4.5_0003173g0080/Nitab4.5_0001952g0200/Nitab4.5_0001146g0050/Nitab4.5_0002124g0010/Nitab4.5_0001734g0020/Nitab4.5_0000084g0120/Nitab4.5_0001694g0010/Nitab4.5_0001575g0050/Nitab4.5_0001139g0020/Nitab4.5_0000171g0070/Nitab4.5_0000113g0160	Nitab4.5_0002579g0040/Nitab4.5_0002780g0130/Nitab4.5_0000296g0130/Nitab4.5_0002211g0130/Nitab4.5_0001856g0060/Nitab4.5_0003173g0080/Nitab4.5_0001952g0200/Nitab4.5_0001146g0050/Nitab4.5_0002124g0010/Nitab4.5_0001734g0020/Nitab4.5_0000084g0120/Nitab4.5_0001694g0010/Nitab4.5_0001575g0050/Nitab4.5_0001139g0020/Nitab4.5_0000171g0070/Nitab4.5_0000113g0160	16	7	Nitab4.5_0002780g0130/Nitab4.5_0001856g0060/Nitab4.5_0003173g0080/Nitab4.5_0001952g0200/Nitab4.5_0001734g0020/Nitab4.5_0001575g0050/Nitab4.5_0001139g0020	9	Nitab4.5_0002579g0040/Nitab4.5_0000296g0130/Nitab4.5_0002211g0130/Nitab4.5_0001146g0050/Nitab4.5_0002124g0010/Nitab4.5_0000084g0120/Nitab4.5_0001694g0010/Nitab4.5_0000171g0070/Nitab4.5_0000113g0160
BP	GO:0070085	glycosylation	13/1787	51/8634	0.244424	0.686378	Nitab4.5_0000003g0100/Nitab4.5_0002497g0010/Nitab4.5_0000489g0120/Nitab4.5_0001794g0020/Nitab4.5_0000782g0090/Nitab4.5_0000065g0260/Nitab4.5_0000051g0160/Nitab4.5_0000758g0020/Nitab4.5_0001572g0020/Nitab4.5_0000502g0100/Nitab4.5_0003495g0020/Nitab4.5_0001004g0230/novel.323	Nitab4.5_0000003g0100/Nitab4.5_0002497g0010/Nitab4.5_0000489g0120/Nitab4.5_0001794g0020/Nitab4.5_0000782g0090/Nitab4.5_0000065g0260/Nitab4.5_0000051g0160/Nitab4.5_0000758g0020/Nitab4.5_0001572g0020/Nitab4.5_0000502g0100/Nitab4.5_0003495g0020/Nitab4.5_0001004g0230/-	13	10	Nitab4.5_0000003g0100/Nitab4.5_0001794g0020/Nitab4.5_0000782g0090/Nitab4.5_0000051g0160/Nitab4.5_0000758g0020/Nitab4.5_0001572g0020/Nitab4.5_0000502g0100/Nitab4.5_0003495g0020/Nitab4.5_0001004g0230/novel.323	3	Nitab4.5_0002497g0010/Nitab4.5_0000489g0120/Nitab4.5_0000065g0260
BP	GO:0065009	regulation of molecular function	6/1787	21/8634	0.256607	0.716422	Nitab4.5_0001176g0120/Nitab4.5_0001026g0010/Nitab4.5_0000706g0050/Nitab4.5_0002463g0040/Nitab4.5_0001508g0020/Nitab4.5_0000563g0180	Nitab4.5_0001176g0120/Nitab4.5_0001026g0010/Nitab4.5_0000706g0050/Nitab4.5_0002463g0040/Nitab4.5_0001508g0020/Nitab4.5_0000563g0180	6	4	Nitab4.5_0001026g0010/Nitab4.5_0000706g0050/Nitab4.5_0002463g0040/Nitab4.5_0000563g0180	2	Nitab4.5_0001176g0120/Nitab4.5_0001508g0020
BP	GO:0044272	sulfur compound biosynthetic process	9/1787	34/8634	0.259324	0.719849	Nitab4.5_0002967g0050/novel.4005/Nitab4.5_0009617g0010/Nitab4.5_0009617g0020/Nitab4.5_0000458g0050/Nitab4.5_0000063g0120/Nitab4.5_0001606g0040/Nitab4.5_0000063g0170/Nitab4.5_0002869g0010	Nitab4.5_0002967g0050/-/Nitab4.5_0009617g0010/Nitab4.5_0009617g0020/Nitab4.5_0000458g0050/Nitab4.5_0000063g0120/Nitab4.5_0001606g0040/Nitab4.5_0000063g0170/Nitab4.5_0002869g0010	9	5	Nitab4.5_0002967g0050/novel.4005/Nitab4.5_0000063g0120/Nitab4.5_0000063g0170/Nitab4.5_0002869g0010	4	Nitab4.5_0009617g0010/Nitab4.5_0009617g0020/Nitab4.5_0000458g0050/Nitab4.5_0001606g0040
BP	GO:0006790	sulfur compound metabolic process	15/1787	61/8634	0.269603	0.742454	Nitab4.5_0002119g0120/Nitab4.5_0002967g0050/novel.4005/Nitab4.5_0000006g0140/Nitab4.5_0009617g0010/Nitab4.5_0000222g0090/Nitab4.5_0009617g0020/Nitab4.5_0000458g0050/Nitab4.5_0000142g0020/Nitab4.5_0000063g0120/Nitab4.5_0001606g0040/Nitab4.5_0000804g0060/Nitab4.5_0002403g0030/Nitab4.5_0000063g0170/Nitab4.5_0002869g0010	Nitab4.5_0002119g0120/Nitab4.5_0002967g0050/-/Nitab4.5_0000006g0140/Nitab4.5_0009617g0010/Nitab4.5_0000222g0090/Nitab4.5_0009617g0020/Nitab4.5_0000458g0050/Nitab4.5_0000142g0020/Nitab4.5_0000063g0120/Nitab4.5_0001606g0040/Nitab4.5_0000804g0060/Nitab4.5_0002403g0030/Nitab4.5_0000063g0170/Nitab4.5_0002869g0010	15	6	Nitab4.5_0002967g0050/novel.4005/Nitab4.5_0000063g0120/Nitab4.5_0002403g0030/Nitab4.5_0000063g0170/Nitab4.5_0002869g0010	9	Nitab4.5_0002119g0120/Nitab4.5_0000006g0140/Nitab4.5_0009617g0010/Nitab4.5_0000222g0090/Nitab4.5_0009617g0020/Nitab4.5_0000458g0050/Nitab4.5_0000142g0020/Nitab4.5_0001606g0040/Nitab4.5_0000804g0060
BP	GO:0006352	DNA-templated transcription, initiation	8/1787	30/8634	0.270542	0.742454	Nitab4.5_0000645g0090/Nitab4.5_0002998g0010/Nitab4.5_0005545g0050/Nitab4.5_0000021g0930/novel.1977/Nitab4.5_0000101g0380/Nitab4.5_0000995g0020/novel.4556	Nitab4.5_0000645g0090/Nitab4.5_0002998g0010/Nitab4.5_0005545g0050/Nitab4.5_0000021g0930/-/Nitab4.5_0000101g0380/Nitab4.5_0000995g0020/-	8	1	Nitab4.5_0000995g0020	7	Nitab4.5_0000645g0090/Nitab4.5_0002998g0010/Nitab4.5_0005545g0050/Nitab4.5_0000021g0930/novel.1977/Nitab4.5_0000101g0380/novel.4556
BP	GO:0022613	ribonucleoprotein complex biogenesis	12/1787	48/8634	0.280097	0.764333	Nitab4.5_0000010g0250/Nitab4.5_0005502g0040/Nitab4.5_0003714g0040/Nitab4.5_0001159g0100/novel.5057/Nitab4.5_0000691g0220/Nitab4.5_0000559g0440/Nitab4.5_0000318g0140/Nitab4.5_0000467g0130/Nitab4.5_0002972g0050/Nitab4.5_0000174g0240/Nitab4.5_0001642g0020	Nitab4.5_0000010g0250/Nitab4.5_0005502g0040/Nitab4.5_0003714g0040/Nitab4.5_0001159g0100/-/Nitab4.5_0000691g0220/Nitab4.5_0000559g0440/Nitab4.5_0000318g0140/Nitab4.5_0000467g0130/Nitab4.5_0002972g0050/Nitab4.5_0000174g0240/Nitab4.5_0001642g0020	12	6	Nitab4.5_0000010g0250/Nitab4.5_0005502g0040/Nitab4.5_0000467g0130/Nitab4.5_0002972g0050/Nitab4.5_0000174g0240/Nitab4.5_0001642g0020	6	Nitab4.5_0003714g0040/Nitab4.5_0001159g0100/novel.5057/Nitab4.5_0000691g0220/Nitab4.5_0000559g0440/Nitab4.5_0000318g0140
BP	GO:0009073	aromatic amino acid family biosynthetic process	5/1787	18/8634	0.310133	0.836839	Nitab4.5_0000743g0100/Nitab4.5_0000071g0140/Nitab4.5_0000002g0350/Nitab4.5_0001560g0020/Nitab4.5_0000097g0190	Nitab4.5_0000743g0100/Nitab4.5_0000071g0140/Nitab4.5_0000002g0350/Nitab4.5_0001560g0020/Nitab4.5_0000097g0190	5	1	Nitab4.5_0000097g0190	4	Nitab4.5_0000743g0100/Nitab4.5_0000071g0140/Nitab4.5_0000002g0350/Nitab4.5_0001560g0020
BP	GO:0019751	polyol metabolic process	5/1787	18/8634	0.310133	0.836839	Nitab4.5_0000300g0140/Nitab4.5_0001614g0070/Nitab4.5_0000715g0160/Nitab4.5_0000103g0120/Nitab4.5_0002415g0060	Nitab4.5_0000300g0140/Nitab4.5_0001614g0070/Nitab4.5_0000715g0160/Nitab4.5_0000103g0120/Nitab4.5_0002415g0060	5	1	Nitab4.5_0000300g0140	4	Nitab4.5_0001614g0070/Nitab4.5_0000715g0160/Nitab4.5_0000103g0120/Nitab4.5_0002415g0060
BP	GO:0016051	carbohydrate biosynthetic process	16/1787	68/8634	0.325733	0.864945	Nitab4.5_0000993g0080/novel.5620/Nitab4.5_0000509g0010/Nitab4.5_0000715g0160/Nitab4.5_0002367g0020/Nitab4.5_0002367g0030/Nitab4.5_0001118g0070/Nitab4.5_0000436g0090/Nitab4.5_0000377g0180/Nitab4.5_0000027g0010/Nitab4.5_0003913g0050/Nitab4.5_0000021g0570/Nitab4.5_0002287g0070/Nitab4.5_0001140g0180/Nitab4.5_0000798g0130/Nitab4.5_0000031g0050	Nitab4.5_0000993g0080/-/Nitab4.5_0000509g0010/Nitab4.5_0000715g0160/Nitab4.5_0002367g0020/Nitab4.5_0002367g0030/Nitab4.5_0001118g0070/Nitab4.5_0000436g0090/Nitab4.5_0000377g0180/Nitab4.5_0000027g0010/Nitab4.5_0003913g0050/Nitab4.5_0000021g0570/Nitab4.5_0002287g0070/Nitab4.5_0001140g0180/Nitab4.5_0000798g0130/Nitab4.5_0000031g0050	16	4	Nitab4.5_0000993g0080/Nitab4.5_0000509g0010/Nitab4.5_0001118g0070/Nitab4.5_0000027g0010	12	novel.5620/Nitab4.5_0000715g0160/Nitab4.5_0002367g0020/Nitab4.5_0002367g0030/Nitab4.5_0000436g0090/Nitab4.5_0000377g0180/Nitab4.5_0003913g0050/Nitab4.5_0000021g0570/Nitab4.5_0002287g0070/Nitab4.5_0001140g0180/Nitab4.5_0000798g0130/Nitab4.5_0000031g0050
BP	GO:0006487	protein N-linked glycosylation	4/1787	14/8634	0.325921	0.864945	Nitab4.5_0000489g0120/Nitab4.5_0001794g0020/Nitab4.5_0000065g0260/Nitab4.5_0001572g0020	Nitab4.5_0000489g0120/Nitab4.5_0001794g0020/Nitab4.5_0000065g0260/Nitab4.5_0001572g0020	4	2	Nitab4.5_0001794g0020/Nitab4.5_0001572g0020	2	Nitab4.5_0000489g0120/Nitab4.5_0000065g0260
BP	GO:0048583	regulation of response to stimulus	4/1787	14/8634	0.325921	0.864945	Nitab4.5_0000057g0320/Nitab4.5_0000222g0250/Nitab4.5_0001591g0130/Nitab4.5_0001508g0020	Nitab4.5_0000057g0320/Nitab4.5_0000222g0250/Nitab4.5_0001591g0130/Nitab4.5_0001508g0020	4	2	Nitab4.5_0000057g0320/Nitab4.5_0000222g0250	2	Nitab4.5_0001591g0130/Nitab4.5_0001508g0020
BP	GO:0015977	carbon fixation	3/1787	10/8634	0.343314	0.901199	Nitab4.5_0000007g0300/Nitab4.5_0000246g0220/Nitab4.5_0002553g0010	Nitab4.5_0000007g0300/Nitab4.5_0000246g0220/Nitab4.5_0002553g0010	3	1	Nitab4.5_0000246g0220	2	Nitab4.5_0000007g0300/Nitab4.5_0002553g0010
BP	GO:0072350	tricarboxylic acid metabolic process	3/1787	10/8634	0.343314	0.901199	Nitab4.5_0005883g0030/Nitab4.5_0000246g0220/Nitab4.5_0000116g0300	Nitab4.5_0005883g0030/Nitab4.5_0000246g0220/Nitab4.5_0000116g0300	3	3	Nitab4.5_0005883g0030/Nitab4.5_0000246g0220/Nitab4.5_0000116g0300	0
BP	GO:1901575	organic substance catabolic process	47/1787	214/8634	0.348005	0.908575	novel.4917/Nitab4.5_0000300g0140/Nitab4.5_0000136g0100/Nitab4.5_0000451g0050/Nitab4.5_0000283g0490/Nitab4.5_0000578g0160/Nitab4.5_0000040g0610/Nitab4.5_0000018g0230/Nitab4.5_0000132g0310/novel.1892/Nitab4.5_0001586g0100/Nitab4.5_0000350g0050/Nitab4.5_0000075g0260/Nitab4.5_0000152g0250/Nitab4.5_0004490g0060/Nitab4.5_0001922g0070/Nitab4.5_0000420g0120/Nitab4.5_0000171g0160/novel.2923/novel.1831/Nit…	-/Nitab4.5_0000300g0140/Nitab4.5_0000136g0100/Nitab4.5_0000451g0050/Nitab4.5_0000283g0490/Nitab4.5_0000578g0160/Nitab4.5_0000040g0610/Nitab4.5_0000018g0230/Nitab4.5_0000132g0310/-/Nitab4.5_0001586g0100/Nitab4.5_0000350g0050/Nitab4.5_0000075g0260/Nitab4.5_0000152g0250/Nitab4.5_0004490g0060/Nitab4.5_0001922g0070/Nitab4.5_0000420g0120/Nitab4.5_0000171g0160/-/-/Nitab4.5_0000978g0100/Nitab4.5_0000071g…	47	28	Nitab4.5_0000300g0140/Nitab4.5_0000283g0490/Nitab4.5_0000132g0310/Nitab4.5_0000350g0050/Nitab4.5_0000075g0260/Nitab4.5_0004490g0060/Nitab4.5_0001922g0070/Nitab4.5_0000420g0120/novel.1831/Nitab4.5_0000978g0100/Nitab4.5_0000071g0160/Nitab4.5_0000129g0020/Nitab4.5_0001535g0020/Nitab4.5_0000369g0080/Nitab4.5_0003602g0070/novel.4256/Nitab4.5_0000247g0040/Nitab4.5_0000132g0160/Nitab4.5_0005517g0020/Nit…	19	novel.4917/Nitab4.5_0000136g0100/Nitab4.5_0000451g0050/Nitab4.5_0000578g0160/Nitab4.5_0000040g0610/Nitab4.5_0000018g0230/novel.1892/Nitab4.5_0001586g0100/Nitab4.5_0000152g0250/Nitab4.5_0000171g0160/novel.2923/Nitab4.5_0002632g0060/Nitab4.5_0001367g0020/Nitab4.5_0000381g0350/Nitab4.5_0000977g0100/Nitab4.5_0001317g0050/Nitab4.5_0002340g0010/Nitab4.5_0001760g0060/Nitab4.5_0003408g0050
BP	GO:0042440	pigment metabolic process	5/1787	19/8634	0.355394	0.922877	Nitab4.5_0000976g0010/Nitab4.5_0000515g0180/Nitab4.5_0005622g0040/Nitab4.5_0002267g0080/Nitab4.5_0002824g0130	Nitab4.5_0000976g0010/Nitab4.5_0000515g0180/Nitab4.5_0005622g0040/Nitab4.5_0002267g0080/Nitab4.5_0002824g0130	5	1	Nitab4.5_0005622g0040	4	Nitab4.5_0000976g0010/Nitab4.5_0000515g0180/Nitab4.5_0002267g0080/Nitab4.5_0002824g0130
BP	GO:0030001	metal ion transport	32/1787	145/8634	0.372469	0.951093	Nitab4.5_0001367g0030/Nitab4.5_0004842g0020/Nitab4.5_0001668g0160/Nitab4.5_0000109g0540/novel.1943/Nitab4.5_0000645g0050/Nitab4.5_0001196g0060/novel.2736/Nitab4.5_0006317g0040/Nitab4.5_0001620g0100/Nitab4.5_0000138g0180/Nitab4.5_0000446g0160/Nitab4.5_0000643g0010/novel.421/Nitab4.5_0000204g0040/Nitab4.5_0000209g0230/Nitab4.5_0003111g0100/Nitab4.5_0000021g0890/Nitab4.5_0000021g0060/Nitab4.5_000326…	Nitab4.5_0001367g0030/Nitab4.5_0004842g0020/Nitab4.5_0001668g0160/Nitab4.5_0000109g0540/-/Nitab4.5_0000645g0050/Nitab4.5_0001196g0060/-/Nitab4.5_0006317g0040/Nitab4.5_0001620g0100/Nitab4.5_0000138g0180/Nitab4.5_0000446g0160/Nitab4.5_0000643g0010/-/Nitab4.5_0000204g0040/Nitab4.5_0000209g0230/Nitab4.5_0003111g0100/Nitab4.5_0000021g0890/Nitab4.5_0000021g0060/Nitab4.5_0003264g0020/Nitab4.5_0000518g00…	32	12	Nitab4.5_0004842g0020/Nitab4.5_0001668g0160/novel.1943/novel.2736/Nitab4.5_0006317g0040/novel.421/Nitab4.5_0000021g0060/Nitab4.5_0000518g0070/Nitab4.5_0001952g0070/Nitab4.5_0000707g0290/Nitab4.5_0001668g0120/Nitab4.5_0000519g0340	20	Nitab4.5_0001367g0030/Nitab4.5_0000109g0540/Nitab4.5_0000645g0050/Nitab4.5_0001196g0060/Nitab4.5_0001620g0100/Nitab4.5_0000138g0180/Nitab4.5_0000446g0160/Nitab4.5_0000643g0010/Nitab4.5_0000204g0040/Nitab4.5_0000209g0230/Nitab4.5_0003111g0100/Nitab4.5_0000021g0890/Nitab4.5_0003264g0020/Nitab4.5_0002576g0010/Nitab4.5_0003959g0070/Nitab4.5_0001093g0060/novel.1898/Nitab4.5_0000063g0110/Nitab4.5_00025…
BP	GO:0009072	aromatic amino acid family metabolic process	6/1787	24/8634	0.376745	0.951093	Nitab4.5_0000743g0100/Nitab4.5_0001198g0060/Nitab4.5_0000071g0140/Nitab4.5_0000002g0350/Nitab4.5_0001560g0020/Nitab4.5_0000097g0190	Nitab4.5_0000743g0100/Nitab4.5_0001198g0060/Nitab4.5_0000071g0140/Nitab4.5_0000002g0350/Nitab4.5_0001560g0020/Nitab4.5_0000097g0190	6	2	Nitab4.5_0001198g0060/Nitab4.5_0000097g0190	4	Nitab4.5_0000743g0100/Nitab4.5_0000071g0140/Nitab4.5_0000002g0350/Nitab4.5_0001560g0020
BP	GO:0009119	ribonucleoside metabolic process	4/1787	15/8634	0.378072	0.951093	Nitab4.5_0005418g0060/Nitab4.5_0000116g0350/Nitab4.5_0005673g0020/Nitab4.5_0000428g0110	Nitab4.5_0005418g0060/Nitab4.5_0000116g0350/Nitab4.5_0005673g0020/Nitab4.5_0000428g0110	4	0		4	Nitab4.5_0005418g0060/Nitab4.5_0000116g0350/Nitab4.5_0005673g0020/Nitab4.5_0000428g0110
BP	GO:0016226	iron-sulfur cluster assembly	4/1787	15/8634	0.378072	0.951093	Nitab4.5_0000006g0140/Nitab4.5_0000222g0090/Nitab4.5_0000804g0060/Nitab4.5_0002403g0030	Nitab4.5_0000006g0140/Nitab4.5_0000222g0090/Nitab4.5_0000804g0060/Nitab4.5_0002403g0030	4	1	Nitab4.5_0002403g0030	3	Nitab4.5_0000006g0140/Nitab4.5_0000222g0090/Nitab4.5_0000804g0060
BP	GO:0031163	metallo-sulfur cluster assembly	4/1787	15/8634	0.378072	0.951093	Nitab4.5_0000006g0140/Nitab4.5_0000222g0090/Nitab4.5_0000804g0060/Nitab4.5_0002403g0030	Nitab4.5_0000006g0140/Nitab4.5_0000222g0090/Nitab4.5_0000804g0060/Nitab4.5_0002403g0030	4	1	Nitab4.5_0002403g0030	3	Nitab4.5_0000006g0140/Nitab4.5_0000222g0090/Nitab4.5_0000804g0060
BP	GO:0006644	phospholipid metabolic process	14/1787	61/8634	0.380043	0.951093	Nitab4.5_0000715g0160/Nitab4.5_0004280g0070/Nitab4.5_0002056g0080/Nitab4.5_0000349g0060/Nitab4.5_0001684g0020/Nitab4.5_0000496g0090/Nitab4.5_0000649g0100/Nitab4.5_0002287g0070/Nitab4.5_0000350g0060/Nitab4.5_0000353g0050/Nitab4.5_0001109g0070/Nitab4.5_0001583g0200/Nitab4.5_0002853g0070/Nitab4.5_0001832g0030	Nitab4.5_0000715g0160/Nitab4.5_0004280g0070/Nitab4.5_0002056g0080/Nitab4.5_0000349g0060/Nitab4.5_0001684g0020/Nitab4.5_0000496g0090/Nitab4.5_0000649g0100/Nitab4.5_0002287g0070/Nitab4.5_0000350g0060/Nitab4.5_0000353g0050/Nitab4.5_0001109g0070/Nitab4.5_0001583g0200/Nitab4.5_0002853g0070/Nitab4.5_0001832g0030	14	3	Nitab4.5_0000350g0060/Nitab4.5_0001583g0200/Nitab4.5_0001832g0030	11	Nitab4.5_0000715g0160/Nitab4.5_0004280g0070/Nitab4.5_0002056g0080/Nitab4.5_0000349g0060/Nitab4.5_0001684g0020/Nitab4.5_0000496g0090/Nitab4.5_0000649g0100/Nitab4.5_0002287g0070/Nitab4.5_0000353g0050/Nitab4.5_0001109g0070/Nitab4.5_0002853g0070
BP	GO:0034637	cellular carbohydrate biosynthetic process	14/1787	61/8634	0.380043	0.951093	Nitab4.5_0000993g0080/novel.5620/Nitab4.5_0000509g0010/Nitab4.5_0000715g0160/Nitab4.5_0002367g0020/Nitab4.5_0002367g0030/Nitab4.5_0001118g0070/Nitab4.5_0000436g0090/Nitab4.5_0000027g0010/Nitab4.5_0003913g0050/Nitab4.5_0000021g0570/Nitab4.5_0001140g0180/Nitab4.5_0000798g0130/Nitab4.5_0000031g0050	Nitab4.5_0000993g0080/-/Nitab4.5_0000509g0010/Nitab4.5_0000715g0160/Nitab4.5_0002367g0020/Nitab4.5_0002367g0030/Nitab4.5_0001118g0070/Nitab4.5_0000436g0090/Nitab4.5_0000027g0010/Nitab4.5_0003913g0050/Nitab4.5_0000021g0570/Nitab4.5_0001140g0180/Nitab4.5_0000798g0130/Nitab4.5_0000031g0050	14	4	Nitab4.5_0000993g0080/Nitab4.5_0000509g0010/Nitab4.5_0001118g0070/Nitab4.5_0000027g0010	10	novel.5620/Nitab4.5_0000715g0160/Nitab4.5_0002367g0020/Nitab4.5_0002367g0030/Nitab4.5_0000436g0090/Nitab4.5_0003913g0050/Nitab4.5_0000021g0570/Nitab4.5_0001140g0180/Nitab4.5_0000798g0130/Nitab4.5_0000031g0050
BP	GO:0044248	cellular catabolic process	43/1787	198/8634	0.38787	0.965677	novel.4917/Nitab4.5_0000300g0140/Nitab4.5_0000136g0100/Nitab4.5_0000578g0160/Nitab4.5_0000018g0230/Nitab4.5_0000132g0310/novel.1892/Nitab4.5_0001586g0100/Nitab4.5_0000350g0050/Nitab4.5_0000075g0260/Nitab4.5_0000152g0250/Nitab4.5_0004490g0060/Nitab4.5_0001922g0070/Nitab4.5_0000420g0120/novel.2923/novel.1831/Nitab4.5_0000978g0100/Nitab4.5_0000071g0160/Nitab4.5_0002632g0060/Nitab4.5_0000129g0020/Nit…	-/Nitab4.5_0000300g0140/Nitab4.5_0000136g0100/Nitab4.5_0000578g0160/Nitab4.5_0000018g0230/Nitab4.5_0000132g0310/-/Nitab4.5_0001586g0100/Nitab4.5_0000350g0050/Nitab4.5_0000075g0260/Nitab4.5_0000152g0250/Nitab4.5_0004490g0060/Nitab4.5_0001922g0070/Nitab4.5_0000420g0120/-/-/Nitab4.5_0000978g0100/Nitab4.5_0000071g0160/Nitab4.5_0002632g0060/Nitab4.5_0000129g0020/Nitab4.5_0001535g0020/Nitab4.5_0000369g…	43	27	Nitab4.5_0000300g0140/Nitab4.5_0000132g0310/Nitab4.5_0000350g0050/Nitab4.5_0000075g0260/Nitab4.5_0004490g0060/Nitab4.5_0001922g0070/Nitab4.5_0000420g0120/novel.1831/Nitab4.5_0000978g0100/Nitab4.5_0000071g0160/Nitab4.5_0000129g0020/Nitab4.5_0001535g0020/Nitab4.5_0000369g0080/Nitab4.5_0003602g0070/novel.4256/Nitab4.5_0000247g0040/Nitab4.5_0000132g0160/Nitab4.5_0005517g0020/Nitab4.5_0000172g0500/Nit…	16	novel.4917/Nitab4.5_0000136g0100/Nitab4.5_0000578g0160/Nitab4.5_0000018g0230/novel.1892/Nitab4.5_0001586g0100/Nitab4.5_0000152g0250/novel.2923/Nitab4.5_0002632g0060/Nitab4.5_0001367g0020/Nitab4.5_0000381g0350/Nitab4.5_0000977g0100/Nitab4.5_0001317g0050/Nitab4.5_0002340g0010/Nitab4.5_0001760g0060/Nitab4.5_0003408g0050
BP	GO:0018193	peptidyl-amino acid modification	13/1787	57/8634	0.397341	0.97504	Nitab4.5_0003337g0100/Nitab4.5_0000410g0190/Nitab4.5_0003716g0040/Nitab4.5_0002695g0050/novel.1928/Nitab4.5_0000980g0090/Nitab4.5_0001771g0120/Nitab4.5_0004227g0020/Nitab4.5_0001794g0020/Nitab4.5_0000662g0050/Nitab4.5_0000283g0060/Nitab4.5_0001021g0040/Nitab4.5_0000860g0150	Nitab4.5_0003337g0100/Nitab4.5_0000410g0190/Nitab4.5_0003716g0040/Nitab4.5_0002695g0050/-/Nitab4.5_0000980g0090/Nitab4.5_0001771g0120/Nitab4.5_0004227g0020/Nitab4.5_0001794g0020/Nitab4.5_0000662g0050/Nitab4.5_0000283g0060/Nitab4.5_0001021g0040/Nitab4.5_0000860g0150	13	5	Nitab4.5_0000980g0090/Nitab4.5_0004227g0020/Nitab4.5_0001794g0020/Nitab4.5_0000283g0060/Nitab4.5_0000860g0150	8	Nitab4.5_0003337g0100/Nitab4.5_0000410g0190/Nitab4.5_0003716g0040/Nitab4.5_0002695g0050/novel.1928/Nitab4.5_0001771g0120/Nitab4.5_0000662g0050/Nitab4.5_0001021g0040
BP	GO:0000096	sulfur amino acid metabolic process	5/1787	20/8634	0.400865	0.97504	Nitab4.5_0002967g0050/novel.4005/Nitab4.5_0009617g0010/Nitab4.5_0009617g0020/Nitab4.5_0001606g0040	Nitab4.5_0002967g0050/-/Nitab4.5_0009617g0010/Nitab4.5_0009617g0020/Nitab4.5_0001606g0040	5	2	Nitab4.5_0002967g0050/novel.4005	3	Nitab4.5_0009617g0010/Nitab4.5_0009617g0020/Nitab4.5_0001606g0040
BP	GO:0006284	base-excision repair	5/1787	20/8634	0.400865	0.97504	Nitab4.5_0000217g0070/Nitab4.5_0000614g0060/Nitab4.5_0000111g0140/Nitab4.5_0000941g0030/Nitab4.5_0001815g0060	Nitab4.5_0000217g0070/Nitab4.5_0000614g0060/Nitab4.5_0000111g0140/Nitab4.5_0000941g0030/Nitab4.5_0001815g0060	5	0		5	Nitab4.5_0000217g0070/Nitab4.5_0000614g0060/Nitab4.5_0000111g0140/Nitab4.5_0000941g0030/Nitab4.5_0001815g0060
BP	GO:0006739	NADP metabolic process	3/1787	11/8634	0.405762	0.97504	Nitab4.5_0004469g0070/Nitab4.5_0000149g0150/Nitab4.5_0000027g0520	Nitab4.5_0004469g0070/Nitab4.5_0000149g0150/Nitab4.5_0000027g0520	3	2	Nitab4.5_0000149g0150/Nitab4.5_0000027g0520	1	Nitab4.5_0004469g0070
BP	GO:0033865	nucleoside bisphosphate metabolic process	3/1787	11/8634	0.405762	0.97504	Nitab4.5_0000116g0350/Nitab4.5_0005673g0020/Nitab4.5_0000855g0140	Nitab4.5_0000116g0350/Nitab4.5_0005673g0020/Nitab4.5_0000855g0140	3	1	Nitab4.5_0000855g0140	2	Nitab4.5_0000116g0350/Nitab4.5_0005673g0020
BP	GO:0033875	ribonucleoside bisphosphate metabolic process	3/1787	11/8634	0.405762	0.97504	Nitab4.5_0000116g0350/Nitab4.5_0005673g0020/Nitab4.5_0000855g0140	Nitab4.5_0000116g0350/Nitab4.5_0005673g0020/Nitab4.5_0000855g0140	3	1	Nitab4.5_0000855g0140	2	Nitab4.5_0000116g0350/Nitab4.5_0005673g0020
BP	GO:0034032	purine nucleoside bisphosphate metabolic process	3/1787	11/8634	0.405762	0.97504	Nitab4.5_0000116g0350/Nitab4.5_0005673g0020/Nitab4.5_0000855g0140	Nitab4.5_0000116g0350/Nitab4.5_0005673g0020/Nitab4.5_0000855g0140	3	1	Nitab4.5_0000855g0140	2	Nitab4.5_0000116g0350/Nitab4.5_0005673g0020
BP	GO:0051726	regulation of cell cycle	6/1787	25/8634	0.417576	0.975467	Nitab4.5_0001176g0120/Nitab4.5_0000676g0240/Nitab4.5_0001026g0010/Nitab4.5_0000706g0050/Nitab4.5_0000033g0440/Nitab4.5_0000563g0180	Nitab4.5_0001176g0120/Nitab4.5_0000676g0240/Nitab4.5_0001026g0010/Nitab4.5_0000706g0050/Nitab4.5_0000033g0440/Nitab4.5_0000563g0180	6	4	Nitab4.5_0001026g0010/Nitab4.5_0000706g0050/Nitab4.5_0000033g0440/Nitab4.5_0000563g0180	2	Nitab4.5_0001176g0120/Nitab4.5_0000676g0240
BP	GO:0000271	polysaccharide biosynthetic process	9/1787	39/8634	0.418057	0.975467	novel.5620/Nitab4.5_0000509g0010/Nitab4.5_0002367g0020/Nitab4.5_0002367g0030/Nitab4.5_0001118g0070/Nitab4.5_0000436g0090/Nitab4.5_0000027g0010/Nitab4.5_0000021g0570/Nitab4.5_0000798g0130	-/Nitab4.5_0000509g0010/Nitab4.5_0002367g0020/Nitab4.5_0002367g0030/Nitab4.5_0001118g0070/Nitab4.5_0000436g0090/Nitab4.5_0000027g0010/Nitab4.5_0000021g0570/Nitab4.5_0000798g0130	9	3	Nitab4.5_0000509g0010/Nitab4.5_0001118g0070/Nitab4.5_0000027g0010	6	novel.5620/Nitab4.5_0002367g0020/Nitab4.5_0002367g0030/Nitab4.5_0000436g0090/Nitab4.5_0000021g0570/Nitab4.5_0000798g0130
BP	GO:0009250	glucan biosynthetic process	9/1787	39/8634	0.418057	0.975467	novel.5620/Nitab4.5_0000509g0010/Nitab4.5_0002367g0020/Nitab4.5_0002367g0030/Nitab4.5_0001118g0070/Nitab4.5_0000436g0090/Nitab4.5_0000027g0010/Nitab4.5_0000021g0570/Nitab4.5_0000798g0130	-/Nitab4.5_0000509g0010/Nitab4.5_0002367g0020/Nitab4.5_0002367g0030/Nitab4.5_0001118g0070/Nitab4.5_0000436g0090/Nitab4.5_0000027g0010/Nitab4.5_0000021g0570/Nitab4.5_0000798g0130	9	3	Nitab4.5_0000509g0010/Nitab4.5_0001118g0070/Nitab4.5_0000027g0010	6	novel.5620/Nitab4.5_0002367g0020/Nitab4.5_0002367g0030/Nitab4.5_0000436g0090/Nitab4.5_0000021g0570/Nitab4.5_0000798g0130
BP	GO:0033692	cellular polysaccharide biosynthetic process	9/1787	39/8634	0.418057	0.975467	novel.5620/Nitab4.5_0000509g0010/Nitab4.5_0002367g0020/Nitab4.5_0002367g0030/Nitab4.5_0001118g0070/Nitab4.5_0000436g0090/Nitab4.5_0000027g0010/Nitab4.5_0000021g0570/Nitab4.5_0000798g0130	-/Nitab4.5_0000509g0010/Nitab4.5_0002367g0020/Nitab4.5_0002367g0030/Nitab4.5_0001118g0070/Nitab4.5_0000436g0090/Nitab4.5_0000027g0010/Nitab4.5_0000021g0570/Nitab4.5_0000798g0130	9	3	Nitab4.5_0000509g0010/Nitab4.5_0001118g0070/Nitab4.5_0000027g0010	6	novel.5620/Nitab4.5_0002367g0020/Nitab4.5_0002367g0030/Nitab4.5_0000436g0090/Nitab4.5_0000021g0570/Nitab4.5_0000798g0130
BP	GO:0051273	beta-glucan metabolic process	9/1787	39/8634	0.418057	0.975467	novel.5620/Nitab4.5_0000509g0010/Nitab4.5_0002367g0020/Nitab4.5_0002367g0030/Nitab4.5_0001118g0070/Nitab4.5_0000436g0090/Nitab4.5_0000027g0010/Nitab4.5_0000021g0570/Nitab4.5_0000798g0130	-/Nitab4.5_0000509g0010/Nitab4.5_0002367g0020/Nitab4.5_0002367g0030/Nitab4.5_0001118g0070/Nitab4.5_0000436g0090/Nitab4.5_0000027g0010/Nitab4.5_0000021g0570/Nitab4.5_0000798g0130	9	3	Nitab4.5_0000509g0010/Nitab4.5_0001118g0070/Nitab4.5_0000027g0010	6	novel.5620/Nitab4.5_0002367g0020/Nitab4.5_0002367g0030/Nitab4.5_0000436g0090/Nitab4.5_0000021g0570/Nitab4.5_0000798g0130
BP	GO:0051274	beta-glucan biosynthetic process	9/1787	39/8634	0.418057	0.975467	novel.5620/Nitab4.5_0000509g0010/Nitab4.5_0002367g0020/Nitab4.5_0002367g0030/Nitab4.5_0001118g0070/Nitab4.5_0000436g0090/Nitab4.5_0000027g0010/Nitab4.5_0000021g0570/Nitab4.5_0000798g0130	-/Nitab4.5_0000509g0010/Nitab4.5_0002367g0020/Nitab4.5_0002367g0030/Nitab4.5_0001118g0070/Nitab4.5_0000436g0090/Nitab4.5_0000027g0010/Nitab4.5_0000021g0570/Nitab4.5_0000798g0130	9	3	Nitab4.5_0000509g0010/Nitab4.5_0001118g0070/Nitab4.5_0000027g0010	6	novel.5620/Nitab4.5_0002367g0020/Nitab4.5_0002367g0030/Nitab4.5_0000436g0090/Nitab4.5_0000021g0570/Nitab4.5_0000798g0130
BP	GO:0006400	tRNA modification	3/1787	12/8634	0.466296	0.999999	Nitab4.5_0000578g0160/Nitab4.5_0002632g0060/Nitab4.5_0001540g0030	Nitab4.5_0000578g0160/Nitab4.5_0002632g0060/Nitab4.5_0001540g0030	3	1	Nitab4.5_0001540g0030	2	Nitab4.5_0000578g0160/Nitab4.5_0002632g0060
BP	GO:0009628	response to abiotic stimulus	3/1787	12/8634	0.466296	0.999999	Nitab4.5_0000136g0200/Nitab4.5_0003476g0010/Nitab4.5_0000647g0220	Nitab4.5_0000136g0200/Nitab4.5_0003476g0010/Nitab4.5_0000647g0220	3	1	Nitab4.5_0000136g0200	2	Nitab4.5_0003476g0010/Nitab4.5_0000647g0220
BP	GO:0046486	glycerolipid metabolic process	12/1787	55/8634	0.471559	0.999999	Nitab4.5_0000638g0170/Nitab4.5_0002056g0080/Nitab4.5_0000349g0060/Nitab4.5_0001684g0020/Nitab4.5_0000496g0090/Nitab4.5_0000649g0100/Nitab4.5_0001964g0040/Nitab4.5_0000350g0060/Nitab4.5_0000353g0050/Nitab4.5_0001109g0070/Nitab4.5_0002853g0070/Nitab4.5_0001832g0030	Nitab4.5_0000638g0170/Nitab4.5_0002056g0080/Nitab4.5_0000349g0060/Nitab4.5_0001684g0020/Nitab4.5_0000496g0090/Nitab4.5_0000649g0100/Nitab4.5_0001964g0040/Nitab4.5_0000350g0060/Nitab4.5_0000353g0050/Nitab4.5_0001109g0070/Nitab4.5_0002853g0070/Nitab4.5_0001832g0030	12	3	Nitab4.5_0000638g0170/Nitab4.5_0000350g0060/Nitab4.5_0001832g0030	9	Nitab4.5_0002056g0080/Nitab4.5_0000349g0060/Nitab4.5_0001684g0020/Nitab4.5_0000496g0090/Nitab4.5_0000649g0100/Nitab4.5_0001964g0040/Nitab4.5_0000353g0050/Nitab4.5_0001109g0070/Nitab4.5_0002853g0070
BP	GO:0009311	oligosaccharide metabolic process	8/1787	36/8634	0.475767	0.999999	Nitab4.5_0000993g0080/Nitab4.5_0000116g0360/Nitab4.5_0000170g0060/Nitab4.5_0002280g0010/Nitab4.5_0003913g0050/Nitab4.5_0002287g0070/Nitab4.5_0001140g0180/Nitab4.5_0000031g0050	Nitab4.5_0000993g0080/Nitab4.5_0000116g0360/Nitab4.5_0000170g0060/Nitab4.5_0002280g0010/Nitab4.5_0003913g0050/Nitab4.5_0002287g0070/Nitab4.5_0001140g0180/Nitab4.5_0000031g0050	8	4	Nitab4.5_0000993g0080/Nitab4.5_0000116g0360/Nitab4.5_0000170g0060/Nitab4.5_0002280g0010	4	Nitab4.5_0003913g0050/Nitab4.5_0002287g0070/Nitab4.5_0001140g0180/Nitab4.5_0000031g0050
BP	GO:0048523	negative regulation of cellular process	4/1787	17/8634	0.480243	0.999999	Nitab4.5_0000676g0240/Nitab4.5_0000033g0440/Nitab4.5_0004692g0050/Nitab4.5_0003658g0100	Nitab4.5_0000676g0240/Nitab4.5_0000033g0440/Nitab4.5_0004692g0050/Nitab4.5_0003658g0100	4	1	Nitab4.5_0000033g0440	3	Nitab4.5_0000676g0240/Nitab4.5_0004692g0050/Nitab4.5_0003658g0100
BP	GO:0006066	alcohol metabolic process	5/1787	22/8634	0.490112	0.999999	Nitab4.5_0000300g0140/Nitab4.5_0001614g0070/Nitab4.5_0000715g0160/Nitab4.5_0000103g0120/Nitab4.5_0002415g0060	Nitab4.5_0000300g0140/Nitab4.5_0001614g0070/Nitab4.5_0000715g0160/Nitab4.5_0000103g0120/Nitab4.5_0002415g0060	5	1	Nitab4.5_0000300g0140	4	Nitab4.5_0001614g0070/Nitab4.5_0000715g0160/Nitab4.5_0000103g0120/Nitab4.5_0002415g0060
BP	GO:0030258	lipid modification	5/1787	22/8634	0.490112	0.999999	Nitab4.5_0002497g0010/Nitab4.5_0002056g0080/Nitab4.5_0000496g0090/Nitab4.5_0000649g0100/Nitab4.5_0001109g0070	Nitab4.5_0002497g0010/Nitab4.5_0002056g0080/Nitab4.5_0000496g0090/Nitab4.5_0000649g0100/Nitab4.5_0001109g0070	5	0		5	Nitab4.5_0002497g0010/Nitab4.5_0002056g0080/Nitab4.5_0000496g0090/Nitab4.5_0000649g0100/Nitab4.5_0001109g0070
BP	GO:0005984	disaccharide metabolic process	7/1787	32/8634	0.504149	0.999999	Nitab4.5_0000993g0080/Nitab4.5_0000116g0360/Nitab4.5_0000170g0060/Nitab4.5_0002280g0010/Nitab4.5_0003913g0050/Nitab4.5_0001140g0180/Nitab4.5_0000031g0050	Nitab4.5_0000993g0080/Nitab4.5_0000116g0360/Nitab4.5_0000170g0060/Nitab4.5_0002280g0010/Nitab4.5_0003913g0050/Nitab4.5_0001140g0180/Nitab4.5_0000031g0050	7	4	Nitab4.5_0000993g0080/Nitab4.5_0000116g0360/Nitab4.5_0000170g0060/Nitab4.5_0002280g0010	3	Nitab4.5_0003913g0050/Nitab4.5_0001140g0180/Nitab4.5_0000031g0050
BP	GO:0015985	energy coupled proton transport, down electrochemical gradient	7/1787	32/8634	0.504149	0.999999	Nitab4.5_0002827g0010/Nitab4.5_0003752g0010/Nitab4.5_0000022g0160/Nitab4.5_0000435g0090/Nitab4.5_0003634g0020/Nitab4.5_0000012g0280/Nitab4.5_0000103g0080	Nitab4.5_0002827g0010/Nitab4.5_0003752g0010/Nitab4.5_0000022g0160/Nitab4.5_0000435g0090/Nitab4.5_0003634g0020/Nitab4.5_0000012g0280/Nitab4.5_0000103g0080	7	4	Nitab4.5_0003752g0010/Nitab4.5_0000022g0160/Nitab4.5_0000012g0280/Nitab4.5_0000103g0080	3	Nitab4.5_0002827g0010/Nitab4.5_0000435g0090/Nitab4.5_0003634g0020
BP	GO:0015986	ATP synthesis coupled proton transport	7/1787	32/8634	0.504149	0.999999	Nitab4.5_0002827g0010/Nitab4.5_0003752g0010/Nitab4.5_0000022g0160/Nitab4.5_0000435g0090/Nitab4.5_0003634g0020/Nitab4.5_0000012g0280/Nitab4.5_0000103g0080	Nitab4.5_0002827g0010/Nitab4.5_0003752g0010/Nitab4.5_0000022g0160/Nitab4.5_0000435g0090/Nitab4.5_0003634g0020/Nitab4.5_0000012g0280/Nitab4.5_0000103g0080	7	4	Nitab4.5_0003752g0010/Nitab4.5_0000022g0160/Nitab4.5_0000012g0280/Nitab4.5_0000103g0080	3	Nitab4.5_0002827g0010/Nitab4.5_0000435g0090/Nitab4.5_0003634g0020
BP	GO:0009056	catabolic process	47/1787	226/8634	0.512141	0.999999	novel.4917/Nitab4.5_0000300g0140/Nitab4.5_0000136g0100/Nitab4.5_0000451g0050/Nitab4.5_0000283g0490/Nitab4.5_0000578g0160/Nitab4.5_0000040g0610/Nitab4.5_0000018g0230/Nitab4.5_0000132g0310/novel.1892/Nitab4.5_0001586g0100/Nitab4.5_0000350g0050/Nitab4.5_0000075g0260/Nitab4.5_0000152g0250/Nitab4.5_0004490g0060/Nitab4.5_0001922g0070/Nitab4.5_0000420g0120/Nitab4.5_0000171g0160/novel.2923/novel.1831/Nit…	-/Nitab4.5_0000300g0140/Nitab4.5_0000136g0100/Nitab4.5_0000451g0050/Nitab4.5_0000283g0490/Nitab4.5_0000578g0160/Nitab4.5_0000040g0610/Nitab4.5_0000018g0230/Nitab4.5_0000132g0310/-/Nitab4.5_0001586g0100/Nitab4.5_0000350g0050/Nitab4.5_0000075g0260/Nitab4.5_0000152g0250/Nitab4.5_0004490g0060/Nitab4.5_0001922g0070/Nitab4.5_0000420g0120/Nitab4.5_0000171g0160/-/-/Nitab4.5_0000978g0100/Nitab4.5_0000071g…	47	28	Nitab4.5_0000300g0140/Nitab4.5_0000283g0490/Nitab4.5_0000132g0310/Nitab4.5_0000350g0050/Nitab4.5_0000075g0260/Nitab4.5_0004490g0060/Nitab4.5_0001922g0070/Nitab4.5_0000420g0120/novel.1831/Nitab4.5_0000978g0100/Nitab4.5_0000071g0160/Nitab4.5_0000129g0020/Nitab4.5_0001535g0020/Nitab4.5_0000369g0080/Nitab4.5_0003602g0070/novel.4256/Nitab4.5_0000247g0040/Nitab4.5_0000132g0160/Nitab4.5_0005517g0020/Nit…	19	novel.4917/Nitab4.5_0000136g0100/Nitab4.5_0000451g0050/Nitab4.5_0000578g0160/Nitab4.5_0000040g0610/Nitab4.5_0000018g0230/novel.1892/Nitab4.5_0001586g0100/Nitab4.5_0000152g0250/Nitab4.5_0000171g0160/novel.2923/Nitab4.5_0002632g0060/Nitab4.5_0001367g0020/Nitab4.5_0000381g0350/Nitab4.5_0000977g0100/Nitab4.5_0001317g0050/Nitab4.5_0002340g0010/Nitab4.5_0001760g0060/Nitab4.5_0003408g0050
BP	GO:0006650	glycerophospholipid metabolic process	10/1787	47/8634	0.51866	0.999999	Nitab4.5_0002056g0080/Nitab4.5_0000349g0060/Nitab4.5_0001684g0020/Nitab4.5_0000496g0090/Nitab4.5_0000649g0100/Nitab4.5_0000350g0060/Nitab4.5_0000353g0050/Nitab4.5_0001109g0070/Nitab4.5_0002853g0070/Nitab4.5_0001832g0030	Nitab4.5_0002056g0080/Nitab4.5_0000349g0060/Nitab4.5_0001684g0020/Nitab4.5_0000496g0090/Nitab4.5_0000649g0100/Nitab4.5_0000350g0060/Nitab4.5_0000353g0050/Nitab4.5_0001109g0070/Nitab4.5_0002853g0070/Nitab4.5_0001832g0030	10	2	Nitab4.5_0000350g0060/Nitab4.5_0001832g0030	8	Nitab4.5_0002056g0080/Nitab4.5_0000349g0060/Nitab4.5_0001684g0020/Nitab4.5_0000496g0090/Nitab4.5_0000649g0100/Nitab4.5_0000353g0050/Nitab4.5_0001109g0070/Nitab4.5_0002853g0070
BP	GO:0009086	methionine biosynthetic process	3/1787	13/8634	0.523907	0.999999	Nitab4.5_0009617g0010/Nitab4.5_0009617g0020/Nitab4.5_0001606g0040	Nitab4.5_0009617g0010/Nitab4.5_0009617g0020/Nitab4.5_0001606g0040	3	0		3	Nitab4.5_0009617g0010/Nitab4.5_0009617g0020/Nitab4.5_0001606g0040
BP	GO:0016458	gene silencing	3/1787	13/8634	0.523907	0.999999	Nitab4.5_0000962g0080/Nitab4.5_0000102g0250/Nitab4.5_0006089g0010	Nitab4.5_0000962g0080/Nitab4.5_0000102g0250/Nitab4.5_0006089g0010	3	3	Nitab4.5_0000962g0080/Nitab4.5_0000102g0250/Nitab4.5_0006089g0010	0
BP	GO:0031047	gene silencing by RNA	3/1787	13/8634	0.523907	0.999999	Nitab4.5_0000962g0080/Nitab4.5_0000102g0250/Nitab4.5_0006089g0010	Nitab4.5_0000962g0080/Nitab4.5_0000102g0250/Nitab4.5_0006089g0010	3	3	Nitab4.5_0000962g0080/Nitab4.5_0000102g0250/Nitab4.5_0006089g0010	0
BP	GO:0005991	trehalose metabolic process	4/1787	18/8634	0.528846	0.999999	Nitab4.5_0000993g0080/Nitab4.5_0003913g0050/Nitab4.5_0001140g0180/Nitab4.5_0000031g0050	Nitab4.5_0000993g0080/Nitab4.5_0003913g0050/Nitab4.5_0001140g0180/Nitab4.5_0000031g0050	4	1	Nitab4.5_0000993g0080	3	Nitab4.5_0003913g0050/Nitab4.5_0001140g0180/Nitab4.5_0000031g0050
BP	GO:0005992	trehalose biosynthetic process	4/1787	18/8634	0.528846	0.999999	Nitab4.5_0000993g0080/Nitab4.5_0003913g0050/Nitab4.5_0001140g0180/Nitab4.5_0000031g0050	Nitab4.5_0000993g0080/Nitab4.5_0003913g0050/Nitab4.5_0001140g0180/Nitab4.5_0000031g0050	4	1	Nitab4.5_0000993g0080	3	Nitab4.5_0003913g0050/Nitab4.5_0001140g0180/Nitab4.5_0000031g0050
BP	GO:0006364	rRNA processing	6/1787	28/8634	0.53649	0.999999	Nitab4.5_0003714g0040/Nitab4.5_0001159g0100/novel.5057/Nitab4.5_0000559g0440/Nitab4.5_0000318g0140/Nitab4.5_0001642g0020	Nitab4.5_0003714g0040/Nitab4.5_0001159g0100/-/Nitab4.5_0000559g0440/Nitab4.5_0000318g0140/Nitab4.5_0001642g0020	6	1	Nitab4.5_0001642g0020	5	Nitab4.5_0003714g0040/Nitab4.5_0001159g0100/novel.5057/Nitab4.5_0000559g0440/Nitab4.5_0000318g0140
BP	GO:0016072	rRNA metabolic process	6/1787	28/8634	0.53649	0.999999	Nitab4.5_0003714g0040/Nitab4.5_0001159g0100/novel.5057/Nitab4.5_0000559g0440/Nitab4.5_0000318g0140/Nitab4.5_0001642g0020	Nitab4.5_0003714g0040/Nitab4.5_0001159g0100/-/Nitab4.5_0000559g0440/Nitab4.5_0000318g0140/Nitab4.5_0001642g0020	6	1	Nitab4.5_0001642g0020	5	Nitab4.5_0003714g0040/Nitab4.5_0001159g0100/novel.5057/Nitab4.5_0000559g0440/Nitab4.5_0000318g0140
BP	GO:0008654	phospholipid biosynthetic process	7/1787	33/8634	0.539708	0.999999	Nitab4.5_0000715g0160/Nitab4.5_0004280g0070/Nitab4.5_0002287g0070/Nitab4.5_0000350g0060/Nitab4.5_0000353g0050/Nitab4.5_0001583g0200/Nitab4.5_0002853g0070	Nitab4.5_0000715g0160/Nitab4.5_0004280g0070/Nitab4.5_0002287g0070/Nitab4.5_0000350g0060/Nitab4.5_0000353g0050/Nitab4.5_0001583g0200/Nitab4.5_0002853g0070	7	2	Nitab4.5_0000350g0060/Nitab4.5_0001583g0200	5	Nitab4.5_0000715g0160/Nitab4.5_0004280g0070/Nitab4.5_0002287g0070/Nitab4.5_0000353g0050/Nitab4.5_0002853g0070
BP	GO:0009312	oligosaccharide biosynthetic process	5/1787	24/8634	0.574023	0.999999	Nitab4.5_0000993g0080/Nitab4.5_0003913g0050/Nitab4.5_0002287g0070/Nitab4.5_0001140g0180/Nitab4.5_0000031g0050	Nitab4.5_0000993g0080/Nitab4.5_0003913g0050/Nitab4.5_0002287g0070/Nitab4.5_0001140g0180/Nitab4.5_0000031g0050	5	1	Nitab4.5_0000993g0080	4	Nitab4.5_0003913g0050/Nitab4.5_0002287g0070/Nitab4.5_0001140g0180/Nitab4.5_0000031g0050
BP	GO:1901136	carbohydrate derivative catabolic process	4/1787	19/8634	0.575099	0.999999	Nitab4.5_0000040g0610/Nitab4.5_0001586g0100/Nitab4.5_0000171g0160/Nitab4.5_0000978g0100	Nitab4.5_0000040g0610/Nitab4.5_0001586g0100/Nitab4.5_0000171g0160/Nitab4.5_0000978g0100	4	1	Nitab4.5_0000978g0100	3	Nitab4.5_0000040g0610/Nitab4.5_0001586g0100/Nitab4.5_0000171g0160
BP	GO:0046488	phosphatidylinositol metabolic process	9/1787	44/8634	0.575678	0.999999	Nitab4.5_0002056g0080/Nitab4.5_0000349g0060/Nitab4.5_0001684g0020/Nitab4.5_0000496g0090/Nitab4.5_0000649g0100/Nitab4.5_0000353g0050/Nitab4.5_0001109g0070/Nitab4.5_0002853g0070/Nitab4.5_0001832g0030	Nitab4.5_0002056g0080/Nitab4.5_0000349g0060/Nitab4.5_0001684g0020/Nitab4.5_0000496g0090/Nitab4.5_0000649g0100/Nitab4.5_0000353g0050/Nitab4.5_0001109g0070/Nitab4.5_0002853g0070/Nitab4.5_0001832g0030	9	1	Nitab4.5_0001832g0030	8	Nitab4.5_0002056g0080/Nitab4.5_0000349g0060/Nitab4.5_0001684g0020/Nitab4.5_0000496g0090/Nitab4.5_0000649g0100/Nitab4.5_0000353g0050/Nitab4.5_0001109g0070/Nitab4.5_0002853g0070
BP	GO:0015074	DNA integration	10/1787	49/8634	0.576666	0.999999	novel.4314/novel.3596/novel.5405/novel.4289/novel.3849/novel.4228/novel.1519/novel.1121/novel.1432/novel.323	-/-/-/-/-/-/-/-/-/-	10	2	novel.4289/novel.323	8	novel.4314/novel.3596/novel.5405/novel.3849/novel.4228/novel.1519/novel.1121/novel.1432
BP	GO:0005985	sucrose metabolic process	3/1787	14/8634	0.577903	0.999999	Nitab4.5_0000116g0360/Nitab4.5_0000170g0060/Nitab4.5_0002280g0010	Nitab4.5_0000116g0360/Nitab4.5_0000170g0060/Nitab4.5_0002280g0010	3	3	Nitab4.5_0000116g0360/Nitab4.5_0000170g0060/Nitab4.5_0002280g0010	0
BP	GO:0006839	mitochondrial transport	3/1787	14/8634	0.577903	0.999999	novel.5098/Nitab4.5_0002050g0160/Nitab4.5_0000760g0110	-/Nitab4.5_0002050g0160/Nitab4.5_0000760g0110	3	2	Nitab4.5_0002050g0160/Nitab4.5_0000760g0110	1	novel.5098
BP	GO:0070838	divalent metal ion transport	3/1787	14/8634	0.577903	0.999999	Nitab4.5_0000204g0040/Nitab4.5_0000283g0070/Nitab4.5_0000519g0340	Nitab4.5_0000204g0040/Nitab4.5_0000283g0070/Nitab4.5_0000519g0340	3	1	Nitab4.5_0000519g0340	2	Nitab4.5_0000204g0040/Nitab4.5_0000283g0070
BP	GO:0072511	divalent inorganic cation transport	3/1787	14/8634	0.577903	0.999999	Nitab4.5_0000204g0040/Nitab4.5_0000283g0070/Nitab4.5_0000519g0340	Nitab4.5_0000204g0040/Nitab4.5_0000283g0070/Nitab4.5_0000519g0340	3	1	Nitab4.5_0000519g0340	2	Nitab4.5_0000204g0040/Nitab4.5_0000283g0070
BP	GO:0034470	ncRNA processing	15/1787	74/8634	0.582506	0.999999	Nitab4.5_0003714g0040/Nitab4.5_0001159g0100/Nitab4.5_0000578g0160/novel.5057/Nitab4.5_0000035g0040/Nitab4.5_0000559g0440/Nitab4.5_0002918g0090/Nitab4.5_0002632g0060/Nitab4.5_0001743g0020/Nitab4.5_0000316g0160/Nitab4.5_0001540g0030/Nitab4.5_0000318g0140/Nitab4.5_0004599g0030/Nitab4.5_0000582g0060/Nitab4.5_0001642g0020	Nitab4.5_0003714g0040/Nitab4.5_0001159g0100/Nitab4.5_0000578g0160/-/Nitab4.5_0000035g0040/Nitab4.5_0000559g0440/Nitab4.5_0002918g0090/Nitab4.5_0002632g0060/Nitab4.5_0001743g0020/Nitab4.5_0000316g0160/Nitab4.5_0001540g0030/Nitab4.5_0000318g0140/Nitab4.5_0004599g0030/Nitab4.5_0000582g0060/Nitab4.5_0001642g0020	15	2	Nitab4.5_0001540g0030/Nitab4.5_0001642g0020	13	Nitab4.5_0003714g0040/Nitab4.5_0001159g0100/Nitab4.5_0000578g0160/novel.5057/Nitab4.5_0000035g0040/Nitab4.5_0000559g0440/Nitab4.5_0002918g0090/Nitab4.5_0002632g0060/Nitab4.5_0001743g0020/Nitab4.5_0000316g0160/Nitab4.5_0000318g0140/Nitab4.5_0004599g0030/Nitab4.5_0000582g0060
BP	GO:0006813	potassium ion transport	7/1787	35/8634	0.607364	0.999999	Nitab4.5_0000109g0540/Nitab4.5_0001196g0060/Nitab4.5_0001620g0100/Nitab4.5_0003111g0100/Nitab4.5_0001952g0070/Nitab4.5_0001093g0060/Nitab4.5_0002576g0020	Nitab4.5_0000109g0540/Nitab4.5_0001196g0060/Nitab4.5_0001620g0100/Nitab4.5_0003111g0100/Nitab4.5_0001952g0070/Nitab4.5_0001093g0060/Nitab4.5_0002576g0020	7	1	Nitab4.5_0001952g0070	6	Nitab4.5_0000109g0540/Nitab4.5_0001196g0060/Nitab4.5_0001620g0100/Nitab4.5_0003111g0100/Nitab4.5_0001093g0060/Nitab4.5_0002576g0020
BP	GO:0048519	negative regulation of biological process	7/1787	35/8634	0.607364	0.999999	Nitab4.5_0000962g0080/Nitab4.5_0000676g0240/Nitab4.5_0000033g0440/Nitab4.5_0004692g0050/Nitab4.5_0003658g0100/Nitab4.5_0000102g0250/Nitab4.5_0006089g0010	Nitab4.5_0000962g0080/Nitab4.5_0000676g0240/Nitab4.5_0000033g0440/Nitab4.5_0004692g0050/Nitab4.5_0003658g0100/Nitab4.5_0000102g0250/Nitab4.5_0006089g0010	7	4	Nitab4.5_0000962g0080/Nitab4.5_0000033g0440/Nitab4.5_0000102g0250/Nitab4.5_0006089g0010	3	Nitab4.5_0000676g0240/Nitab4.5_0004692g0050/Nitab4.5_0003658g0100
BP	GO:1901615	organic hydroxy compound metabolic process	5/1787	25/8634	0.613134	0.999999	Nitab4.5_0000300g0140/Nitab4.5_0001614g0070/Nitab4.5_0000715g0160/Nitab4.5_0000103g0120/Nitab4.5_0002415g0060	Nitab4.5_0000300g0140/Nitab4.5_0001614g0070/Nitab4.5_0000715g0160/Nitab4.5_0000103g0120/Nitab4.5_0002415g0060	5	1	Nitab4.5_0000300g0140	4	Nitab4.5_0001614g0070/Nitab4.5_0000715g0160/Nitab4.5_0000103g0120/Nitab4.5_0002415g0060
BP	GO:0010629	negative regulation of gene expression	4/1787	20/8634	0.618658	0.999999	Nitab4.5_0000962g0080/Nitab4.5_0004692g0050/Nitab4.5_0000102g0250/Nitab4.5_0006089g0010	Nitab4.5_0000962g0080/Nitab4.5_0004692g0050/Nitab4.5_0000102g0250/Nitab4.5_0006089g0010	4	3	Nitab4.5_0000962g0080/Nitab4.5_0000102g0250/Nitab4.5_0006089g0010	1	Nitab4.5_0004692g0050
BP	GO:0046351	disaccharide biosynthetic process	4/1787	20/8634	0.618658	0.999999	Nitab4.5_0000993g0080/Nitab4.5_0003913g0050/Nitab4.5_0001140g0180/Nitab4.5_0000031g0050	Nitab4.5_0000993g0080/Nitab4.5_0003913g0050/Nitab4.5_0001140g0180/Nitab4.5_0000031g0050	4	1	Nitab4.5_0000993g0080	3	Nitab4.5_0003913g0050/Nitab4.5_0001140g0180/Nitab4.5_0000031g0050
BP	GO:0006555	methionine metabolic process	3/1787	15/8634	0.627861	0.999999	Nitab4.5_0009617g0010/Nitab4.5_0009617g0020/Nitab4.5_0001606g0040	Nitab4.5_0009617g0010/Nitab4.5_0009617g0020/Nitab4.5_0001606g0040	3	0		3	Nitab4.5_0009617g0010/Nitab4.5_0009617g0020/Nitab4.5_0001606g0040
BP	GO:0009832	plant-type cell wall biogenesis	3/1787	15/8634	0.627861	0.999999	Nitab4.5_0000629g0010/Nitab4.5_0000616g0070/Nitab4.5_0000939g0030	Nitab4.5_0000629g0010/Nitab4.5_0000616g0070/Nitab4.5_0000939g0030	3	1	Nitab4.5_0000939g0030	2	Nitab4.5_0000629g0010/Nitab4.5_0000616g0070
BP	GO:0010215	cellulose microfibril organization	3/1787	15/8634	0.627861	0.999999	Nitab4.5_0000629g0010/Nitab4.5_0000616g0070/Nitab4.5_0000939g0030	Nitab4.5_0000629g0010/Nitab4.5_0000616g0070/Nitab4.5_0000939g0030	3	1	Nitab4.5_0000939g0030	2	Nitab4.5_0000629g0010/Nitab4.5_0000616g0070
BP	GO:0016049	cell growth	3/1787	15/8634	0.627861	0.999999	Nitab4.5_0000629g0010/Nitab4.5_0000616g0070/Nitab4.5_0000939g0030	Nitab4.5_0000629g0010/Nitab4.5_0000616g0070/Nitab4.5_0000939g0030	3	1	Nitab4.5_0000939g0030	2	Nitab4.5_0000629g0010/Nitab4.5_0000616g0070
BP	GO:0030198	extracellular matrix organization	3/1787	15/8634	0.627861	0.999999	Nitab4.5_0000629g0010/Nitab4.5_0000616g0070/Nitab4.5_0000939g0030	Nitab4.5_0000629g0010/Nitab4.5_0000616g0070/Nitab4.5_0000939g0030	3	1	Nitab4.5_0000939g0030	2	Nitab4.5_0000629g0010/Nitab4.5_0000616g0070
BP	GO:0040007	growth	3/1787	15/8634	0.627861	0.999999	Nitab4.5_0000629g0010/Nitab4.5_0000616g0070/Nitab4.5_0000939g0030	Nitab4.5_0000629g0010/Nitab4.5_0000616g0070/Nitab4.5_0000939g0030	3	1	Nitab4.5_0000939g0030	2	Nitab4.5_0000629g0010/Nitab4.5_0000616g0070
BP	GO:0042546	cell wall biogenesis	3/1787	15/8634	0.627861	0.999999	Nitab4.5_0000629g0010/Nitab4.5_0000616g0070/Nitab4.5_0000939g0030	Nitab4.5_0000629g0010/Nitab4.5_0000616g0070/Nitab4.5_0000939g0030	3	1	Nitab4.5_0000939g0030	2	Nitab4.5_0000629g0010/Nitab4.5_0000616g0070
BP	GO:0043062	extracellular structure organization	3/1787	15/8634	0.627861	0.999999	Nitab4.5_0000629g0010/Nitab4.5_0000616g0070/Nitab4.5_0000939g0030	Nitab4.5_0000629g0010/Nitab4.5_0000616g0070/Nitab4.5_0000939g0030	3	1	Nitab4.5_0000939g0030	2	Nitab4.5_0000629g0010/Nitab4.5_0000616g0070
BP	GO:0070726	cell wall assembly	3/1787	15/8634	0.627861	0.999999	Nitab4.5_0000629g0010/Nitab4.5_0000616g0070/Nitab4.5_0000939g0030	Nitab4.5_0000629g0010/Nitab4.5_0000616g0070/Nitab4.5_0000939g0030	3	1	Nitab4.5_0000939g0030	2	Nitab4.5_0000629g0010/Nitab4.5_0000616g0070
BP	GO:0071668	plant-type cell wall assembly	3/1787	15/8634	0.627861	0.999999	Nitab4.5_0000629g0010/Nitab4.5_0000616g0070/Nitab4.5_0000939g0030	Nitab4.5_0000629g0010/Nitab4.5_0000616g0070/Nitab4.5_0000939g0030	3	1	Nitab4.5_0000939g0030	2	Nitab4.5_0000629g0010/Nitab4.5_0000616g0070
BP	GO:0006869	lipid transport	2/1787	10/8634	0.645023	0.999999	Nitab4.5_0001919g0080/Nitab4.5_0000917g0110	Nitab4.5_0001919g0080/Nitab4.5_0000917g0110	2	2	Nitab4.5_0001919g0080/Nitab4.5_0000917g0110	0
BP	GO:0009060	aerobic respiration	2/1787	10/8634	0.645023	0.999999	Nitab4.5_0000246g0220/Nitab4.5_0000116g0300	Nitab4.5_0000246g0220/Nitab4.5_0000116g0300	2	2	Nitab4.5_0000246g0220/Nitab4.5_0000116g0300	0
BP	GO:0009966	regulation of signal transduction	2/1787	10/8634	0.645023	0.999999	Nitab4.5_0001591g0130/Nitab4.5_0001508g0020	Nitab4.5_0001591g0130/Nitab4.5_0001508g0020	2	0		2	Nitab4.5_0001591g0130/Nitab4.5_0001508g0020
BP	GO:0010646	regulation of cell communication	2/1787	10/8634	0.645023	0.999999	Nitab4.5_0001591g0130/Nitab4.5_0001508g0020	Nitab4.5_0001591g0130/Nitab4.5_0001508g0020	2	0		2	Nitab4.5_0001591g0130/Nitab4.5_0001508g0020
BP	GO:0023051	regulation of signaling	2/1787	10/8634	0.645023	0.999999	Nitab4.5_0001591g0130/Nitab4.5_0001508g0020	Nitab4.5_0001591g0130/Nitab4.5_0001508g0020	2	0		2	Nitab4.5_0001591g0130/Nitab4.5_0001508g0020
BP	GO:0032957	inositol trisphosphate metabolic process	2/1787	10/8634	0.645023	0.999999	Nitab4.5_0001614g0070/Nitab4.5_0002415g0060	Nitab4.5_0001614g0070/Nitab4.5_0002415g0060	2	0		2	Nitab4.5_0001614g0070/Nitab4.5_0002415g0060
BP	GO:0043647	inositol phosphate metabolic process	2/1787	10/8634	0.645023	0.999999	Nitab4.5_0001614g0070/Nitab4.5_0002415g0060	Nitab4.5_0001614g0070/Nitab4.5_0002415g0060	2	0		2	Nitab4.5_0001614g0070/Nitab4.5_0002415g0060
BP	GO:0070925	organelle assembly	2/1787	10/8634	0.645023	0.999999	Nitab4.5_0000467g0130/Nitab4.5_0000242g0090	Nitab4.5_0000467g0130/Nitab4.5_0000242g0090	2	1	Nitab4.5_0000467g0130	1	Nitab4.5_0000242g0090
BP	GO:0009247	glycolipid biosynthetic process	4/1787	21/8634	0.659296	0.999999	Nitab4.5_0000264g0080/Nitab4.5_0002287g0070/Nitab4.5_0000353g0050/Nitab4.5_0002853g0070	Nitab4.5_0000264g0080/Nitab4.5_0002287g0070/Nitab4.5_0000353g0050/Nitab4.5_0002853g0070	4	0		4	Nitab4.5_0000264g0080/Nitab4.5_0002287g0070/Nitab4.5_0000353g0050/Nitab4.5_0002853g0070
BP	GO:0046467	membrane lipid biosynthetic process	4/1787	21/8634	0.659296	0.999999	Nitab4.5_0000264g0080/Nitab4.5_0002287g0070/Nitab4.5_0000353g0050/Nitab4.5_0002853g0070	Nitab4.5_0000264g0080/Nitab4.5_0002287g0070/Nitab4.5_0000353g0050/Nitab4.5_0002853g0070	4	0		4	Nitab4.5_0000264g0080/Nitab4.5_0002287g0070/Nitab4.5_0000353g0050/Nitab4.5_0002853g0070
BP	GO:0009451	RNA modification	8/1787	42/8634	0.664345	0.999999	Nitab4.5_0000578g0160/Nitab4.5_0005248g0030/Nitab4.5_0000559g0440/Nitab4.5_0001450g0040/Nitab4.5_0001332g0070/Nitab4.5_0002632g0060/Nitab4.5_0001540g0030/Nitab4.5_0003383g0010	Nitab4.5_0000578g0160/Nitab4.5_0005248g0030/Nitab4.5_0000559g0440/Nitab4.5_0001450g0040/Nitab4.5_0001332g0070/Nitab4.5_0002632g0060/Nitab4.5_0001540g0030/Nitab4.5_0003383g0010	8	1	Nitab4.5_0001540g0030	7	Nitab4.5_0000578g0160/Nitab4.5_0005248g0030/Nitab4.5_0000559g0440/Nitab4.5_0001450g0040/Nitab4.5_0001332g0070/Nitab4.5_0002632g0060/Nitab4.5_0003383g0010
BP	GO:0006413	translational initiation	7/1787	37/8634	0.669355	0.999999	Nitab4.5_0000092g0070/Nitab4.5_0000305g0230/Nitab4.5_0000901g0050/Nitab4.5_0000625g0010/Nitab4.5_0005206g0060/Nitab4.5_0000051g0190/Nitab4.5_0000070g0280	Nitab4.5_0000092g0070/Nitab4.5_0000305g0230/Nitab4.5_0000901g0050/Nitab4.5_0000625g0010/Nitab4.5_0005206g0060/Nitab4.5_0000051g0190/Nitab4.5_0000070g0280	7	5	Nitab4.5_0000092g0070/Nitab4.5_0000305g0230/Nitab4.5_0000901g0050/Nitab4.5_0000625g0010/Nitab4.5_0000051g0190	2	Nitab4.5_0005206g0060/Nitab4.5_0000070g0280
BP	GO:0042737	drug catabolic process	3/1787	16/8634	0.673574	0.999999	Nitab4.5_0001586g0100/Nitab4.5_0000978g0100/Nitab4.5_0001367g0020	Nitab4.5_0001586g0100/Nitab4.5_0000978g0100/Nitab4.5_0001367g0020	3	1	Nitab4.5_0000978g0100	2	Nitab4.5_0001586g0100/Nitab4.5_0001367g0020
BP	GO:0051604	protein maturation	3/1787	16/8634	0.673574	0.999999	Nitab4.5_0002695g0050/Nitab4.5_0003631g0020/Nitab4.5_0003770g0040	Nitab4.5_0002695g0050/Nitab4.5_0003631g0020/Nitab4.5_0003770g0040	3	1	Nitab4.5_0003770g0040	2	Nitab4.5_0002695g0050/Nitab4.5_0003631g0020
BP	GO:0044085	cellular component biogenesis	29/1787	149/8634	0.677901	0.999999	Nitab4.5_0000010g0250/Nitab4.5_0005502g0040/Nitab4.5_0003714g0040/Nitab4.5_0001159g0100/Nitab4.5_0000006g0140/novel.5057/Nitab4.5_0000691g0220/Nitab4.5_0001090g0130/Nitab4.5_0000222g0090/Nitab4.5_0000629g0010/Nitab4.5_0000616g0070/Nitab4.5_0000559g0440/novel.2204/Nitab4.5_0000939g0030/novel.457/Nitab4.5_0000804g0060/Nitab4.5_0000318g0140/Nitab4.5_0001560g0030/Nitab4.5_0000467g0130/Nitab4.5_000297…	Nitab4.5_0000010g0250/Nitab4.5_0005502g0040/Nitab4.5_0003714g0040/Nitab4.5_0001159g0100/Nitab4.5_0000006g0140/-/Nitab4.5_0000691g0220/Nitab4.5_0001090g0130/Nitab4.5_0000222g0090/Nitab4.5_0000629g0010/Nitab4.5_0000616g0070/Nitab4.5_0000559g0440/-/Nitab4.5_0000939g0030/-/Nitab4.5_0000804g0060/Nitab4.5_0000318g0140/Nitab4.5_0001560g0030/Nitab4.5_0000467g0130/Nitab4.5_0002972g0050/Nitab4.5_0000242g00…	29	12	Nitab4.5_0000010g0250/Nitab4.5_0005502g0040/Nitab4.5_0000939g0030/Nitab4.5_0000467g0130/Nitab4.5_0002972g0050/Nitab4.5_0000026g0060/Nitab4.5_0000174g0240/Nitab4.5_0002403g0030/Nitab4.5_0001642g0020/Nitab4.5_0001188g0030/Nitab4.5_0000003g0480/novel.5269	17	Nitab4.5_0003714g0040/Nitab4.5_0001159g0100/Nitab4.5_0000006g0140/novel.5057/Nitab4.5_0000691g0220/Nitab4.5_0001090g0130/Nitab4.5_0000222g0090/Nitab4.5_0000629g0010/Nitab4.5_0000616g0070/Nitab4.5_0000559g0440/novel.2204/novel.457/Nitab4.5_0000804g0060/Nitab4.5_0000318g0140/Nitab4.5_0001560g0030/Nitab4.5_0000242g0090/Nitab4.5_0003658g0100
BP	GO:0006950	response to stress	66/1787	333/8634	0.678037	0.999999	Nitab4.5_0000022g0310/Nitab4.5_0000786g0090/Nitab4.5_0000270g0080/Nitab4.5_0000651g0040/novel.1296/Nitab4.5_0000372g0040/Nitab4.5_0000208g0370/Nitab4.5_0000057g0320/novel.1154/Nitab4.5_0000006g0050/Nitab4.5_0000368g0370/novel.4773/Nitab4.5_0000209g0170/Nitab4.5_0000217g0070/novel.2294/Nitab4.5_0005743g0020/Nitab4.5_0000222g0250/Nitab4.5_0000021g0180/Nitab4.5_0000194g0120/Nitab4.5_0005010g0010/Nit…	Nitab4.5_0000022g0310/Nitab4.5_0000786g0090/Nitab4.5_0000270g0080/Nitab4.5_0000651g0040/-/Nitab4.5_0000372g0040/Nitab4.5_0000208g0370/Nitab4.5_0000057g0320/-/Nitab4.5_0000006g0050/Nitab4.5_0000368g0370/-/Nitab4.5_0000209g0170/Nitab4.5_0000217g0070/-/Nitab4.5_0005743g0020/Nitab4.5_0000222g0250/Nitab4.5_0000021g0180/Nitab4.5_0000194g0120/Nitab4.5_0005010g0010/Nitab4.5_0006493g0020/Nitab4.5_0000976g…	66	41	Nitab4.5_0000651g0040/Nitab4.5_0000208g0370/Nitab4.5_0000057g0320/Nitab4.5_0000006g0050/Nitab4.5_0000368g0370/novel.4773/novel.2294/Nitab4.5_0005743g0020/Nitab4.5_0000222g0250/Nitab4.5_0000194g0120/Nitab4.5_0006493g0020/Nitab4.5_0000976g0250/Nitab4.5_0000136g0200/Nitab4.5_0001526g0130/Nitab4.5_0000249g0170/Nitab4.5_0000336g0020/Nitab4.5_0002247g0080/Nitab4.5_0002820g0100/Nitab4.5_0009037g0010/Nit…	25	Nitab4.5_0000022g0310/Nitab4.5_0000786g0090/Nitab4.5_0000270g0080/novel.1296/Nitab4.5_0000372g0040/novel.1154/Nitab4.5_0000209g0170/Nitab4.5_0000217g0070/Nitab4.5_0000021g0180/Nitab4.5_0005010g0010/Nitab4.5_0001315g0150/Nitab4.5_0000614g0060/Nitab4.5_0001142g0030/Nitab4.5_0000313g0030/Nitab4.5_0000111g0140/Nitab4.5_0001286g0040/Nitab4.5_0001996g0010/Nitab4.5_0000941g0030/Nitab4.5_0001756g0160/nov…
BP	GO:0006643	membrane lipid metabolic process	5/1787	27/8634	0.684662	0.999999	Nitab4.5_0000264g0080/Nitab4.5_0002287g0070/Nitab4.5_0000353g0050/Nitab4.5_0003750g0030/Nitab4.5_0002853g0070	Nitab4.5_0000264g0080/Nitab4.5_0002287g0070/Nitab4.5_0000353g0050/Nitab4.5_0003750g0030/Nitab4.5_0002853g0070	5	1	Nitab4.5_0003750g0030	4	Nitab4.5_0000264g0080/Nitab4.5_0002287g0070/Nitab4.5_0000353g0050/Nitab4.5_0002853g0070
BP	GO:0045017	glycerolipid biosynthetic process	5/1787	27/8634	0.684662	0.999999	Nitab4.5_0000638g0170/Nitab4.5_0001964g0040/Nitab4.5_0000350g0060/Nitab4.5_0000353g0050/Nitab4.5_0002853g0070	Nitab4.5_0000638g0170/Nitab4.5_0001964g0040/Nitab4.5_0000350g0060/Nitab4.5_0000353g0050/Nitab4.5_0002853g0070	5	2	Nitab4.5_0000638g0170/Nitab4.5_0000350g0060	3	Nitab4.5_0001964g0040/Nitab4.5_0000353g0050/Nitab4.5_0002853g0070
BP	GO:0006664	glycolipid metabolic process	4/1787	22/8634	0.696893	0.999999	Nitab4.5_0000264g0080/Nitab4.5_0002287g0070/Nitab4.5_0000353g0050/Nitab4.5_0002853g0070	Nitab4.5_0000264g0080/Nitab4.5_0002287g0070/Nitab4.5_0000353g0050/Nitab4.5_0002853g0070	4	0		4	Nitab4.5_0000264g0080/Nitab4.5_0002287g0070/Nitab4.5_0000353g0050/Nitab4.5_0002853g0070
BP	GO:0009892	negative regulation of metabolic process	4/1787	22/8634	0.696893	0.999999	Nitab4.5_0000962g0080/Nitab4.5_0004692g0050/Nitab4.5_0000102g0250/Nitab4.5_0006089g0010	Nitab4.5_0000962g0080/Nitab4.5_0004692g0050/Nitab4.5_0000102g0250/Nitab4.5_0006089g0010	4	3	Nitab4.5_0000962g0080/Nitab4.5_0000102g0250/Nitab4.5_0006089g0010	1	Nitab4.5_0004692g0050
BP	GO:0010605	negative regulation of macromolecule metabolic process	4/1787	22/8634	0.696893	0.999999	Nitab4.5_0000962g0080/Nitab4.5_0004692g0050/Nitab4.5_0000102g0250/Nitab4.5_0006089g0010	Nitab4.5_0000962g0080/Nitab4.5_0004692g0050/Nitab4.5_0000102g0250/Nitab4.5_0006089g0010	4	3	Nitab4.5_0000962g0080/Nitab4.5_0000102g0250/Nitab4.5_0006089g0010	1	Nitab4.5_0004692g0050
BP	GO:1903509	liposaccharide metabolic process	4/1787	22/8634	0.696893	0.999999	Nitab4.5_0000264g0080/Nitab4.5_0002287g0070/Nitab4.5_0000353g0050/Nitab4.5_0002853g0070	Nitab4.5_0000264g0080/Nitab4.5_0002287g0070/Nitab4.5_0000353g0050/Nitab4.5_0002853g0070	4	0		4	Nitab4.5_0000264g0080/Nitab4.5_0002287g0070/Nitab4.5_0000353g0050/Nitab4.5_0002853g0070
BP	GO:0007005	mitochondrion organization	2/1787	11/8634	0.698192	0.999999	Nitab4.5_0002050g0160/Nitab4.5_0000760g0110	Nitab4.5_0002050g0160/Nitab4.5_0000760g0110	2	2	Nitab4.5_0002050g0160/Nitab4.5_0000760g0110	0
BP	GO:0009309	amine biosynthetic process	2/1787	11/8634	0.698192	0.999999	Nitab4.5_0005883g0030/novel.5819	Nitab4.5_0005883g0030/-	2	2	Nitab4.5_0005883g0030/novel.5819	0
BP	GO:0042401	cellular biogenic amine biosynthetic process	2/1787	11/8634	0.698192	0.999999	Nitab4.5_0005883g0030/novel.5819	Nitab4.5_0005883g0030/-	2	2	Nitab4.5_0005883g0030/novel.5819	0
BP	GO:0045786	negative regulation of cell cycle	2/1787	11/8634	0.698192	0.999999	Nitab4.5_0000676g0240/Nitab4.5_0000033g0440	Nitab4.5_0000676g0240/Nitab4.5_0000033g0440	2	1	Nitab4.5_0000033g0440	1	Nitab4.5_0000676g0240
BP	GO:0008033	tRNA processing	9/1787	49/8634	0.711058	0.999999	Nitab4.5_0000578g0160/Nitab4.5_0000035g0040/Nitab4.5_0002918g0090/Nitab4.5_0002632g0060/Nitab4.5_0001743g0020/Nitab4.5_0000316g0160/Nitab4.5_0001540g0030/Nitab4.5_0004599g0030/Nitab4.5_0000582g0060	Nitab4.5_0000578g0160/Nitab4.5_0000035g0040/Nitab4.5_0002918g0090/Nitab4.5_0002632g0060/Nitab4.5_0001743g0020/Nitab4.5_0000316g0160/Nitab4.5_0001540g0030/Nitab4.5_0004599g0030/Nitab4.5_0000582g0060	9	1	Nitab4.5_0001540g0030	8	Nitab4.5_0000578g0160/Nitab4.5_0000035g0040/Nitab4.5_0002918g0090/Nitab4.5_0002632g0060/Nitab4.5_0001743g0020/Nitab4.5_0000316g0160/Nitab4.5_0004599g0030/Nitab4.5_0000582g0060
BP	GO:0006022	aminoglycan metabolic process	3/1787	17/8634	0.715002	0.999999	Nitab4.5_0001586g0100/Nitab4.5_0000978g0100/novel.2759	Nitab4.5_0001586g0100/Nitab4.5_0000978g0100/-	3	2	Nitab4.5_0000978g0100/novel.2759	1	Nitab4.5_0001586g0100
BP	GO:0007034	vacuolar transport	3/1787	17/8634	0.715002	0.999999	Nitab4.5_0000318g0010/Nitab4.5_0000326g0180/Nitab4.5_0001781g0200	Nitab4.5_0000318g0010/Nitab4.5_0000326g0180/Nitab4.5_0001781g0200	3	3	Nitab4.5_0000318g0010/Nitab4.5_0000326g0180/Nitab4.5_0001781g0200	0
BP	GO:0001522	pseudouridine synthesis	4/1787	23/8634	0.731413	0.999999	Nitab4.5_0005248g0030/Nitab4.5_0001450g0040/Nitab4.5_0001332g0070/Nitab4.5_0003383g0010	Nitab4.5_0005248g0030/Nitab4.5_0001450g0040/Nitab4.5_0001332g0070/Nitab4.5_0003383g0010	4	0		4	Nitab4.5_0005248g0030/Nitab4.5_0001450g0040/Nitab4.5_0001332g0070/Nitab4.5_0003383g0010
BP	GO:0006334	nucleosome assembly	4/1787	23/8634	0.731413	0.999999	novel.2204/Nitab4.5_0000026g0060/Nitab4.5_0001188g0030/novel.5269	-/Nitab4.5_0000026g0060/Nitab4.5_0001188g0030/-	4	3	Nitab4.5_0000026g0060/Nitab4.5_0001188g0030/novel.5269	1	novel.2204
BP	GO:0031497	chromatin assembly	4/1787	23/8634	0.731413	0.999999	novel.2204/Nitab4.5_0000026g0060/Nitab4.5_0001188g0030/novel.5269	-/Nitab4.5_0000026g0060/Nitab4.5_0001188g0030/-	4	3	Nitab4.5_0000026g0060/Nitab4.5_0001188g0030/novel.5269	1	novel.2204
BP	GO:0034728	nucleosome organization	4/1787	23/8634	0.731413	0.999999	novel.2204/Nitab4.5_0000026g0060/Nitab4.5_0001188g0030/novel.5269	-/Nitab4.5_0000026g0060/Nitab4.5_0001188g0030/-	4	3	Nitab4.5_0000026g0060/Nitab4.5_0001188g0030/novel.5269	1	novel.2204
BP	GO:0010876	lipid localization	2/1787	12/8634	0.744571	0.999999	Nitab4.5_0001919g0080/Nitab4.5_0000917g0110	Nitab4.5_0001919g0080/Nitab4.5_0000917g0110	2	2	Nitab4.5_0001919g0080/Nitab4.5_0000917g0110	0
BP	GO:0042398	cellular modified amino acid biosynthetic process	3/1787	18/8634	0.752233	0.999999	Nitab4.5_0000075g0070/Nitab4.5_0000350g0060/Nitab4.5_0000615g0020	Nitab4.5_0000075g0070/Nitab4.5_0000350g0060/Nitab4.5_0000615g0020	3	2	Nitab4.5_0000350g0060/Nitab4.5_0000615g0020	1	Nitab4.5_0000075g0070
BP	GO:0006323	DNA packaging	4/1787	24/8634	0.762891	0.999999	novel.2204/Nitab4.5_0000026g0060/Nitab4.5_0001188g0030/novel.5269	-/Nitab4.5_0000026g0060/Nitab4.5_0001188g0030/-	4	3	Nitab4.5_0000026g0060/Nitab4.5_0001188g0030/novel.5269	1	novel.2204
BP	GO:0015980	energy derivation by oxidation of organic compounds	4/1787	24/8634	0.762891	0.999999	Nitab4.5_0000578g0110/Nitab4.5_0000246g0220/Nitab4.5_0000010g0100/Nitab4.5_0000116g0300	Nitab4.5_0000578g0110/Nitab4.5_0000246g0220/Nitab4.5_0000010g0100/Nitab4.5_0000116g0300	4	3	Nitab4.5_0000246g0220/Nitab4.5_0000010g0100/Nitab4.5_0000116g0300	1	Nitab4.5_0000578g0110
BP	GO:0045333	cellular respiration	4/1787	24/8634	0.762891	0.999999	Nitab4.5_0000578g0110/Nitab4.5_0000246g0220/Nitab4.5_0000010g0100/Nitab4.5_0000116g0300	Nitab4.5_0000578g0110/Nitab4.5_0000246g0220/Nitab4.5_0000010g0100/Nitab4.5_0000116g0300	4	3	Nitab4.5_0000246g0220/Nitab4.5_0000010g0100/Nitab4.5_0000116g0300	1	Nitab4.5_0000578g0110
BP	GO:0006633	fatty acid biosynthetic process	11/1787	62/8634	0.763971	0.999999	Nitab4.5_0004854g0020/Nitab4.5_0002090g0010/Nitab4.5_0004917g0060/Nitab4.5_0000421g0140/Nitab4.5_0000469g0180/Nitab4.5_0000781g0060/Nitab4.5_0000076g0190/Nitab4.5_0000045g0470/Nitab4.5_0002094g0040/Nitab4.5_0002668g0020/Nitab4.5_0000021g1070	Nitab4.5_0004854g0020/Nitab4.5_0002090g0010/Nitab4.5_0004917g0060/Nitab4.5_0000421g0140/Nitab4.5_0000469g0180/Nitab4.5_0000781g0060/Nitab4.5_0000076g0190/Nitab4.5_0000045g0470/Nitab4.5_0002094g0040/Nitab4.5_0002668g0020/Nitab4.5_0000021g1070	11	2	Nitab4.5_0004854g0020/Nitab4.5_0002668g0020	9	Nitab4.5_0002090g0010/Nitab4.5_0004917g0060/Nitab4.5_0000421g0140/Nitab4.5_0000469g0180/Nitab4.5_0000781g0060/Nitab4.5_0000076g0190/Nitab4.5_0000045g0470/Nitab4.5_0002094g0040/Nitab4.5_0000021g1070
BP	GO:0045229	external encapsulating structure organization	11/1787	62/8634	0.763971	0.999999	novel.2451/novel.2569/Nitab4.5_0000629g0010/Nitab4.5_0000616g0070/Nitab4.5_0000004g0210/Nitab4.5_0000939g0030/novel.2453/Nitab4.5_0000116g0370/Nitab4.5_0000055g0020/Nitab4.5_0000341g0020/Nitab4.5_0000116g0400	-/-/Nitab4.5_0000629g0010/Nitab4.5_0000616g0070/Nitab4.5_0000004g0210/Nitab4.5_0000939g0030/-/Nitab4.5_0000116g0370/Nitab4.5_0000055g0020/Nitab4.5_0000341g0020/Nitab4.5_0000116g0400	11	9	novel.2451/novel.2569/Nitab4.5_0000004g0210/Nitab4.5_0000939g0030/novel.2453/Nitab4.5_0000116g0370/Nitab4.5_0000055g0020/Nitab4.5_0000341g0020/Nitab4.5_0000116g0400	2	Nitab4.5_0000629g0010/Nitab4.5_0000616g0070
BP	GO:0071555	cell wall organization	11/1787	62/8634	0.763971	0.999999	novel.2451/novel.2569/Nitab4.5_0000629g0010/Nitab4.5_0000616g0070/Nitab4.5_0000004g0210/Nitab4.5_0000939g0030/novel.2453/Nitab4.5_0000116g0370/Nitab4.5_0000055g0020/Nitab4.5_0000341g0020/Nitab4.5_0000116g0400	-/-/Nitab4.5_0000629g0010/Nitab4.5_0000616g0070/Nitab4.5_0000004g0210/Nitab4.5_0000939g0030/-/Nitab4.5_0000116g0370/Nitab4.5_0000055g0020/Nitab4.5_0000341g0020/Nitab4.5_0000116g0400	11	9	novel.2451/novel.2569/Nitab4.5_0000004g0210/Nitab4.5_0000939g0030/novel.2453/Nitab4.5_0000116g0370/Nitab4.5_0000055g0020/Nitab4.5_0000341g0020/Nitab4.5_0000116g0400	2	Nitab4.5_0000629g0010/Nitab4.5_0000616g0070
BP	GO:0000041	transition metal ion transport	2/1787	13/8634	0.784692	0.999999	Nitab4.5_0000204g0040/Nitab4.5_0003264g0020	Nitab4.5_0000204g0040/Nitab4.5_0003264g0020	2	0		2	Nitab4.5_0000204g0040/Nitab4.5_0003264g0020
BP	GO:0000723	telomere maintenance	2/1787	13/8634	0.784692	0.999999	Nitab4.5_0000869g0150/novel.3542	Nitab4.5_0000869g0150/-	2	1	Nitab4.5_0000869g0150	1	novel.3542
BP	GO:0006026	aminoglycan catabolic process	2/1787	13/8634	0.784692	0.999999	Nitab4.5_0001586g0100/Nitab4.5_0000978g0100	Nitab4.5_0001586g0100/Nitab4.5_0000978g0100	2	1	Nitab4.5_0000978g0100	1	Nitab4.5_0001586g0100
BP	GO:0006030	chitin metabolic process	2/1787	13/8634	0.784692	0.999999	Nitab4.5_0001586g0100/Nitab4.5_0000978g0100	Nitab4.5_0001586g0100/Nitab4.5_0000978g0100	2	1	Nitab4.5_0000978g0100	1	Nitab4.5_0001586g0100
BP	GO:0006032	chitin catabolic process	2/1787	13/8634	0.784692	0.999999	Nitab4.5_0001586g0100/Nitab4.5_0000978g0100	Nitab4.5_0001586g0100/Nitab4.5_0000978g0100	2	1	Nitab4.5_0000978g0100	1	Nitab4.5_0001586g0100
BP	GO:0006040	amino sugar metabolic process	2/1787	13/8634	0.784692	0.999999	Nitab4.5_0001586g0100/Nitab4.5_0000978g0100	Nitab4.5_0001586g0100/Nitab4.5_0000978g0100	2	1	Nitab4.5_0000978g0100	1	Nitab4.5_0001586g0100
BP	GO:0015693	magnesium ion transport	2/1787	13/8634	0.784692	0.999999	Nitab4.5_0000283g0070/Nitab4.5_0000519g0340	Nitab4.5_0000283g0070/Nitab4.5_0000519g0340	2	1	Nitab4.5_0000519g0340	1	Nitab4.5_0000283g0070
BP	GO:0016998	cell wall macromolecule catabolic process	2/1787	13/8634	0.784692	0.999999	Nitab4.5_0001586g0100/Nitab4.5_0000978g0100	Nitab4.5_0001586g0100/Nitab4.5_0000978g0100	2	1	Nitab4.5_0000978g0100	1	Nitab4.5_0001586g0100
BP	GO:0032200	telomere organization	2/1787	13/8634	0.784692	0.999999	Nitab4.5_0000869g0150/novel.3542	Nitab4.5_0000869g0150/-	2	1	Nitab4.5_0000869g0150	1	novel.3542
BP	GO:0042558	pteridine-containing compound metabolic process	2/1787	13/8634	0.784692	0.999999	Nitab4.5_0000075g0070/Nitab4.5_0000103g0120	Nitab4.5_0000075g0070/Nitab4.5_0000103g0120	2	0		2	Nitab4.5_0000075g0070/Nitab4.5_0000103g0120
BP	GO:0042559	pteridine-containing compound biosynthetic process	2/1787	13/8634	0.784692	0.999999	Nitab4.5_0000075g0070/Nitab4.5_0000103g0120	Nitab4.5_0000075g0070/Nitab4.5_0000103g0120	2	0		2	Nitab4.5_0000075g0070/Nitab4.5_0000103g0120
BP	GO:0044036	cell wall macromolecule metabolic process	2/1787	13/8634	0.784692	0.999999	Nitab4.5_0001586g0100/Nitab4.5_0000978g0100	Nitab4.5_0001586g0100/Nitab4.5_0000978g0100	2	1	Nitab4.5_0000978g0100	1	Nitab4.5_0001586g0100
BP	GO:0046348	amino sugar catabolic process	2/1787	13/8634	0.784692	0.999999	Nitab4.5_0001586g0100/Nitab4.5_0000978g0100	Nitab4.5_0001586g0100/Nitab4.5_0000978g0100	2	1	Nitab4.5_0000978g0100	1	Nitab4.5_0001586g0100
BP	GO:0060249	anatomical structure homeostasis	2/1787	13/8634	0.784692	0.999999	Nitab4.5_0000869g0150/novel.3542	Nitab4.5_0000869g0150/-	2	1	Nitab4.5_0000869g0150	1	novel.3542
BP	GO:1901071	glucosamine-containing compound metabolic process	2/1787	13/8634	0.784692	0.999999	Nitab4.5_0001586g0100/Nitab4.5_0000978g0100	Nitab4.5_0001586g0100/Nitab4.5_0000978g0100	2	1	Nitab4.5_0000978g0100	1	Nitab4.5_0001586g0100
BP	GO:1901072	glucosamine-containing compound catabolic process	2/1787	13/8634	0.784692	0.999999	Nitab4.5_0001586g0100/Nitab4.5_0000978g0100	Nitab4.5_0001586g0100/Nitab4.5_0000978g0100	2	1	Nitab4.5_0000978g0100	1	Nitab4.5_0001586g0100
BP	GO:0006470	protein dephosphorylation	3/1787	19/8634	0.785446	0.999999	Nitab4.5_0001978g0050/Nitab4.5_0004348g0040/Nitab4.5_0001508g0020	Nitab4.5_0001978g0050/Nitab4.5_0004348g0040/Nitab4.5_0001508g0020	3	1	Nitab4.5_0001978g0050	2	Nitab4.5_0004348g0040/Nitab4.5_0001508g0020
BP	GO:0007275	multicellular organism development	3/1787	19/8634	0.785446	0.999999	Nitab4.5_0000038g0040/Nitab4.5_0000993g0120/Nitab4.5_0000172g0500	Nitab4.5_0000038g0040/Nitab4.5_0000993g0120/Nitab4.5_0000172g0500	3	1	Nitab4.5_0000172g0500	2	Nitab4.5_0000038g0040/Nitab4.5_0000993g0120
BP	GO:0016311	dephosphorylation	3/1787	19/8634	0.785446	0.999999	Nitab4.5_0001978g0050/Nitab4.5_0004348g0040/Nitab4.5_0001508g0020	Nitab4.5_0001978g0050/Nitab4.5_0004348g0040/Nitab4.5_0001508g0020	3	1	Nitab4.5_0001978g0050	2	Nitab4.5_0004348g0040/Nitab4.5_0001508g0020
BP	GO:0032502	developmental process	3/1787	19/8634	0.785446	0.999999	Nitab4.5_0000038g0040/Nitab4.5_0000993g0120/Nitab4.5_0000172g0500	Nitab4.5_0000038g0040/Nitab4.5_0000993g0120/Nitab4.5_0000172g0500	3	1	Nitab4.5_0000172g0500	2	Nitab4.5_0000038g0040/Nitab4.5_0000993g0120
BP	GO:0046474	glycerophospholipid biosynthetic process	3/1787	19/8634	0.785446	0.999999	Nitab4.5_0000350g0060/Nitab4.5_0000353g0050/Nitab4.5_0002853g0070	Nitab4.5_0000350g0060/Nitab4.5_0000353g0050/Nitab4.5_0002853g0070	3	1	Nitab4.5_0000350g0060	2	Nitab4.5_0000353g0050/Nitab4.5_0002853g0070
BP	GO:0048856	anatomical structure development	3/1787	19/8634	0.785446	0.999999	Nitab4.5_0000038g0040/Nitab4.5_0000993g0120/Nitab4.5_0000172g0500	Nitab4.5_0000038g0040/Nitab4.5_0000993g0120/Nitab4.5_0000172g0500	3	1	Nitab4.5_0000172g0500	2	Nitab4.5_0000038g0040/Nitab4.5_0000993g0120
BP	GO:0071103	DNA conformation change	5/1787	31/8634	0.799153	0.999999	novel.2204/Nitab4.5_0000120g0160/Nitab4.5_0000026g0060/Nitab4.5_0001188g0030/novel.5269	-/Nitab4.5_0000120g0160/Nitab4.5_0000026g0060/Nitab4.5_0001188g0030/-	5	3	Nitab4.5_0000026g0060/Nitab4.5_0001188g0030/novel.5269	2	novel.2204/Nitab4.5_0000120g0160
BP	GO:0071554	cell wall organization or biogenesis	13/1787	75/8634	0.804701	0.999999	novel.2451/novel.2569/Nitab4.5_0001586g0100/Nitab4.5_0000629g0010/Nitab4.5_0000616g0070/Nitab4.5_0000004g0210/Nitab4.5_0000939g0030/Nitab4.5_0000978g0100/novel.2453/Nitab4.5_0000116g0370/Nitab4.5_0000055g0020/Nitab4.5_0000341g0020/Nitab4.5_0000116g0400	-/-/Nitab4.5_0001586g0100/Nitab4.5_0000629g0010/Nitab4.5_0000616g0070/Nitab4.5_0000004g0210/Nitab4.5_0000939g0030/Nitab4.5_0000978g0100/-/Nitab4.5_0000116g0370/Nitab4.5_0000055g0020/Nitab4.5_0000341g0020/Nitab4.5_0000116g0400	13	10	novel.2451/novel.2569/Nitab4.5_0000004g0210/Nitab4.5_0000939g0030/Nitab4.5_0000978g0100/novel.2453/Nitab4.5_0000116g0370/Nitab4.5_0000055g0020/Nitab4.5_0000341g0020/Nitab4.5_0000116g0400	3	Nitab4.5_0001586g0100/Nitab4.5_0000629g0010/Nitab4.5_0000616g0070
BP	GO:0017038	protein import	3/1787	20/8634	0.814879	0.999999	Nitab4.5_0000222g0370/Nitab4.5_0002050g0160/Nitab4.5_0000760g0110	Nitab4.5_0000222g0370/Nitab4.5_0002050g0160/Nitab4.5_0000760g0110	3	2	Nitab4.5_0002050g0160/Nitab4.5_0000760g0110	1	Nitab4.5_0000222g0370
BP	GO:0008272	sulfate transport	4/1787	26/8634	0.817117	0.999999	Nitab4.5_0000678g0050/Nitab4.5_0000421g0150/Nitab4.5_0001948g0060/Nitab4.5_0000252g0160	Nitab4.5_0000678g0050/Nitab4.5_0000421g0150/Nitab4.5_0001948g0060/Nitab4.5_0000252g0160	4	4	Nitab4.5_0000678g0050/Nitab4.5_0000421g0150/Nitab4.5_0001948g0060/Nitab4.5_0000252g0160	0
BP	GO:0065004	protein-DNA complex assembly	4/1787	26/8634	0.817117	0.999999	novel.2204/Nitab4.5_0000026g0060/Nitab4.5_0001188g0030/novel.5269	-/Nitab4.5_0000026g0060/Nitab4.5_0001188g0030/-	4	3	Nitab4.5_0000026g0060/Nitab4.5_0001188g0030/novel.5269	1	novel.2204
BP	GO:0071824	protein-DNA complex subunit organization	4/1787	26/8634	0.817117	0.999999	novel.2204/Nitab4.5_0000026g0060/Nitab4.5_0001188g0030/novel.5269	-/Nitab4.5_0000026g0060/Nitab4.5_0001188g0030/-	4	3	Nitab4.5_0000026g0060/Nitab4.5_0001188g0030/novel.5269	1	novel.2204
BP	GO:0072348	sulfur compound transport	4/1787	26/8634	0.817117	0.999999	Nitab4.5_0000678g0050/Nitab4.5_0000421g0150/Nitab4.5_0001948g0060/Nitab4.5_0000252g0160	Nitab4.5_0000678g0050/Nitab4.5_0000421g0150/Nitab4.5_0001948g0060/Nitab4.5_0000252g0160	4	4	Nitab4.5_0000678g0050/Nitab4.5_0000421g0150/Nitab4.5_0001948g0060/Nitab4.5_0000252g0160	0
BP	GO:0006576	cellular biogenic amine metabolic process	2/1787	14/8634	0.819157	0.999999	Nitab4.5_0005883g0030/novel.5819	Nitab4.5_0005883g0030/-	2	2	Nitab4.5_0005883g0030/novel.5819	0
BP	GO:0007186	G protein-coupled receptor signaling pathway	2/1787	14/8634	0.819157	0.999999	Nitab4.5_0005160g0010/Nitab4.5_0000496g0180	Nitab4.5_0005160g0010/Nitab4.5_0000496g0180	2	2	Nitab4.5_0005160g0010/Nitab4.5_0000496g0180	0
BP	GO:0016485	protein processing	2/1787	14/8634	0.819157	0.999999	Nitab4.5_0003631g0020/Nitab4.5_0003770g0040	Nitab4.5_0003631g0020/Nitab4.5_0003770g0040	2	1	Nitab4.5_0003770g0040	1	Nitab4.5_0003631g0020
BP	GO:0022904	respiratory electron transport chain	2/1787	14/8634	0.819157	0.999999	Nitab4.5_0000578g0110/Nitab4.5_0000010g0100	Nitab4.5_0000578g0110/Nitab4.5_0000010g0100	2	1	Nitab4.5_0000010g0100	1	Nitab4.5_0000578g0110
BP	GO:0044106	cellular amine metabolic process	2/1787	14/8634	0.819157	0.999999	Nitab4.5_0005883g0030/novel.5819	Nitab4.5_0005883g0030/-	2	2	Nitab4.5_0005883g0030/novel.5819	0
BP	GO:0006855	drug transmembrane transport	10/1787	61/8634	0.839356	0.999999	Nitab4.5_0000005g0460/Nitab4.5_0000241g0060/Nitab4.5_0004057g0070/Nitab4.5_0000031g0420/Nitab4.5_0001078g0110/Nitab4.5_0002016g0020/Nitab4.5_0004332g0070/Nitab4.5_0001703g0030/novel.4844/Nitab4.5_0000439g0020	Nitab4.5_0000005g0460/Nitab4.5_0000241g0060/Nitab4.5_0004057g0070/Nitab4.5_0000031g0420/Nitab4.5_0001078g0110/Nitab4.5_0002016g0020/Nitab4.5_0004332g0070/Nitab4.5_0001703g0030/-/Nitab4.5_0000439g0020	10	4	Nitab4.5_0000241g0060/Nitab4.5_0000031g0420/novel.4844/Nitab4.5_0000439g0020	6	Nitab4.5_0000005g0460/Nitab4.5_0004057g0070/Nitab4.5_0001078g0110/Nitab4.5_0002016g0020/Nitab4.5_0004332g0070/Nitab4.5_0001703g0030
BP	GO:0015893	drug transport	10/1787	61/8634	0.839356	0.999999	Nitab4.5_0000005g0460/Nitab4.5_0000241g0060/Nitab4.5_0004057g0070/Nitab4.5_0000031g0420/Nitab4.5_0001078g0110/Nitab4.5_0002016g0020/Nitab4.5_0004332g0070/Nitab4.5_0001703g0030/novel.4844/Nitab4.5_0000439g0020	Nitab4.5_0000005g0460/Nitab4.5_0000241g0060/Nitab4.5_0004057g0070/Nitab4.5_0000031g0420/Nitab4.5_0001078g0110/Nitab4.5_0002016g0020/Nitab4.5_0004332g0070/Nitab4.5_0001703g0030/-/Nitab4.5_0000439g0020	10	4	Nitab4.5_0000241g0060/Nitab4.5_0000031g0420/novel.4844/Nitab4.5_0000439g0020	6	Nitab4.5_0000005g0460/Nitab4.5_0004057g0070/Nitab4.5_0001078g0110/Nitab4.5_0002016g0020/Nitab4.5_0004332g0070/Nitab4.5_0001703g0030
BP	GO:0042493	response to drug	10/1787	61/8634	0.839356	0.999999	Nitab4.5_0000005g0460/Nitab4.5_0000241g0060/Nitab4.5_0004057g0070/Nitab4.5_0000031g0420/Nitab4.5_0001078g0110/Nitab4.5_0002016g0020/Nitab4.5_0004332g0070/Nitab4.5_0001703g0030/novel.4844/Nitab4.5_0000439g0020	Nitab4.5_0000005g0460/Nitab4.5_0000241g0060/Nitab4.5_0004057g0070/Nitab4.5_0000031g0420/Nitab4.5_0001078g0110/Nitab4.5_0002016g0020/Nitab4.5_0004332g0070/Nitab4.5_0001703g0030/-/Nitab4.5_0000439g0020	10	4	Nitab4.5_0000241g0060/Nitab4.5_0000031g0420/novel.4844/Nitab4.5_0000439g0020	6	Nitab4.5_0000005g0460/Nitab4.5_0004057g0070/Nitab4.5_0001078g0110/Nitab4.5_0002016g0020/Nitab4.5_0004332g0070/Nitab4.5_0001703g0030
BP	GO:0006333	chromatin assembly or disassembly	4/1787	27/8634	0.840153	0.999999	novel.2204/Nitab4.5_0000026g0060/Nitab4.5_0001188g0030/novel.5269	-/Nitab4.5_0000026g0060/Nitab4.5_0001188g0030/-	4	3	Nitab4.5_0000026g0060/Nitab4.5_0001188g0030/novel.5269	1	novel.2204
BP	GO:0009607	response to biotic stimulus	4/1787	27/8634	0.840153	0.999999	Nitab4.5_0000057g0320/Nitab4.5_0000222g0250/Nitab4.5_0000194g0120/Nitab4.5_0002430g0070	Nitab4.5_0000057g0320/Nitab4.5_0000222g0250/Nitab4.5_0000194g0120/Nitab4.5_0002430g0070	4	4	Nitab4.5_0000057g0320/Nitab4.5_0000222g0250/Nitab4.5_0000194g0120/Nitab4.5_0002430g0070	0
BP	GO:0006575	cellular modified amino acid metabolic process	3/1787	21/8634	0.840809	0.999999	Nitab4.5_0000075g0070/Nitab4.5_0000350g0060/Nitab4.5_0000615g0020	Nitab4.5_0000075g0070/Nitab4.5_0000350g0060/Nitab4.5_0000615g0020	3	2	Nitab4.5_0000350g0060/Nitab4.5_0000615g0020	1	Nitab4.5_0000075g0070
BP	GO:0006605	protein targeting	3/1787	21/8634	0.840809	0.999999	Nitab4.5_0003463g0040/Nitab4.5_0002050g0160/Nitab4.5_0000760g0110	Nitab4.5_0003463g0040/Nitab4.5_0002050g0160/Nitab4.5_0000760g0110	3	3	Nitab4.5_0003463g0040/Nitab4.5_0002050g0160/Nitab4.5_0000760g0110	0
BP	GO:0043933	protein-containing complex subunit organization	13/1787	78/8634	0.847422	0.999999	Nitab4.5_0000365g0210/Nitab4.5_0001090g0130/novel.2204/novel.457/Nitab4.5_0001449g0040/Nitab4.5_0001560g0030/Nitab4.5_0000467g0130/Nitab4.5_0001102g0090/Nitab4.5_0000026g0060/Nitab4.5_0003658g0100/Nitab4.5_0001188g0030/Nitab4.5_0000003g0480/novel.5269	Nitab4.5_0000365g0210/Nitab4.5_0001090g0130/-/-/Nitab4.5_0001449g0040/Nitab4.5_0001560g0030/Nitab4.5_0000467g0130/Nitab4.5_0001102g0090/Nitab4.5_0000026g0060/Nitab4.5_0003658g0100/Nitab4.5_0001188g0030/Nitab4.5_0000003g0480/-	13	5	Nitab4.5_0000467g0130/Nitab4.5_0000026g0060/Nitab4.5_0001188g0030/Nitab4.5_0000003g0480/novel.5269	8	Nitab4.5_0000365g0210/Nitab4.5_0001090g0130/novel.2204/novel.457/Nitab4.5_0001449g0040/Nitab4.5_0001560g0030/Nitab4.5_0001102g0090/Nitab4.5_0003658g0100
BP	GO:0030163	protein catabolic process	16/1787	95/8634	0.856375	0.999999	Nitab4.5_0000283g0490/Nitab4.5_0000420g0120/novel.1831/Nitab4.5_0000071g0160/Nitab4.5_0001535g0020/Nitab4.5_0000369g0080/Nitab4.5_0003602g0070/Nitab4.5_0000247g0040/Nitab4.5_0000172g0500/Nitab4.5_0000073g0160/Nitab4.5_0000582g0200/novel.245/Nitab4.5_0000123g0180/Nitab4.5_0003001g0030/Nitab4.5_0001760g0060/novel.3084	Nitab4.5_0000283g0490/Nitab4.5_0000420g0120/-/Nitab4.5_0000071g0160/Nitab4.5_0001535g0020/Nitab4.5_0000369g0080/Nitab4.5_0003602g0070/Nitab4.5_0000247g0040/Nitab4.5_0000172g0500/Nitab4.5_0000073g0160/Nitab4.5_0000582g0200/-/Nitab4.5_0000123g0180/Nitab4.5_0003001g0030/Nitab4.5_0001760g0060/-	16	15	Nitab4.5_0000283g0490/Nitab4.5_0000420g0120/novel.1831/Nitab4.5_0000071g0160/Nitab4.5_0001535g0020/Nitab4.5_0000369g0080/Nitab4.5_0003602g0070/Nitab4.5_0000247g0040/Nitab4.5_0000172g0500/Nitab4.5_0000073g0160/Nitab4.5_0000582g0200/novel.245/Nitab4.5_0000123g0180/Nitab4.5_0003001g0030/novel.3084	1	Nitab4.5_0001760g0060
BP	GO:0044257	cellular protein catabolic process	15/1787	90/8634	0.861072	0.999999	Nitab4.5_0000420g0120/novel.1831/Nitab4.5_0000071g0160/Nitab4.5_0001535g0020/Nitab4.5_0000369g0080/Nitab4.5_0003602g0070/Nitab4.5_0000247g0040/Nitab4.5_0000172g0500/Nitab4.5_0000073g0160/Nitab4.5_0000582g0200/novel.245/Nitab4.5_0000123g0180/Nitab4.5_0003001g0030/Nitab4.5_0001760g0060/novel.3084	Nitab4.5_0000420g0120/-/Nitab4.5_0000071g0160/Nitab4.5_0001535g0020/Nitab4.5_0000369g0080/Nitab4.5_0003602g0070/Nitab4.5_0000247g0040/Nitab4.5_0000172g0500/Nitab4.5_0000073g0160/Nitab4.5_0000582g0200/-/Nitab4.5_0000123g0180/Nitab4.5_0003001g0030/Nitab4.5_0001760g0060/-	15	14	Nitab4.5_0000420g0120/novel.1831/Nitab4.5_0000071g0160/Nitab4.5_0001535g0020/Nitab4.5_0000369g0080/Nitab4.5_0003602g0070/Nitab4.5_0000247g0040/Nitab4.5_0000172g0500/Nitab4.5_0000073g0160/Nitab4.5_0000582g0200/novel.245/Nitab4.5_0000123g0180/Nitab4.5_0003001g0030/novel.3084	1	Nitab4.5_0001760g0060
BP	GO:0051603	proteolysis involved in cellular protein catabolic process	15/1787	90/8634	0.861072	0.999999	Nitab4.5_0000420g0120/novel.1831/Nitab4.5_0000071g0160/Nitab4.5_0001535g0020/Nitab4.5_0000369g0080/Nitab4.5_0003602g0070/Nitab4.5_0000247g0040/Nitab4.5_0000172g0500/Nitab4.5_0000073g0160/Nitab4.5_0000582g0200/novel.245/Nitab4.5_0000123g0180/Nitab4.5_0003001g0030/Nitab4.5_0001760g0060/novel.3084	Nitab4.5_0000420g0120/-/Nitab4.5_0000071g0160/Nitab4.5_0001535g0020/Nitab4.5_0000369g0080/Nitab4.5_0003602g0070/Nitab4.5_0000247g0040/Nitab4.5_0000172g0500/Nitab4.5_0000073g0160/Nitab4.5_0000582g0200/-/Nitab4.5_0000123g0180/Nitab4.5_0003001g0030/Nitab4.5_0001760g0060/-	15	14	Nitab4.5_0000420g0120/novel.1831/Nitab4.5_0000071g0160/Nitab4.5_0001535g0020/Nitab4.5_0000369g0080/Nitab4.5_0003602g0070/Nitab4.5_0000247g0040/Nitab4.5_0000172g0500/Nitab4.5_0000073g0160/Nitab4.5_0000582g0200/novel.245/Nitab4.5_0000123g0180/Nitab4.5_0003001g0030/novel.3084	1	Nitab4.5_0001760g0060
BP	GO:0070647	protein modification by small protein conjugation or removal	17/1787	101/8634	0.862975	0.999999	Nitab4.5_0002579g0040/Nitab4.5_0002780g0130/Nitab4.5_0000296g0130/Nitab4.5_0002211g0130/Nitab4.5_0001856g0060/Nitab4.5_0003173g0080/Nitab4.5_0001952g0200/Nitab4.5_0001146g0050/Nitab4.5_0002124g0010/Nitab4.5_0001734g0020/Nitab4.5_0001735g0140/Nitab4.5_0000084g0120/Nitab4.5_0001694g0010/Nitab4.5_0001575g0050/Nitab4.5_0001139g0020/Nitab4.5_0000171g0070/Nitab4.5_0000113g0160	Nitab4.5_0002579g0040/Nitab4.5_0002780g0130/Nitab4.5_0000296g0130/Nitab4.5_0002211g0130/Nitab4.5_0001856g0060/Nitab4.5_0003173g0080/Nitab4.5_0001952g0200/Nitab4.5_0001146g0050/Nitab4.5_0002124g0010/Nitab4.5_0001734g0020/Nitab4.5_0001735g0140/Nitab4.5_0000084g0120/Nitab4.5_0001694g0010/Nitab4.5_0001575g0050/Nitab4.5_0001139g0020/Nitab4.5_0000171g0070/Nitab4.5_0000113g0160	17	8	Nitab4.5_0002780g0130/Nitab4.5_0001856g0060/Nitab4.5_0003173g0080/Nitab4.5_0001952g0200/Nitab4.5_0001734g0020/Nitab4.5_0001735g0140/Nitab4.5_0001575g0050/Nitab4.5_0001139g0020	9	Nitab4.5_0002579g0040/Nitab4.5_0000296g0130/Nitab4.5_0002211g0130/Nitab4.5_0001146g0050/Nitab4.5_0002124g0010/Nitab4.5_0000084g0120/Nitab4.5_0001694g0010/Nitab4.5_0000171g0070/Nitab4.5_0000113g0160
BP	GO:0015711	organic anion transport	7/1787	46/8634	0.867172	0.999999	Nitab4.5_0003012g0130/novel.5098/Nitab4.5_0001769g0180/Nitab4.5_0000745g0050/Nitab4.5_0000804g0070/Nitab4.5_0000021g0280/Nitab4.5_0003823g0070	Nitab4.5_0003012g0130/-/Nitab4.5_0001769g0180/Nitab4.5_0000745g0050/Nitab4.5_0000804g0070/Nitab4.5_0000021g0280/Nitab4.5_0003823g0070	7	0		7	Nitab4.5_0003012g0130/novel.5098/Nitab4.5_0001769g0180/Nitab4.5_0000745g0050/Nitab4.5_0000804g0070/Nitab4.5_0000021g0280/Nitab4.5_0003823g0070
BP	GO:0015849	organic acid transport	7/1787	46/8634	0.867172	0.999999	Nitab4.5_0003012g0130/novel.5098/Nitab4.5_0001769g0180/Nitab4.5_0000745g0050/Nitab4.5_0000804g0070/Nitab4.5_0000021g0280/Nitab4.5_0003823g0070	Nitab4.5_0003012g0130/-/Nitab4.5_0001769g0180/Nitab4.5_0000745g0050/Nitab4.5_0000804g0070/Nitab4.5_0000021g0280/Nitab4.5_0003823g0070	7	0		7	Nitab4.5_0003012g0130/novel.5098/Nitab4.5_0001769g0180/Nitab4.5_0000745g0050/Nitab4.5_0000804g0070/Nitab4.5_0000021g0280/Nitab4.5_0003823g0070
BP	GO:0046942	carboxylic acid transport	7/1787	46/8634	0.867172	0.999999	Nitab4.5_0003012g0130/novel.5098/Nitab4.5_0001769g0180/Nitab4.5_0000745g0050/Nitab4.5_0000804g0070/Nitab4.5_0000021g0280/Nitab4.5_0003823g0070	Nitab4.5_0003012g0130/-/Nitab4.5_0001769g0180/Nitab4.5_0000745g0050/Nitab4.5_0000804g0070/Nitab4.5_0000021g0280/Nitab4.5_0003823g0070	7	0		7	Nitab4.5_0003012g0130/novel.5098/Nitab4.5_0001769g0180/Nitab4.5_0000745g0050/Nitab4.5_0000804g0070/Nitab4.5_0000021g0280/Nitab4.5_0003823g0070
BP	GO:0022607	cellular component assembly	18/1787	107/8634	0.869208	0.999999	Nitab4.5_0000006g0140/Nitab4.5_0001090g0130/Nitab4.5_0000222g0090/Nitab4.5_0000629g0010/Nitab4.5_0000616g0070/novel.2204/Nitab4.5_0000939g0030/novel.457/Nitab4.5_0000804g0060/Nitab4.5_0001560g0030/Nitab4.5_0000467g0130/Nitab4.5_0000242g0090/Nitab4.5_0000026g0060/Nitab4.5_0003658g0100/Nitab4.5_0002403g0030/Nitab4.5_0001188g0030/Nitab4.5_0000003g0480/novel.5269	Nitab4.5_0000006g0140/Nitab4.5_0001090g0130/Nitab4.5_0000222g0090/Nitab4.5_0000629g0010/Nitab4.5_0000616g0070/-/Nitab4.5_0000939g0030/-/Nitab4.5_0000804g0060/Nitab4.5_0001560g0030/Nitab4.5_0000467g0130/Nitab4.5_0000242g0090/Nitab4.5_0000026g0060/Nitab4.5_0003658g0100/Nitab4.5_0002403g0030/Nitab4.5_0001188g0030/Nitab4.5_0000003g0480/-	18	7	Nitab4.5_0000939g0030/Nitab4.5_0000467g0130/Nitab4.5_0000026g0060/Nitab4.5_0002403g0030/Nitab4.5_0001188g0030/Nitab4.5_0000003g0480/novel.5269	11	Nitab4.5_0000006g0140/Nitab4.5_0001090g0130/Nitab4.5_0000222g0090/Nitab4.5_0000629g0010/Nitab4.5_0000616g0070/novel.2204/novel.457/Nitab4.5_0000804g0060/Nitab4.5_0001560g0030/Nitab4.5_0000242g0090/Nitab4.5_0003658g0100
BP	GO:0006497	protein lipidation	2/1787	16/8634	0.873589	0.999999	Nitab4.5_0000353g0050/Nitab4.5_0002853g0070	Nitab4.5_0000353g0050/Nitab4.5_0002853g0070	2	0		2	Nitab4.5_0000353g0050/Nitab4.5_0002853g0070
BP	GO:0006506	GPI anchor biosynthetic process	2/1787	16/8634	0.873589	0.999999	Nitab4.5_0000353g0050/Nitab4.5_0002853g0070	Nitab4.5_0000353g0050/Nitab4.5_0002853g0070	2	0		2	Nitab4.5_0000353g0050/Nitab4.5_0002853g0070
BP	GO:0006661	phosphatidylinositol biosynthetic process	2/1787	16/8634	0.873589	0.999999	Nitab4.5_0000353g0050/Nitab4.5_0002853g0070	Nitab4.5_0000353g0050/Nitab4.5_0002853g0070	2	0		2	Nitab4.5_0000353g0050/Nitab4.5_0002853g0070
BP	GO:0042157	lipoprotein metabolic process	2/1787	16/8634	0.873589	0.999999	Nitab4.5_0000353g0050/Nitab4.5_0002853g0070	Nitab4.5_0000353g0050/Nitab4.5_0002853g0070	2	0		2	Nitab4.5_0000353g0050/Nitab4.5_0002853g0070
BP	GO:0042158	lipoprotein biosynthetic process	2/1787	16/8634	0.873589	0.999999	Nitab4.5_0000353g0050/Nitab4.5_0002853g0070	Nitab4.5_0000353g0050/Nitab4.5_0002853g0070	2	0		2	Nitab4.5_0000353g0050/Nitab4.5_0002853g0070
BP	GO:0044282	small molecule catabolic process	2/1787	16/8634	0.873589	0.999999	Nitab4.5_0000300g0140/Nitab4.5_0001367g0020	Nitab4.5_0000300g0140/Nitab4.5_0001367g0020	2	1	Nitab4.5_0000300g0140	1	Nitab4.5_0001367g0020
BP	GO:0034622	cellular protein-containing complex assembly	10/1787	64/8634	0.879728	0.999999	Nitab4.5_0001090g0130/novel.2204/novel.457/Nitab4.5_0001560g0030/Nitab4.5_0000467g0130/Nitab4.5_0000026g0060/Nitab4.5_0003658g0100/Nitab4.5_0001188g0030/Nitab4.5_0000003g0480/novel.5269	Nitab4.5_0001090g0130/-/-/Nitab4.5_0001560g0030/Nitab4.5_0000467g0130/Nitab4.5_0000026g0060/Nitab4.5_0003658g0100/Nitab4.5_0001188g0030/Nitab4.5_0000003g0480/-	10	5	Nitab4.5_0000467g0130/Nitab4.5_0000026g0060/Nitab4.5_0001188g0030/Nitab4.5_0000003g0480/novel.5269	5	Nitab4.5_0001090g0130/novel.2204/novel.457/Nitab4.5_0001560g0030/Nitab4.5_0003658g0100
BP	GO:0015672	monovalent inorganic cation transport	17/1787	104/8634	0.892086	0.999999	Nitab4.5_0000109g0540/Nitab4.5_0002827g0010/Nitab4.5_0001196g0060/Nitab4.5_0001620g0100/Nitab4.5_0003752g0010/Nitab4.5_0000022g0160/Nitab4.5_0000209g0230/Nitab4.5_0003111g0100/Nitab4.5_0000435g0090/Nitab4.5_0001952g0070/Nitab4.5_0003959g0070/Nitab4.5_0003634g0020/Nitab4.5_0005567g0030/Nitab4.5_0001093g0060/Nitab4.5_0000012g0280/Nitab4.5_0002576g0020/Nitab4.5_0000103g0080	Nitab4.5_0000109g0540/Nitab4.5_0002827g0010/Nitab4.5_0001196g0060/Nitab4.5_0001620g0100/Nitab4.5_0003752g0010/Nitab4.5_0000022g0160/Nitab4.5_0000209g0230/Nitab4.5_0003111g0100/Nitab4.5_0000435g0090/Nitab4.5_0001952g0070/Nitab4.5_0003959g0070/Nitab4.5_0003634g0020/Nitab4.5_0005567g0030/Nitab4.5_0001093g0060/Nitab4.5_0000012g0280/Nitab4.5_0002576g0020/Nitab4.5_0000103g0080	17	6	Nitab4.5_0003752g0010/Nitab4.5_0000022g0160/Nitab4.5_0001952g0070/Nitab4.5_0005567g0030/Nitab4.5_0000012g0280/Nitab4.5_0000103g0080	11	Nitab4.5_0000109g0540/Nitab4.5_0002827g0010/Nitab4.5_0001196g0060/Nitab4.5_0001620g0100/Nitab4.5_0000209g0230/Nitab4.5_0003111g0100/Nitab4.5_0000435g0090/Nitab4.5_0003959g0070/Nitab4.5_0003634g0020/Nitab4.5_0001093g0060/Nitab4.5_0002576g0020
BP	GO:0007010	cytoskeleton organization	5/1787	36/8634	0.893092	0.999999	Nitab4.5_0000308g0040/Nitab4.5_0000069g0270/Nitab4.5_0000069g0260/Nitab4.5_0000242g0090/Nitab4.5_0003658g0100	Nitab4.5_0000308g0040/Nitab4.5_0000069g0270/Nitab4.5_0000069g0260/Nitab4.5_0000242g0090/Nitab4.5_0003658g0100	5	0		5	Nitab4.5_0000308g0040/Nitab4.5_0000069g0270/Nitab4.5_0000069g0260/Nitab4.5_0000242g0090/Nitab4.5_0003658g0100
BP	GO:0006505	GPI anchor metabolic process	2/1787	17/8634	0.894734	0.999999	Nitab4.5_0000353g0050/Nitab4.5_0002853g0070	Nitab4.5_0000353g0050/Nitab4.5_0002853g0070	2	0		2	Nitab4.5_0000353g0050/Nitab4.5_0002853g0070
BP	GO:0006310	DNA recombination	1/1787	10/8634	0.901759	0.999999	Nitab4.5_0000056g0070	Nitab4.5_0000056g0070	1	0		1	Nitab4.5_0000056g0070
BP	GO:0006367	transcription initiation from RNA polymerase II promoter	1/1787	10/8634	0.901759	0.999999	Nitab4.5_0000995g0020	Nitab4.5_0000995g0020	1	1	Nitab4.5_0000995g0020	0
BP	GO:0006760	folic acid-containing compound metabolic process	1/1787	10/8634	0.901759	0.999999	Nitab4.5_0000075g0070	Nitab4.5_0000075g0070	1	0		1	Nitab4.5_0000075g0070
BP	GO:0009396	folic acid-containing compound biosynthetic process	1/1787	10/8634	0.901759	0.999999	Nitab4.5_0000075g0070	Nitab4.5_0000075g0070	1	0		1	Nitab4.5_0000075g0070
BP	GO:1990542	mitochondrial transmembrane transport	1/1787	10/8634	0.901759	0.999999	novel.5098	-	1	0		1	novel.5098
BP	GO:0006631	fatty acid metabolic process	12/1787	78/8634	0.907778	0.999999	Nitab4.5_0004854g0020/Nitab4.5_0002090g0010/Nitab4.5_0004917g0060/Nitab4.5_0000421g0140/Nitab4.5_0000469g0180/Nitab4.5_0000781g0060/Nitab4.5_0000097g0050/Nitab4.5_0000076g0190/Nitab4.5_0000045g0470/Nitab4.5_0002094g0040/Nitab4.5_0002668g0020/Nitab4.5_0000021g1070	Nitab4.5_0004854g0020/Nitab4.5_0002090g0010/Nitab4.5_0004917g0060/Nitab4.5_0000421g0140/Nitab4.5_0000469g0180/Nitab4.5_0000781g0060/Nitab4.5_0000097g0050/Nitab4.5_0000076g0190/Nitab4.5_0000045g0470/Nitab4.5_0002094g0040/Nitab4.5_0002668g0020/Nitab4.5_0000021g1070	12	3	Nitab4.5_0004854g0020/Nitab4.5_0000097g0050/Nitab4.5_0002668g0020	9	Nitab4.5_0002090g0010/Nitab4.5_0004917g0060/Nitab4.5_0000421g0140/Nitab4.5_0000469g0180/Nitab4.5_0000781g0060/Nitab4.5_0000076g0190/Nitab4.5_0000045g0470/Nitab4.5_0002094g0040/Nitab4.5_0000021g1070
BP	GO:0009116	nucleoside metabolic process	4/1787	31/8634	0.909289	0.999999	Nitab4.5_0005418g0060/Nitab4.5_0000116g0350/Nitab4.5_0005673g0020/Nitab4.5_0000428g0110	Nitab4.5_0005418g0060/Nitab4.5_0000116g0350/Nitab4.5_0005673g0020/Nitab4.5_0000428g0110	4	0		4	Nitab4.5_0005418g0060/Nitab4.5_0000116g0350/Nitab4.5_0005673g0020/Nitab4.5_0000428g0110
BP	GO:1901657	glycosyl compound metabolic process	4/1787	31/8634	0.909289	0.999999	Nitab4.5_0005418g0060/Nitab4.5_0000116g0350/Nitab4.5_0005673g0020/Nitab4.5_0000428g0110	Nitab4.5_0005418g0060/Nitab4.5_0000116g0350/Nitab4.5_0005673g0020/Nitab4.5_0000428g0110	4	0		4	Nitab4.5_0005418g0060/Nitab4.5_0000116g0350/Nitab4.5_0005673g0020/Nitab4.5_0000428g0110
BP	GO:0006298	mismatch repair	2/1787	18/8634	0.912547	0.999999	Nitab4.5_0000021g0180/Nitab4.5_0001756g0160	Nitab4.5_0000021g0180/Nitab4.5_0001756g0160	2	0		2	Nitab4.5_0000021g0180/Nitab4.5_0001756g0160
BP	GO:0070972	protein localization to endoplasmic reticulum	2/1787	18/8634	0.912547	0.999999	Nitab4.5_0003463g0040/Nitab4.5_0000403g0010	Nitab4.5_0003463g0040/Nitab4.5_0000403g0010	2	2	Nitab4.5_0003463g0040/Nitab4.5_0000403g0010	0
BP	GO:0006812	cation transport	46/1787	262/8634	0.913811	0.999999	Nitab4.5_0001367g0030/Nitab4.5_0004842g0020/Nitab4.5_0001668g0160/Nitab4.5_0000109g0540/novel.1943/Nitab4.5_0002600g0010/Nitab4.5_0000645g0050/Nitab4.5_0000295g0080/Nitab4.5_0002827g0010/Nitab4.5_0001196g0060/novel.2736/Nitab4.5_0006317g0040/Nitab4.5_0001620g0100/Nitab4.5_0000444g0190/Nitab4.5_0000138g0180/Nitab4.5_0000446g0160/Nitab4.5_0000643g0010/novel.421/Nitab4.5_0003752g0010/Nitab4.5_000002…	Nitab4.5_0001367g0030/Nitab4.5_0004842g0020/Nitab4.5_0001668g0160/Nitab4.5_0000109g0540/-/Nitab4.5_0002600g0010/Nitab4.5_0000645g0050/Nitab4.5_0000295g0080/Nitab4.5_0002827g0010/Nitab4.5_0001196g0060/-/Nitab4.5_0006317g0040/Nitab4.5_0001620g0100/Nitab4.5_0000444g0190/Nitab4.5_0000138g0180/Nitab4.5_0000446g0160/Nitab4.5_0000643g0010/-/Nitab4.5_0003752g0010/Nitab4.5_0000022g0160/Nitab4.5_0000204g00…	46	20	Nitab4.5_0004842g0020/Nitab4.5_0001668g0160/novel.1943/Nitab4.5_0000295g0080/novel.2736/Nitab4.5_0006317g0040/Nitab4.5_0000444g0190/novel.421/Nitab4.5_0003752g0010/Nitab4.5_0000022g0160/Nitab4.5_0000021g0060/Nitab4.5_0000518g0070/Nitab4.5_0000914g0320/Nitab4.5_0001952g0070/Nitab4.5_0005567g0030/Nitab4.5_0000707g0290/Nitab4.5_0000012g0280/Nitab4.5_0001668g0120/Nitab4.5_0000519g0340/Nitab4.5_000010…	26	Nitab4.5_0001367g0030/Nitab4.5_0000109g0540/Nitab4.5_0002600g0010/Nitab4.5_0000645g0050/Nitab4.5_0002827g0010/Nitab4.5_0001196g0060/Nitab4.5_0001620g0100/Nitab4.5_0000138g0180/Nitab4.5_0000446g0160/Nitab4.5_0000643g0010/Nitab4.5_0000204g0040/Nitab4.5_0000209g0230/Nitab4.5_0003111g0100/Nitab4.5_0000021g0890/Nitab4.5_0000001g0390/Nitab4.5_0000435g0090/Nitab4.5_0003264g0020/Nitab4.5_0002576g0010/Nit…
BP	GO:0072594	establishment of protein localization to organelle	3/1787	25/8634	0.915443	0.999999	Nitab4.5_0003463g0040/Nitab4.5_0002050g0160/Nitab4.5_0000760g0110	Nitab4.5_0003463g0040/Nitab4.5_0002050g0160/Nitab4.5_0000760g0110	3	3	Nitab4.5_0003463g0040/Nitab4.5_0002050g0160/Nitab4.5_0000760g0110	0
BP	GO:0007049	cell cycle	7/1787	50/8634	0.916754	0.999999	Nitab4.5_0001176g0120/Nitab4.5_0000676g0240/Nitab4.5_0001026g0010/Nitab4.5_0000706g0050/Nitab4.5_0000033g0440/Nitab4.5_0000242g0090/Nitab4.5_0000563g0180	Nitab4.5_0001176g0120/Nitab4.5_0000676g0240/Nitab4.5_0001026g0010/Nitab4.5_0000706g0050/Nitab4.5_0000033g0440/Nitab4.5_0000242g0090/Nitab4.5_0000563g0180	7	4	Nitab4.5_0001026g0010/Nitab4.5_0000706g0050/Nitab4.5_0000033g0440/Nitab4.5_0000563g0180	3	Nitab4.5_0001176g0120/Nitab4.5_0000676g0240/Nitab4.5_0000242g0090
BP	GO:0015698	inorganic anion transport	6/1787	44/8634	0.916928	0.999999	Nitab4.5_0000678g0050/Nitab4.5_0000370g0100/Nitab4.5_0000421g0150/Nitab4.5_0001948g0060/Nitab4.5_0000007g0040/Nitab4.5_0000252g0160	Nitab4.5_0000678g0050/Nitab4.5_0000370g0100/Nitab4.5_0000421g0150/Nitab4.5_0001948g0060/Nitab4.5_0000007g0040/Nitab4.5_0000252g0160	6	4	Nitab4.5_0000678g0050/Nitab4.5_0000421g0150/Nitab4.5_0001948g0060/Nitab4.5_0000252g0160	2	Nitab4.5_0000370g0100/Nitab4.5_0000007g0040
BP	GO:0071804	cellular potassium ion transport	4/1787	32/8634	0.921762	0.999999	Nitab4.5_0000109g0540/Nitab4.5_0001196g0060/Nitab4.5_0001952g0070/Nitab4.5_0002576g0020	Nitab4.5_0000109g0540/Nitab4.5_0001196g0060/Nitab4.5_0001952g0070/Nitab4.5_0002576g0020	4	1	Nitab4.5_0001952g0070	3	Nitab4.5_0000109g0540/Nitab4.5_0001196g0060/Nitab4.5_0002576g0020
BP	GO:0071805	potassium ion transmembrane transport	4/1787	32/8634	0.921762	0.999999	Nitab4.5_0000109g0540/Nitab4.5_0001196g0060/Nitab4.5_0001952g0070/Nitab4.5_0002576g0020	Nitab4.5_0000109g0540/Nitab4.5_0001196g0060/Nitab4.5_0001952g0070/Nitab4.5_0002576g0020	4	1	Nitab4.5_0001952g0070	3	Nitab4.5_0000109g0540/Nitab4.5_0001196g0060/Nitab4.5_0002576g0020
BP	GO:0010035	response to inorganic substance	1/1787	11/8634	0.922116	0.999999	Nitab4.5_0000136g0200	Nitab4.5_0000136g0200	1	1	Nitab4.5_0000136g0200	0
BP	GO:0051235	maintenance of location	1/1787	11/8634	0.922116	0.999999	Nitab4.5_0000403g0010	Nitab4.5_0000403g0010	1	1	Nitab4.5_0000403g0010	0
BP	GO:0007154	cell communication	62/1787	348/8634	0.924417	0.999999	Nitab4.5_0004088g0030/Nitab4.5_0001107g0010/Nitab4.5_0000647g0010/novel.3980/Nitab4.5_0003796g0060/Nitab4.5_0001223g0130/Nitab4.5_0005160g0010/Nitab4.5_0000184g0240/Nitab4.5_0001532g0060/Nitab4.5_0004880g0010/novel.709/Nitab4.5_0000126g0060/Nitab4.5_0001915g0130/Nitab4.5_0004384g0070/Nitab4.5_0000755g0030/Nitab4.5_0002476g0010/Nitab4.5_0002907g0030/novel.3051/Nitab4.5_0000666g0100/Nitab4.5_000347…	Nitab4.5_0004088g0030/Nitab4.5_0001107g0010/Nitab4.5_0000647g0010/-/Nitab4.5_0003796g0060/Nitab4.5_0001223g0130/Nitab4.5_0005160g0010/Nitab4.5_0000184g0240/Nitab4.5_0001532g0060/Nitab4.5_0004880g0010/-/Nitab4.5_0000126g0060/Nitab4.5_0001915g0130/Nitab4.5_0004384g0070/Nitab4.5_0000755g0030/Nitab4.5_0002476g0010/Nitab4.5_0002907g0030/-/Nitab4.5_0000666g0100/Nitab4.5_0003476g0010/Nitab4.5_0001223g00…	62	45	Nitab4.5_0004088g0030/Nitab4.5_0001107g0010/Nitab4.5_0000647g0010/novel.3980/Nitab4.5_0003796g0060/Nitab4.5_0001223g0130/Nitab4.5_0005160g0010/novel.709/Nitab4.5_0000126g0060/Nitab4.5_0001915g0130/Nitab4.5_0004384g0070/Nitab4.5_0002476g0010/Nitab4.5_0002907g0030/novel.3051/Nitab4.5_0001223g0050/Nitab4.5_0003058g0010/Nitab4.5_0001856g0050/novel.1130/Nitab4.5_0000297g0290/Nitab4.5_0002348g0030/Nita…	17	Nitab4.5_0000184g0240/Nitab4.5_0001532g0060/Nitab4.5_0004880g0010/Nitab4.5_0000755g0030/Nitab4.5_0000666g0100/Nitab4.5_0003476g0010/Nitab4.5_0000313g0030/novel.3817/Nitab4.5_0000273g0010/Nitab4.5_0002211g0020/Nitab4.5_0000102g0050/Nitab4.5_0000996g0050/Nitab4.5_0001591g0130/Nitab4.5_0001508g0020/novel.3048/Nitab4.5_0000097g0010/Nitab4.5_0000063g0180
BP	GO:0022402	cell cycle process	3/1787	26/8634	0.928268	0.999999	Nitab4.5_0000676g0240/Nitab4.5_0000033g0440/Nitab4.5_0000242g0090	Nitab4.5_0000676g0240/Nitab4.5_0000033g0440/Nitab4.5_0000242g0090	3	1	Nitab4.5_0000033g0440	2	Nitab4.5_0000676g0240/Nitab4.5_0000242g0090
BP	GO:0065003	protein-containing complex assembly	10/1787	69/8634	0.928388	0.999999	Nitab4.5_0001090g0130/novel.2204/novel.457/Nitab4.5_0001560g0030/Nitab4.5_0000467g0130/Nitab4.5_0000026g0060/Nitab4.5_0003658g0100/Nitab4.5_0001188g0030/Nitab4.5_0000003g0480/novel.5269	Nitab4.5_0001090g0130/-/-/Nitab4.5_0001560g0030/Nitab4.5_0000467g0130/Nitab4.5_0000026g0060/Nitab4.5_0003658g0100/Nitab4.5_0001188g0030/Nitab4.5_0000003g0480/-	10	5	Nitab4.5_0000467g0130/Nitab4.5_0000026g0060/Nitab4.5_0001188g0030/Nitab4.5_0000003g0480/novel.5269	5	Nitab4.5_0001090g0130/novel.2204/novel.457/Nitab4.5_0001560g0030/Nitab4.5_0003658g0100
BP	GO:0006414	translational elongation	1/1787	12/8634	0.938256	0.999999	Nitab4.5_0000823g0030	Nitab4.5_0000823g0030	1	0		1	Nitab4.5_0000823g0030
BP	GO:0006913	nucleocytoplasmic transport	1/1787	12/8634	0.938256	0.999999	Nitab4.5_0000003g0480	Nitab4.5_0000003g0480	1	1	Nitab4.5_0000003g0480	0
BP	GO:0016054	organic acid catabolic process	1/1787	12/8634	0.938256	0.999999	Nitab4.5_0001367g0020	Nitab4.5_0001367g0020	1	0		1	Nitab4.5_0001367g0020
BP	GO:0046395	carboxylic acid catabolic process	1/1787	12/8634	0.938256	0.999999	Nitab4.5_0001367g0020	Nitab4.5_0001367g0020	1	0		1	Nitab4.5_0001367g0020
BP	GO:0051169	nuclear transport	1/1787	12/8634	0.938256	0.999999	Nitab4.5_0000003g0480	Nitab4.5_0000003g0480	1	1	Nitab4.5_0000003g0480	0
BP	GO:0009308	amine metabolic process	3/1787	27/8634	0.939282	0.999999	Nitab4.5_0005883g0030/Nitab4.5_0000446g0210/novel.5819	Nitab4.5_0005883g0030/Nitab4.5_0000446g0210/-	3	3	Nitab4.5_0005883g0030/Nitab4.5_0000446g0210/novel.5819	0
BP	GO:1901565	organonitrogen compound catabolic process	19/1787	122/8634	0.93975	0.999999	Nitab4.5_0000283g0490/Nitab4.5_0001586g0100/Nitab4.5_0000420g0120/novel.1831/Nitab4.5_0000978g0100/Nitab4.5_0000071g0160/Nitab4.5_0001535g0020/Nitab4.5_0000369g0080/Nitab4.5_0003602g0070/Nitab4.5_0000247g0040/Nitab4.5_0001367g0020/Nitab4.5_0000172g0500/Nitab4.5_0000073g0160/Nitab4.5_0000582g0200/novel.245/Nitab4.5_0000123g0180/Nitab4.5_0003001g0030/Nitab4.5_0001760g0060/novel.3084	Nitab4.5_0000283g0490/Nitab4.5_0001586g0100/Nitab4.5_0000420g0120/-/Nitab4.5_0000978g0100/Nitab4.5_0000071g0160/Nitab4.5_0001535g0020/Nitab4.5_0000369g0080/Nitab4.5_0003602g0070/Nitab4.5_0000247g0040/Nitab4.5_0001367g0020/Nitab4.5_0000172g0500/Nitab4.5_0000073g0160/Nitab4.5_0000582g0200/-/Nitab4.5_0000123g0180/Nitab4.5_0003001g0030/Nitab4.5_0001760g0060/-	19	16	Nitab4.5_0000283g0490/Nitab4.5_0000420g0120/novel.1831/Nitab4.5_0000978g0100/Nitab4.5_0000071g0160/Nitab4.5_0001535g0020/Nitab4.5_0000369g0080/Nitab4.5_0003602g0070/Nitab4.5_0000247g0040/Nitab4.5_0000172g0500/Nitab4.5_0000073g0160/Nitab4.5_0000582g0200/novel.245/Nitab4.5_0000123g0180/Nitab4.5_0003001g0030/novel.3084	3	Nitab4.5_0001586g0100/Nitab4.5_0001367g0020/Nitab4.5_0001760g0060
BP	GO:0006511	ubiquitin-dependent protein catabolic process	10/1787	71/8634	0.942479	0.999999	Nitab4.5_0000420g0120/Nitab4.5_0000369g0080/Nitab4.5_0003602g0070/Nitab4.5_0000247g0040/Nitab4.5_0000172g0500/Nitab4.5_0000073g0160/novel.245/Nitab4.5_0000123g0180/Nitab4.5_0001760g0060/novel.3084	Nitab4.5_0000420g0120/Nitab4.5_0000369g0080/Nitab4.5_0003602g0070/Nitab4.5_0000247g0040/Nitab4.5_0000172g0500/Nitab4.5_0000073g0160/-/Nitab4.5_0000123g0180/Nitab4.5_0001760g0060/-	10	9	Nitab4.5_0000420g0120/Nitab4.5_0000369g0080/Nitab4.5_0003602g0070/Nitab4.5_0000247g0040/Nitab4.5_0000172g0500/Nitab4.5_0000073g0160/novel.245/Nitab4.5_0000123g0180/novel.3084	1	Nitab4.5_0001760g0060
BP	GO:0019941	modification-dependent protein catabolic process	10/1787	71/8634	0.942479	0.999999	Nitab4.5_0000420g0120/Nitab4.5_0000369g0080/Nitab4.5_0003602g0070/Nitab4.5_0000247g0040/Nitab4.5_0000172g0500/Nitab4.5_0000073g0160/novel.245/Nitab4.5_0000123g0180/Nitab4.5_0001760g0060/novel.3084	Nitab4.5_0000420g0120/Nitab4.5_0000369g0080/Nitab4.5_0003602g0070/Nitab4.5_0000247g0040/Nitab4.5_0000172g0500/Nitab4.5_0000073g0160/-/Nitab4.5_0000123g0180/Nitab4.5_0001760g0060/-	10	9	Nitab4.5_0000420g0120/Nitab4.5_0000369g0080/Nitab4.5_0003602g0070/Nitab4.5_0000247g0040/Nitab4.5_0000172g0500/Nitab4.5_0000073g0160/novel.245/Nitab4.5_0000123g0180/novel.3084	1	Nitab4.5_0001760g0060
BP	GO:0043632	modification-dependent macromolecule catabolic process	10/1787	71/8634	0.942479	0.999999	Nitab4.5_0000420g0120/Nitab4.5_0000369g0080/Nitab4.5_0003602g0070/Nitab4.5_0000247g0040/Nitab4.5_0000172g0500/Nitab4.5_0000073g0160/novel.245/Nitab4.5_0000123g0180/Nitab4.5_0001760g0060/novel.3084	Nitab4.5_0000420g0120/Nitab4.5_0000369g0080/Nitab4.5_0003602g0070/Nitab4.5_0000247g0040/Nitab4.5_0000172g0500/Nitab4.5_0000073g0160/-/Nitab4.5_0000123g0180/Nitab4.5_0001760g0060/-	10	9	Nitab4.5_0000420g0120/Nitab4.5_0000369g0080/Nitab4.5_0003602g0070/Nitab4.5_0000247g0040/Nitab4.5_0000172g0500/Nitab4.5_0000073g0160/novel.245/Nitab4.5_0000123g0180/novel.3084	1	Nitab4.5_0001760g0060
BP	GO:0044265	cellular macromolecule catabolic process	15/1787	101/8634	0.947966	0.999999	Nitab4.5_0000420g0120/novel.1831/Nitab4.5_0000071g0160/Nitab4.5_0001535g0020/Nitab4.5_0000369g0080/Nitab4.5_0003602g0070/Nitab4.5_0000247g0040/Nitab4.5_0000172g0500/Nitab4.5_0000073g0160/Nitab4.5_0000582g0200/novel.245/Nitab4.5_0000123g0180/Nitab4.5_0003001g0030/Nitab4.5_0001760g0060/novel.3084	Nitab4.5_0000420g0120/-/Nitab4.5_0000071g0160/Nitab4.5_0001535g0020/Nitab4.5_0000369g0080/Nitab4.5_0003602g0070/Nitab4.5_0000247g0040/Nitab4.5_0000172g0500/Nitab4.5_0000073g0160/Nitab4.5_0000582g0200/-/Nitab4.5_0000123g0180/Nitab4.5_0003001g0030/Nitab4.5_0001760g0060/-	15	14	Nitab4.5_0000420g0120/novel.1831/Nitab4.5_0000071g0160/Nitab4.5_0001535g0020/Nitab4.5_0000369g0080/Nitab4.5_0003602g0070/Nitab4.5_0000247g0040/Nitab4.5_0000172g0500/Nitab4.5_0000073g0160/Nitab4.5_0000582g0200/novel.245/Nitab4.5_0000123g0180/Nitab4.5_0003001g0030/novel.3084	1	Nitab4.5_0001760g0060
BP	GO:0000272	polysaccharide catabolic process	1/1787	13/8634	0.951053	0.999999	Nitab4.5_0000451g0050	Nitab4.5_0000451g0050	1	0		1	Nitab4.5_0000451g0050
BP	GO:0006289	nucleotide-excision repair	1/1787	13/8634	0.951053	0.999999	Nitab4.5_0000111g0140	Nitab4.5_0000111g0140	1	0		1	Nitab4.5_0000111g0140
BP	GO:0033365	protein localization to organelle	4/1787	36/8634	0.957627	0.999999	Nitab4.5_0003463g0040/Nitab4.5_0002050g0160/Nitab4.5_0000760g0110/Nitab4.5_0000403g0010	Nitab4.5_0003463g0040/Nitab4.5_0002050g0160/Nitab4.5_0000760g0110/Nitab4.5_0000403g0010	4	4	Nitab4.5_0003463g0040/Nitab4.5_0002050g0160/Nitab4.5_0000760g0110/Nitab4.5_0000403g0010	0
BP	GO:0000226	microtubule cytoskeleton organization	1/1787	14/8634	0.961199	0.999999	Nitab4.5_0000242g0090	Nitab4.5_0000242g0090	1	0		1	Nitab4.5_0000242g0090
BP	GO:0006221	pyrimidine nucleotide biosynthetic process	1/1787	14/8634	0.961199	0.999999	Nitab4.5_0005418g0060	Nitab4.5_0005418g0060	1	0		1	Nitab4.5_0005418g0060
BP	GO:0042545	cell wall modification	5/1787	44/8634	0.965433	0.999999	Nitab4.5_0000004g0210/Nitab4.5_0000116g0370/Nitab4.5_0000055g0020/Nitab4.5_0000341g0020/Nitab4.5_0000116g0400	Nitab4.5_0000004g0210/Nitab4.5_0000116g0370/Nitab4.5_0000055g0020/Nitab4.5_0000341g0020/Nitab4.5_0000116g0400	5	5	Nitab4.5_0000004g0210/Nitab4.5_0000116g0370/Nitab4.5_0000055g0020/Nitab4.5_0000341g0020/Nitab4.5_0000116g0400	0
BP	GO:0000160	phosphorelay signal transduction system	6/1787	51/8634	0.967674	0.999999	Nitab4.5_0001107g0010/Nitab4.5_0003058g0010/Nitab4.5_0000026g0340/Nitab4.5_0000996g0050/Nitab4.5_0000616g0080/Nitab4.5_0000664g0130	Nitab4.5_0001107g0010/Nitab4.5_0003058g0010/Nitab4.5_0000026g0340/Nitab4.5_0000996g0050/Nitab4.5_0000616g0080/Nitab4.5_0000664g0130	6	5	Nitab4.5_0001107g0010/Nitab4.5_0003058g0010/Nitab4.5_0000026g0340/Nitab4.5_0000616g0080/Nitab4.5_0000664g0130	1	Nitab4.5_0000996g0050
BP	GO:1902600	proton transmembrane transport	8/1787	64/8634	0.968912	0.999999	Nitab4.5_0002827g0010/Nitab4.5_0003752g0010/Nitab4.5_0000022g0160/Nitab4.5_0000435g0090/Nitab4.5_0003634g0020/Nitab4.5_0005567g0030/Nitab4.5_0000012g0280/Nitab4.5_0000103g0080	Nitab4.5_0002827g0010/Nitab4.5_0003752g0010/Nitab4.5_0000022g0160/Nitab4.5_0000435g0090/Nitab4.5_0003634g0020/Nitab4.5_0005567g0030/Nitab4.5_0000012g0280/Nitab4.5_0000103g0080	8	5	Nitab4.5_0003752g0010/Nitab4.5_0000022g0160/Nitab4.5_0005567g0030/Nitab4.5_0000012g0280/Nitab4.5_0000103g0080	3	Nitab4.5_0002827g0010/Nitab4.5_0000435g0090/Nitab4.5_0003634g0020
BP	GO:0006820	anion transport	14/1787	101/8634	0.971167	0.999999	Nitab4.5_0003012g0130/Nitab4.5_0000678g0050/Nitab4.5_0000370g0100/novel.5098/Nitab4.5_0000421g0150/Nitab4.5_0001769g0180/Nitab4.5_0000151g0280/Nitab4.5_0001948g0060/Nitab4.5_0000745g0050/Nitab4.5_0000804g0070/Nitab4.5_0000021g0280/Nitab4.5_0000007g0040/Nitab4.5_0003823g0070/Nitab4.5_0000252g0160	Nitab4.5_0003012g0130/Nitab4.5_0000678g0050/Nitab4.5_0000370g0100/-/Nitab4.5_0000421g0150/Nitab4.5_0001769g0180/Nitab4.5_0000151g0280/Nitab4.5_0001948g0060/Nitab4.5_0000745g0050/Nitab4.5_0000804g0070/Nitab4.5_0000021g0280/Nitab4.5_0000007g0040/Nitab4.5_0003823g0070/Nitab4.5_0000252g0160	14	5	Nitab4.5_0000678g0050/Nitab4.5_0000421g0150/Nitab4.5_0000151g0280/Nitab4.5_0001948g0060/Nitab4.5_0000252g0160	9	Nitab4.5_0003012g0130/Nitab4.5_0000370g0100/novel.5098/Nitab4.5_0001769g0180/Nitab4.5_0000745g0050/Nitab4.5_0000804g0070/Nitab4.5_0000021g0280/Nitab4.5_0000007g0040/Nitab4.5_0003823g0070
BP	GO:0006281	DNA repair	16/1787	113/8634	0.971894	0.999999	Nitab4.5_0000217g0070/Nitab4.5_0000021g0180/Nitab4.5_0000976g0250/Nitab4.5_0001526g0130/Nitab4.5_0002247g0080/Nitab4.5_0000614g0060/Nitab4.5_0009037g0010/Nitab4.5_0000313g0030/Nitab4.5_0000111g0140/Nitab4.5_0000941g0030/Nitab4.5_0001756g0160/Nitab4.5_0001815g0060/novel.3542/novel.2672/Nitab4.5_0000056g0070/Nitab4.5_0001105g0030	Nitab4.5_0000217g0070/Nitab4.5_0000021g0180/Nitab4.5_0000976g0250/Nitab4.5_0001526g0130/Nitab4.5_0002247g0080/Nitab4.5_0000614g0060/Nitab4.5_0009037g0010/Nitab4.5_0000313g0030/Nitab4.5_0000111g0140/Nitab4.5_0000941g0030/Nitab4.5_0001756g0160/Nitab4.5_0001815g0060/-/-/Nitab4.5_0000056g0070/Nitab4.5_0001105g0030	16	6	Nitab4.5_0000976g0250/Nitab4.5_0001526g0130/Nitab4.5_0002247g0080/Nitab4.5_0009037g0010/novel.2672/Nitab4.5_0001105g0030	10	Nitab4.5_0000217g0070/Nitab4.5_0000021g0180/Nitab4.5_0000614g0060/Nitab4.5_0000313g0030/Nitab4.5_0000111g0140/Nitab4.5_0000941g0030/Nitab4.5_0001756g0160/Nitab4.5_0001815g0060/novel.3542/Nitab4.5_0000056g0070
BP	GO:0006766	vitamin metabolic process	2/1787	24/8634	0.972349	0.999999	Nitab4.5_0000458g0050/Nitab4.5_0000615g0020	Nitab4.5_0000458g0050/Nitab4.5_0000615g0020	2	1	Nitab4.5_0000615g0020	1	Nitab4.5_0000458g0050
BP	GO:0006767	water-soluble vitamin metabolic process	2/1787	24/8634	0.972349	0.999999	Nitab4.5_0000458g0050/Nitab4.5_0000615g0020	Nitab4.5_0000458g0050/Nitab4.5_0000615g0020	2	1	Nitab4.5_0000615g0020	1	Nitab4.5_0000458g0050
BP	GO:0009110	vitamin biosynthetic process	2/1787	24/8634	0.972349	0.999999	Nitab4.5_0000458g0050/Nitab4.5_0000615g0020	Nitab4.5_0000458g0050/Nitab4.5_0000615g0020	2	1	Nitab4.5_0000615g0020	1	Nitab4.5_0000458g0050
BP	GO:0042364	water-soluble vitamin biosynthetic process	2/1787	24/8634	0.972349	0.999999	Nitab4.5_0000458g0050/Nitab4.5_0000615g0020	Nitab4.5_0000458g0050/Nitab4.5_0000615g0020	2	1	Nitab4.5_0000615g0020	1	Nitab4.5_0000458g0050
BP	GO:0072528	pyrimidine-containing compound biosynthetic process	2/1787	24/8634	0.972349	0.999999	Nitab4.5_0005418g0060/Nitab4.5_0000458g0050	Nitab4.5_0005418g0060/Nitab4.5_0000458g0050	2	0		2	Nitab4.5_0005418g0060/Nitab4.5_0000458g0050
BP	GO:0071840	cellular component organization or biogenesis	51/1787	309/8634	0.975213	0.999999	Nitab4.5_0000010g0250/Nitab4.5_0005502g0040/novel.2451/Nitab4.5_0003714g0040/Nitab4.5_0000365g0210/Nitab4.5_0001159g0100/Nitab4.5_0000006g0140/novel.5057/Nitab4.5_0000691g0220/Nitab4.5_0001090g0130/novel.2569/Nitab4.5_0000222g0090/Nitab4.5_0001800g0050/Nitab4.5_0000629g0010/Nitab4.5_0000616g0070/Nitab4.5_0000559g0440/novel.2204/Nitab4.5_0000004g0210/Nitab4.5_0000308g0040/Nitab4.5_0000939g0030/Nit…	Nitab4.5_0000010g0250/Nitab4.5_0005502g0040/-/Nitab4.5_0003714g0040/Nitab4.5_0000365g0210/Nitab4.5_0001159g0100/Nitab4.5_0000006g0140/-/Nitab4.5_0000691g0220/Nitab4.5_0001090g0130/-/Nitab4.5_0000222g0090/Nitab4.5_0001800g0050/Nitab4.5_0000629g0010/Nitab4.5_0000616g0070/Nitab4.5_0000559g0440/-/Nitab4.5_0000004g0210/Nitab4.5_0000308g0040/Nitab4.5_0000939g0030/Nitab4.5_0002944g0010/-/-/Nitab4.5_0001…	51	25	Nitab4.5_0000010g0250/Nitab4.5_0005502g0040/novel.2451/novel.2569/Nitab4.5_0000004g0210/Nitab4.5_0000939g0030/Nitab4.5_0002944g0010/novel.2453/Nitab4.5_0002050g0160/Nitab4.5_0000869g0150/Nitab4.5_0000467g0130/Nitab4.5_0000760g0110/Nitab4.5_0002972g0050/Nitab4.5_0000116g0370/Nitab4.5_0000026g0060/Nitab4.5_0000174g0240/Nitab4.5_0002403g0030/Nitab4.5_0001231g0130/Nitab4.5_0000055g0020/Nitab4.5_00016…	26	Nitab4.5_0003714g0040/Nitab4.5_0000365g0210/Nitab4.5_0001159g0100/Nitab4.5_0000006g0140/novel.5057/Nitab4.5_0000691g0220/Nitab4.5_0001090g0130/Nitab4.5_0000222g0090/Nitab4.5_0001800g0050/Nitab4.5_0000629g0010/Nitab4.5_0000616g0070/Nitab4.5_0000559g0440/novel.2204/Nitab4.5_0000308g0040/novel.457/Nitab4.5_0001449g0040/Nitab4.5_0000804g0060/Nitab4.5_0000069g0270/Nitab4.5_0000318g0140/Nitab4.5_000156…
BP	GO:0009057	macromolecule catabolic process	19/1787	132/8634	0.975904	0.999999	Nitab4.5_0000451g0050/Nitab4.5_0000283g0490/Nitab4.5_0001586g0100/Nitab4.5_0000420g0120/novel.1831/Nitab4.5_0000978g0100/Nitab4.5_0000071g0160/Nitab4.5_0001535g0020/Nitab4.5_0000369g0080/Nitab4.5_0003602g0070/Nitab4.5_0000247g0040/Nitab4.5_0000172g0500/Nitab4.5_0000073g0160/Nitab4.5_0000582g0200/novel.245/Nitab4.5_0000123g0180/Nitab4.5_0003001g0030/Nitab4.5_0001760g0060/novel.3084	Nitab4.5_0000451g0050/Nitab4.5_0000283g0490/Nitab4.5_0001586g0100/Nitab4.5_0000420g0120/-/Nitab4.5_0000978g0100/Nitab4.5_0000071g0160/Nitab4.5_0001535g0020/Nitab4.5_0000369g0080/Nitab4.5_0003602g0070/Nitab4.5_0000247g0040/Nitab4.5_0000172g0500/Nitab4.5_0000073g0160/Nitab4.5_0000582g0200/-/Nitab4.5_0000123g0180/Nitab4.5_0003001g0030/Nitab4.5_0001760g0060/-	19	16	Nitab4.5_0000283g0490/Nitab4.5_0000420g0120/novel.1831/Nitab4.5_0000978g0100/Nitab4.5_0000071g0160/Nitab4.5_0001535g0020/Nitab4.5_0000369g0080/Nitab4.5_0003602g0070/Nitab4.5_0000247g0040/Nitab4.5_0000172g0500/Nitab4.5_0000073g0160/Nitab4.5_0000582g0200/novel.245/Nitab4.5_0000123g0180/Nitab4.5_0003001g0030/novel.3084	3	Nitab4.5_0000451g0050/Nitab4.5_0001586g0100/Nitab4.5_0001760g0060
BP	GO:0006811	ion transport	68/1787	402/8634	0.978109	0.999999	Nitab4.5_0003012g0130/Nitab4.5_0001367g0030/Nitab4.5_0000678g0050/Nitab4.5_0004842g0020/Nitab4.5_0000370g0100/novel.5098/Nitab4.5_0001668g0160/Nitab4.5_0004506g0120/Nitab4.5_0000421g0150/Nitab4.5_0000258g0120/Nitab4.5_0001769g0180/Nitab4.5_0000109g0540/Nitab4.5_0001180g0070/novel.1943/Nitab4.5_0000151g0280/Nitab4.5_0002600g0010/Nitab4.5_0000645g0050/Nitab4.5_0000295g0080/Nitab4.5_0002827g0010/Nit…	Nitab4.5_0003012g0130/Nitab4.5_0001367g0030/Nitab4.5_0000678g0050/Nitab4.5_0004842g0020/Nitab4.5_0000370g0100/-/Nitab4.5_0001668g0160/Nitab4.5_0004506g0120/Nitab4.5_0000421g0150/Nitab4.5_0000258g0120/Nitab4.5_0001769g0180/Nitab4.5_0000109g0540/Nitab4.5_0001180g0070/-/Nitab4.5_0000151g0280/Nitab4.5_0002600g0010/Nitab4.5_0000645g0050/Nitab4.5_0000295g0080/Nitab4.5_0002827g0010/Nitab4.5_0001196g0060…	68	32	Nitab4.5_0000678g0050/Nitab4.5_0004842g0020/Nitab4.5_0001668g0160/Nitab4.5_0004506g0120/Nitab4.5_0000421g0150/Nitab4.5_0000258g0120/Nitab4.5_0001180g0070/novel.1943/Nitab4.5_0000151g0280/Nitab4.5_0000295g0080/novel.2736/Nitab4.5_0006317g0040/Nitab4.5_0000444g0190/Nitab4.5_0001948g0060/Nitab4.5_0000010g0030/novel.421/Nitab4.5_0003752g0010/Nitab4.5_0000022g0160/Nitab4.5_0000021g0060/Nitab4.5_000051…	36	Nitab4.5_0003012g0130/Nitab4.5_0001367g0030/Nitab4.5_0000370g0100/novel.5098/Nitab4.5_0001769g0180/Nitab4.5_0000109g0540/Nitab4.5_0002600g0010/Nitab4.5_0000645g0050/Nitab4.5_0002827g0010/Nitab4.5_0001196g0060/Nitab4.5_0001620g0100/Nitab4.5_0000138g0180/Nitab4.5_0000446g0160/Nitab4.5_0000643g0010/Nitab4.5_0000745g0050/Nitab4.5_0000204g0040/Nitab4.5_0000209g0230/Nitab4.5_0003111g0100/Nitab4.5_00000…
BP	GO:0006396	RNA processing	27/1787	179/8634	0.978609	0.999999	Nitab4.5_0001003g0020/Nitab4.5_0000416g0080/Nitab4.5_0003714g0040/Nitab4.5_0001159g0100/Nitab4.5_0000578g0160/novel.5057/Nitab4.5_0000363g0040/Nitab4.5_0001542g0050/Nitab4.5_0000035g0040/Nitab4.5_0000559g0440/Nitab4.5_0004050g0010/Nitab4.5_0001782g0040/Nitab4.5_0000981g0010/Nitab4.5_0002918g0090/Nitab4.5_0002632g0060/Nitab4.5_0001743g0020/Nitab4.5_0000316g0160/Nitab4.5_0001540g0030/Nitab4.5_00003…	Nitab4.5_0001003g0020/Nitab4.5_0000416g0080/Nitab4.5_0003714g0040/Nitab4.5_0001159g0100/Nitab4.5_0000578g0160/-/Nitab4.5_0000363g0040/Nitab4.5_0001542g0050/Nitab4.5_0000035g0040/Nitab4.5_0000559g0440/Nitab4.5_0004050g0010/Nitab4.5_0001782g0040/Nitab4.5_0000981g0010/Nitab4.5_0002918g0090/Nitab4.5_0002632g0060/Nitab4.5_0001743g0020/Nitab4.5_0000316g0160/Nitab4.5_0001540g0030/Nitab4.5_0000318g0140/N…	27	7	Nitab4.5_0001003g0020/Nitab4.5_0000416g0080/Nitab4.5_0004050g0010/Nitab4.5_0000981g0010/Nitab4.5_0001540g0030/Nitab4.5_0002739g0020/Nitab4.5_0001642g0020	20	Nitab4.5_0003714g0040/Nitab4.5_0001159g0100/Nitab4.5_0000578g0160/novel.5057/Nitab4.5_0000363g0040/Nitab4.5_0001542g0050/Nitab4.5_0000035g0040/Nitab4.5_0000559g0440/Nitab4.5_0001782g0040/Nitab4.5_0002918g0090/Nitab4.5_0002632g0060/Nitab4.5_0001743g0020/Nitab4.5_0000316g0160/Nitab4.5_0000318g0140/Nitab4.5_0004599g0030/Nitab4.5_0000582g0060/Nitab4.5_0001999g0010/Nitab4.5_0001295g0010/Nitab4.5_00000…
BP	GO:0006974	cellular response to DNA damage stimulus	16/1787	116/8634	0.979376	0.999999	Nitab4.5_0000217g0070/Nitab4.5_0000021g0180/Nitab4.5_0000976g0250/Nitab4.5_0001526g0130/Nitab4.5_0002247g0080/Nitab4.5_0000614g0060/Nitab4.5_0009037g0010/Nitab4.5_0000313g0030/Nitab4.5_0000111g0140/Nitab4.5_0000941g0030/Nitab4.5_0001756g0160/Nitab4.5_0001815g0060/novel.3542/novel.2672/Nitab4.5_0000056g0070/Nitab4.5_0001105g0030	Nitab4.5_0000217g0070/Nitab4.5_0000021g0180/Nitab4.5_0000976g0250/Nitab4.5_0001526g0130/Nitab4.5_0002247g0080/Nitab4.5_0000614g0060/Nitab4.5_0009037g0010/Nitab4.5_0000313g0030/Nitab4.5_0000111g0140/Nitab4.5_0000941g0030/Nitab4.5_0001756g0160/Nitab4.5_0001815g0060/-/-/Nitab4.5_0000056g0070/Nitab4.5_0001105g0030	16	6	Nitab4.5_0000976g0250/Nitab4.5_0001526g0130/Nitab4.5_0002247g0080/Nitab4.5_0009037g0010/novel.2672/Nitab4.5_0001105g0030	10	Nitab4.5_0000217g0070/Nitab4.5_0000021g0180/Nitab4.5_0000614g0060/Nitab4.5_0000313g0030/Nitab4.5_0000111g0140/Nitab4.5_0000941g0030/Nitab4.5_0001756g0160/Nitab4.5_0001815g0060/novel.3542/Nitab4.5_0000056g0070
BP	GO:0033554	cellular response to stress	16/1787	116/8634	0.979376	0.999999	Nitab4.5_0000217g0070/Nitab4.5_0000021g0180/Nitab4.5_0000976g0250/Nitab4.5_0001526g0130/Nitab4.5_0002247g0080/Nitab4.5_0000614g0060/Nitab4.5_0009037g0010/Nitab4.5_0000313g0030/Nitab4.5_0000111g0140/Nitab4.5_0000941g0030/Nitab4.5_0001756g0160/Nitab4.5_0001815g0060/novel.3542/novel.2672/Nitab4.5_0000056g0070/Nitab4.5_0001105g0030	Nitab4.5_0000217g0070/Nitab4.5_0000021g0180/Nitab4.5_0000976g0250/Nitab4.5_0001526g0130/Nitab4.5_0002247g0080/Nitab4.5_0000614g0060/Nitab4.5_0009037g0010/Nitab4.5_0000313g0030/Nitab4.5_0000111g0140/Nitab4.5_0000941g0030/Nitab4.5_0001756g0160/Nitab4.5_0001815g0060/-/-/Nitab4.5_0000056g0070/Nitab4.5_0001105g0030	16	6	Nitab4.5_0000976g0250/Nitab4.5_0001526g0130/Nitab4.5_0002247g0080/Nitab4.5_0009037g0010/novel.2672/Nitab4.5_0001105g0030	10	Nitab4.5_0000217g0070/Nitab4.5_0000021g0180/Nitab4.5_0000614g0060/Nitab4.5_0000313g0030/Nitab4.5_0000111g0140/Nitab4.5_0000941g0030/Nitab4.5_0001756g0160/Nitab4.5_0001815g0060/novel.3542/Nitab4.5_0000056g0070
BP	GO:0006220	pyrimidine nucleotide metabolic process	1/1787	17/8634	0.980675	0.999999	Nitab4.5_0005418g0060	Nitab4.5_0005418g0060	1	0		1	Nitab4.5_0005418g0060
BP	GO:0032271	regulation of protein polymerization	1/1787	17/8634	0.980675	0.999999	Nitab4.5_0003658g0100	Nitab4.5_0003658g0100	1	0		1	Nitab4.5_0003658g0100
BP	GO:0043254	regulation of protein complex assembly	1/1787	17/8634	0.980675	0.999999	Nitab4.5_0003658g0100	Nitab4.5_0003658g0100	1	0		1	Nitab4.5_0003658g0100
BP	GO:0051258	protein polymerization	1/1787	17/8634	0.980675	0.999999	Nitab4.5_0003658g0100	Nitab4.5_0003658g0100	1	0		1	Nitab4.5_0003658g0100
BP	GO:0051493	regulation of cytoskeleton organization	1/1787	17/8634	0.980675	0.999999	Nitab4.5_0003658g0100	Nitab4.5_0003658g0100	1	0		1	Nitab4.5_0003658g0100
BP	GO:0097435	supramolecular fiber organization	1/1787	17/8634	0.980675	0.999999	Nitab4.5_0003658g0100	Nitab4.5_0003658g0100	1	0		1	Nitab4.5_0003658g0100
BP	GO:1902903	regulation of supramolecular fiber organization	1/1787	17/8634	0.980675	0.999999	Nitab4.5_0003658g0100	Nitab4.5_0003658g0100	1	0		1	Nitab4.5_0003658g0100
BP	GO:0098656	anion transmembrane transport	3/1787	34/8634	0.982056	0.999999	novel.5098/Nitab4.5_0001769g0180/Nitab4.5_0000745g0050	-/Nitab4.5_0001769g0180/Nitab4.5_0000745g0050	3	0		3	novel.5098/Nitab4.5_0001769g0180/Nitab4.5_0000745g0050
BP	GO:1903825	organic acid transmembrane transport	3/1787	34/8634	0.982056	0.999999	novel.5098/Nitab4.5_0001769g0180/Nitab4.5_0000745g0050	-/Nitab4.5_0001769g0180/Nitab4.5_0000745g0050	3	0		3	novel.5098/Nitab4.5_0001769g0180/Nitab4.5_0000745g0050
BP	GO:1905039	carboxylic acid transmembrane transport	3/1787	34/8634	0.982056	0.999999	novel.5098/Nitab4.5_0001769g0180/Nitab4.5_0000745g0050	-/Nitab4.5_0001769g0180/Nitab4.5_0000745g0050	3	0		3	novel.5098/Nitab4.5_0001769g0180/Nitab4.5_0000745g0050
BP	GO:0044087	regulation of cellular component biogenesis	1/1787	18/8634	0.984683	0.999999	Nitab4.5_0003658g0100	Nitab4.5_0003658g0100	1	0		1	Nitab4.5_0003658g0100
BP	GO:0003333	amino acid transmembrane transport	2/1787	27/8634	0.984751	0.999999	Nitab4.5_0001769g0180/Nitab4.5_0000745g0050	Nitab4.5_0001769g0180/Nitab4.5_0000745g0050	2	0		2	Nitab4.5_0001769g0180/Nitab4.5_0000745g0050
BP	GO:0006865	amino acid transport	2/1787	27/8634	0.984751	0.999999	Nitab4.5_0001769g0180/Nitab4.5_0000745g0050	Nitab4.5_0001769g0180/Nitab4.5_0000745g0050	2	0		2	Nitab4.5_0001769g0180/Nitab4.5_0000745g0050
BP	GO:0072527	pyrimidine-containing compound metabolic process	2/1787	27/8634	0.984751	0.999999	Nitab4.5_0005418g0060/Nitab4.5_0000458g0050	Nitab4.5_0005418g0060/Nitab4.5_0000458g0050	2	0		2	Nitab4.5_0005418g0060/Nitab4.5_0000458g0050
BP	GO:0006887	exocytosis	3/1787	37/8634	0.989598	0.999999	Nitab4.5_0001068g0090/novel.388/Nitab4.5_0002716g0040	Nitab4.5_0001068g0090/-/Nitab4.5_0002716g0040	3	1	Nitab4.5_0002716g0040	2	Nitab4.5_0001068g0090/novel.388
BP	GO:0032940	secretion by cell	3/1787	37/8634	0.989598	0.999999	Nitab4.5_0001068g0090/novel.388/Nitab4.5_0002716g0040	Nitab4.5_0001068g0090/-/Nitab4.5_0002716g0040	3	1	Nitab4.5_0002716g0040	2	Nitab4.5_0001068g0090/novel.388
BP	GO:0046903	secretion	3/1787	37/8634	0.989598	0.999999	Nitab4.5_0001068g0090/novel.388/Nitab4.5_0002716g0040	Nitab4.5_0001068g0090/-/Nitab4.5_0002716g0040	3	1	Nitab4.5_0002716g0040	2	Nitab4.5_0001068g0090/novel.388
BP	GO:0000375	RNA splicing, via transesterification reactions	1/1787	20/8634	0.990378	0.999999	Nitab4.5_0000363g0040	Nitab4.5_0000363g0040	1	0		1	Nitab4.5_0000363g0040
BP	GO:0000377	RNA splicing, via transesterification reactions with bulged adenosine as nucleophile	1/1787	20/8634	0.990378	0.999999	Nitab4.5_0000363g0040	Nitab4.5_0000363g0040	1	0		1	Nitab4.5_0000363g0040
BP	GO:0000398	mRNA splicing, via spliceosome	1/1787	20/8634	0.990378	0.999999	Nitab4.5_0000363g0040	Nitab4.5_0000363g0040	1	0		1	Nitab4.5_0000363g0040
BP	GO:0035556	intracellular signal transduction	25/1787	177/8634	0.990955	0.999999	Nitab4.5_0004088g0030/Nitab4.5_0001107g0010/Nitab4.5_0000647g0010/Nitab4.5_0005160g0010/Nitab4.5_0000184g0240/Nitab4.5_0001532g0060/Nitab4.5_0001915g0130/Nitab4.5_0000666g0100/Nitab4.5_0003058g0010/novel.3817/Nitab4.5_0004076g0020/Nitab4.5_0000397g0280/Nitab4.5_0002211g0020/Nitab4.5_0000102g0050/Nitab4.5_0001032g0030/Nitab4.5_0000026g0340/Nitab4.5_0000996g0050/Nitab4.5_0000496g0180/Nitab4.5_00006…	Nitab4.5_0004088g0030/Nitab4.5_0001107g0010/Nitab4.5_0000647g0010/Nitab4.5_0005160g0010/Nitab4.5_0000184g0240/Nitab4.5_0001532g0060/Nitab4.5_0001915g0130/Nitab4.5_0000666g0100/Nitab4.5_0003058g0010/-/Nitab4.5_0004076g0020/Nitab4.5_0000397g0280/Nitab4.5_0002211g0020/Nitab4.5_0000102g0050/Nitab4.5_0001032g0030/Nitab4.5_0000026g0340/Nitab4.5_0000996g0050/Nitab4.5_0000496g0180/Nitab4.5_0000616g0080/N…	25	16	Nitab4.5_0004088g0030/Nitab4.5_0001107g0010/Nitab4.5_0000647g0010/Nitab4.5_0005160g0010/Nitab4.5_0001915g0130/Nitab4.5_0003058g0010/Nitab4.5_0004076g0020/Nitab4.5_0000397g0280/Nitab4.5_0001032g0030/Nitab4.5_0000026g0340/Nitab4.5_0000496g0180/Nitab4.5_0000616g0080/Nitab4.5_0000664g0130/Nitab4.5_0002297g0100/Nitab4.5_0000506g0040/Nitab4.5_0000483g0150	9	Nitab4.5_0000184g0240/Nitab4.5_0001532g0060/Nitab4.5_0000666g0100/novel.3817/Nitab4.5_0002211g0020/Nitab4.5_0000102g0050/Nitab4.5_0000996g0050/Nitab4.5_0001591g0130/Nitab4.5_0000097g0010
BP	GO:0098655	cation transmembrane transport	13/1787	106/8634	0.99185	0.999999	Nitab4.5_0000109g0540/Nitab4.5_0002827g0010/Nitab4.5_0001196g0060/Nitab4.5_0003752g0010/Nitab4.5_0000022g0160/Nitab4.5_0000435g0090/Nitab4.5_0003264g0020/Nitab4.5_0001952g0070/Nitab4.5_0003634g0020/Nitab4.5_0005567g0030/Nitab4.5_0000012g0280/Nitab4.5_0002576g0020/Nitab4.5_0000103g0080	Nitab4.5_0000109g0540/Nitab4.5_0002827g0010/Nitab4.5_0001196g0060/Nitab4.5_0003752g0010/Nitab4.5_0000022g0160/Nitab4.5_0000435g0090/Nitab4.5_0003264g0020/Nitab4.5_0001952g0070/Nitab4.5_0003634g0020/Nitab4.5_0005567g0030/Nitab4.5_0000012g0280/Nitab4.5_0002576g0020/Nitab4.5_0000103g0080	13	6	Nitab4.5_0003752g0010/Nitab4.5_0000022g0160/Nitab4.5_0001952g0070/Nitab4.5_0005567g0030/Nitab4.5_0000012g0280/Nitab4.5_0000103g0080	7	Nitab4.5_0000109g0540/Nitab4.5_0002827g0010/Nitab4.5_0001196g0060/Nitab4.5_0000435g0090/Nitab4.5_0003264g0020/Nitab4.5_0003634g0020/Nitab4.5_0002576g0020
BP	GO:0098660	inorganic ion transmembrane transport	13/1787	106/8634	0.99185	0.999999	Nitab4.5_0000109g0540/Nitab4.5_0002827g0010/Nitab4.5_0001196g0060/Nitab4.5_0003752g0010/Nitab4.5_0000022g0160/Nitab4.5_0000435g0090/Nitab4.5_0003264g0020/Nitab4.5_0001952g0070/Nitab4.5_0003634g0020/Nitab4.5_0005567g0030/Nitab4.5_0000012g0280/Nitab4.5_0002576g0020/Nitab4.5_0000103g0080	Nitab4.5_0000109g0540/Nitab4.5_0002827g0010/Nitab4.5_0001196g0060/Nitab4.5_0003752g0010/Nitab4.5_0000022g0160/Nitab4.5_0000435g0090/Nitab4.5_0003264g0020/Nitab4.5_0001952g0070/Nitab4.5_0003634g0020/Nitab4.5_0005567g0030/Nitab4.5_0000012g0280/Nitab4.5_0002576g0020/Nitab4.5_0000103g0080	13	6	Nitab4.5_0003752g0010/Nitab4.5_0000022g0160/Nitab4.5_0001952g0070/Nitab4.5_0005567g0030/Nitab4.5_0000012g0280/Nitab4.5_0000103g0080	7	Nitab4.5_0000109g0540/Nitab4.5_0002827g0010/Nitab4.5_0001196g0060/Nitab4.5_0000435g0090/Nitab4.5_0003264g0020/Nitab4.5_0003634g0020/Nitab4.5_0002576g0020
BP	GO:0098662	inorganic cation transmembrane transport	13/1787	106/8634	0.99185	0.999999	Nitab4.5_0000109g0540/Nitab4.5_0002827g0010/Nitab4.5_0001196g0060/Nitab4.5_0003752g0010/Nitab4.5_0000022g0160/Nitab4.5_0000435g0090/Nitab4.5_0003264g0020/Nitab4.5_0001952g0070/Nitab4.5_0003634g0020/Nitab4.5_0005567g0030/Nitab4.5_0000012g0280/Nitab4.5_0002576g0020/Nitab4.5_0000103g0080	Nitab4.5_0000109g0540/Nitab4.5_0002827g0010/Nitab4.5_0001196g0060/Nitab4.5_0003752g0010/Nitab4.5_0000022g0160/Nitab4.5_0000435g0090/Nitab4.5_0003264g0020/Nitab4.5_0001952g0070/Nitab4.5_0003634g0020/Nitab4.5_0005567g0030/Nitab4.5_0000012g0280/Nitab4.5_0002576g0020/Nitab4.5_0000103g0080	13	6	Nitab4.5_0003752g0010/Nitab4.5_0000022g0160/Nitab4.5_0001952g0070/Nitab4.5_0005567g0030/Nitab4.5_0000012g0280/Nitab4.5_0000103g0080	7	Nitab4.5_0000109g0540/Nitab4.5_0002827g0010/Nitab4.5_0001196g0060/Nitab4.5_0000435g0090/Nitab4.5_0003264g0020/Nitab4.5_0003634g0020/Nitab4.5_0002576g0020
BP	GO:0033043	regulation of organelle organization	1/1787	21/8634	0.992374	0.999999	Nitab4.5_0003658g0100	Nitab4.5_0003658g0100	1	0		1	Nitab4.5_0003658g0100
BP	GO:0045184	establishment of protein localization	24/1787	174/8634	0.993157	0.999999	novel.1558/novel.1219/Nitab4.5_0002826g0040/Nitab4.5_0000553g0100/Nitab4.5_0001800g0050/Nitab4.5_0003463g0040/Nitab4.5_0000222g0370/Nitab4.5_0002944g0010/Nitab4.5_0001625g0010/Nitab4.5_0000021g0650/Nitab4.5_0000244g0040/Nitab4.5_0001997g0110/Nitab4.5_0004701g0020/Nitab4.5_0002050g0160/Nitab4.5_0000335g0140/Nitab4.5_0003823g0060/Nitab4.5_0000760g0110/Nitab4.5_0001307g0110/Nitab4.5_0000847g0100/Nit…	-/-/Nitab4.5_0002826g0040/Nitab4.5_0000553g0100/Nitab4.5_0001800g0050/Nitab4.5_0003463g0040/Nitab4.5_0000222g0370/Nitab4.5_0002944g0010/Nitab4.5_0001625g0010/Nitab4.5_0000021g0650/Nitab4.5_0000244g0040/Nitab4.5_0001997g0110/Nitab4.5_0004701g0020/Nitab4.5_0002050g0160/Nitab4.5_0000335g0140/Nitab4.5_0003823g0060/Nitab4.5_0000760g0110/Nitab4.5_0001307g0110/Nitab4.5_0000847g0100/Nitab4.5_0001231g0130…	24	16	novel.1558/Nitab4.5_0000553g0100/Nitab4.5_0003463g0040/Nitab4.5_0002944g0010/Nitab4.5_0000021g0650/Nitab4.5_0001997g0110/Nitab4.5_0004701g0020/Nitab4.5_0002050g0160/Nitab4.5_0000335g0140/Nitab4.5_0003823g0060/Nitab4.5_0000760g0110/Nitab4.5_0001307g0110/Nitab4.5_0000847g0100/Nitab4.5_0001231g0130/Nitab4.5_0000005g0230/Nitab4.5_0000003g0480	8	novel.1219/Nitab4.5_0002826g0040/Nitab4.5_0001800g0050/Nitab4.5_0000222g0370/Nitab4.5_0001625g0010/Nitab4.5_0000244g0040/Nitab4.5_0000487g0030/Nitab4.5_0000381g0320
BP	GO:0016043	cellular component organization	40/1787	267/8634	0.993772	0.999999	novel.2451/Nitab4.5_0000365g0210/Nitab4.5_0000006g0140/Nitab4.5_0001090g0130/novel.2569/Nitab4.5_0000222g0090/Nitab4.5_0001800g0050/Nitab4.5_0000629g0010/Nitab4.5_0000616g0070/novel.2204/Nitab4.5_0000004g0210/Nitab4.5_0000308g0040/Nitab4.5_0000939g0030/Nitab4.5_0002944g0010/novel.2453/novel.457/Nitab4.5_0001449g0040/Nitab4.5_0002050g0160/Nitab4.5_0000804g0060/Nitab4.5_0000069g0270/Nitab4.5_000156…	-/Nitab4.5_0000365g0210/Nitab4.5_0000006g0140/Nitab4.5_0001090g0130/-/Nitab4.5_0000222g0090/Nitab4.5_0001800g0050/Nitab4.5_0000629g0010/Nitab4.5_0000616g0070/-/Nitab4.5_0000004g0210/Nitab4.5_0000308g0040/Nitab4.5_0000939g0030/Nitab4.5_0002944g0010/-/-/Nitab4.5_0001449g0040/Nitab4.5_0002050g0160/Nitab4.5_0000804g0060/Nitab4.5_0000069g0270/Nitab4.5_0001560g0030/Nitab4.5_0000069g0260/Nitab4.5_000012…	40	20	novel.2451/novel.2569/Nitab4.5_0000004g0210/Nitab4.5_0000939g0030/Nitab4.5_0002944g0010/novel.2453/Nitab4.5_0002050g0160/Nitab4.5_0000869g0150/Nitab4.5_0000467g0130/Nitab4.5_0000760g0110/Nitab4.5_0000116g0370/Nitab4.5_0000026g0060/Nitab4.5_0002403g0030/Nitab4.5_0001231g0130/Nitab4.5_0000055g0020/Nitab4.5_0001188g0030/Nitab4.5_0000341g0020/Nitab4.5_0000003g0480/Nitab4.5_0000116g0400/novel.5269	20	Nitab4.5_0000365g0210/Nitab4.5_0000006g0140/Nitab4.5_0001090g0130/Nitab4.5_0000222g0090/Nitab4.5_0001800g0050/Nitab4.5_0000629g0010/Nitab4.5_0000616g0070/novel.2204/Nitab4.5_0000308g0040/novel.457/Nitab4.5_0001449g0040/Nitab4.5_0000804g0060/Nitab4.5_0000069g0270/Nitab4.5_0001560g0030/Nitab4.5_0000069g0260/Nitab4.5_0000120g0160/Nitab4.5_0001102g0090/Nitab4.5_0000242g0090/Nitab4.5_0003658g0100/nove…
BP	GO:0006508	proteolysis	60/1787	379/8634	0.99418	0.999999	Nitab4.5_0000588g0340/Nitab4.5_0000681g0080/Nitab4.5_0000337g0200/Nitab4.5_0000041g0070/Nitab4.5_0000072g0570/Nitab4.5_0006529g0020/Nitab4.5_0001891g0020/Nitab4.5_0000108g0050/Nitab4.5_0000613g0020/Nitab4.5_0002796g0050/Nitab4.5_0002156g0070/Nitab4.5_0000501g0090/Nitab4.5_0000420g0120/Nitab4.5_0000452g0010/Nitab4.5_0002192g0060/Nitab4.5_0003913g0030/novel.1831/Nitab4.5_0002463g0040/Nitab4.5_00087…	Nitab4.5_0000588g0340/Nitab4.5_0000681g0080/Nitab4.5_0000337g0200/Nitab4.5_0000041g0070/Nitab4.5_0000072g0570/Nitab4.5_0006529g0020/Nitab4.5_0001891g0020/Nitab4.5_0000108g0050/Nitab4.5_0000613g0020/Nitab4.5_0002796g0050/Nitab4.5_0002156g0070/Nitab4.5_0000501g0090/Nitab4.5_0000420g0120/Nitab4.5_0000452g0010/Nitab4.5_0002192g0060/Nitab4.5_0003913g0030/-/Nitab4.5_0002463g0040/Nitab4.5_0008782g0050/N…	60	37	Nitab4.5_0000681g0080/Nitab4.5_0000041g0070/Nitab4.5_0000108g0050/Nitab4.5_0002796g0050/Nitab4.5_0002156g0070/Nitab4.5_0000420g0120/Nitab4.5_0000452g0010/novel.1831/Nitab4.5_0002463g0040/Nitab4.5_0000071g0160/Nitab4.5_0001535g0020/Nitab4.5_0003274g0010/Nitab4.5_0000369g0080/Nitab4.5_0003602g0070/Nitab4.5_0000247g0040/Nitab4.5_0002314g0010/Nitab4.5_0003894g0040/Nitab4.5_0001735g0140/Nitab4.5_00033…	23	Nitab4.5_0000588g0340/Nitab4.5_0000337g0200/Nitab4.5_0000072g0570/Nitab4.5_0006529g0020/Nitab4.5_0001891g0020/Nitab4.5_0000613g0020/Nitab4.5_0000501g0090/Nitab4.5_0002192g0060/Nitab4.5_0003913g0030/Nitab4.5_0008782g0050/Nitab4.5_0003631g0020/Nitab4.5_0001842g0120/Nitab4.5_0000387g0010/Nitab4.5_0005616g0030/Nitab4.5_0000034g0110/Nitab4.5_0000249g0010/Nitab4.5_0005625g0030/Nitab4.5_0000798g0070/Nit…
BP	GO:0008104	protein localization	25/1787	183/8634	0.994985	0.999999	novel.1558/novel.1219/Nitab4.5_0002826g0040/Nitab4.5_0000553g0100/Nitab4.5_0001800g0050/Nitab4.5_0003463g0040/Nitab4.5_0000222g0370/Nitab4.5_0002944g0010/Nitab4.5_0001625g0010/Nitab4.5_0000021g0650/Nitab4.5_0000244g0040/Nitab4.5_0001997g0110/Nitab4.5_0004701g0020/Nitab4.5_0002050g0160/Nitab4.5_0000335g0140/Nitab4.5_0003823g0060/Nitab4.5_0000760g0110/Nitab4.5_0001307g0110/Nitab4.5_0000847g0100/Nit…	-/-/Nitab4.5_0002826g0040/Nitab4.5_0000553g0100/Nitab4.5_0001800g0050/Nitab4.5_0003463g0040/Nitab4.5_0000222g0370/Nitab4.5_0002944g0010/Nitab4.5_0001625g0010/Nitab4.5_0000021g0650/Nitab4.5_0000244g0040/Nitab4.5_0001997g0110/Nitab4.5_0004701g0020/Nitab4.5_0002050g0160/Nitab4.5_0000335g0140/Nitab4.5_0003823g0060/Nitab4.5_0000760g0110/Nitab4.5_0001307g0110/Nitab4.5_0000847g0100/Nitab4.5_0001231g0130…	25	17	novel.1558/Nitab4.5_0000553g0100/Nitab4.5_0003463g0040/Nitab4.5_0002944g0010/Nitab4.5_0000021g0650/Nitab4.5_0001997g0110/Nitab4.5_0004701g0020/Nitab4.5_0002050g0160/Nitab4.5_0000335g0140/Nitab4.5_0003823g0060/Nitab4.5_0000760g0110/Nitab4.5_0001307g0110/Nitab4.5_0000847g0100/Nitab4.5_0001231g0130/Nitab4.5_0000005g0230/Nitab4.5_0000003g0480/Nitab4.5_0000403g0010	8	novel.1219/Nitab4.5_0002826g0040/Nitab4.5_0001800g0050/Nitab4.5_0000222g0370/Nitab4.5_0001625g0010/Nitab4.5_0000244g0040/Nitab4.5_0000487g0030/Nitab4.5_0000381g0320
BP	GO:0033036	macromolecule localization	27/1787	195/8634	0.995099	0.999999	novel.1558/novel.1219/Nitab4.5_0001919g0080/Nitab4.5_0002826g0040/Nitab4.5_0000553g0100/Nitab4.5_0001800g0050/Nitab4.5_0000917g0110/Nitab4.5_0003463g0040/Nitab4.5_0000222g0370/Nitab4.5_0002944g0010/Nitab4.5_0001625g0010/Nitab4.5_0000021g0650/Nitab4.5_0000244g0040/Nitab4.5_0001997g0110/Nitab4.5_0004701g0020/Nitab4.5_0002050g0160/Nitab4.5_0000335g0140/Nitab4.5_0003823g0060/Nitab4.5_0000760g0110/Nit…	-/-/Nitab4.5_0001919g0080/Nitab4.5_0002826g0040/Nitab4.5_0000553g0100/Nitab4.5_0001800g0050/Nitab4.5_0000917g0110/Nitab4.5_0003463g0040/Nitab4.5_0000222g0370/Nitab4.5_0002944g0010/Nitab4.5_0001625g0010/Nitab4.5_0000021g0650/Nitab4.5_0000244g0040/Nitab4.5_0001997g0110/Nitab4.5_0004701g0020/Nitab4.5_0002050g0160/Nitab4.5_0000335g0140/Nitab4.5_0003823g0060/Nitab4.5_0000760g0110/Nitab4.5_0001307g0110…	27	19	novel.1558/Nitab4.5_0001919g0080/Nitab4.5_0000553g0100/Nitab4.5_0000917g0110/Nitab4.5_0003463g0040/Nitab4.5_0002944g0010/Nitab4.5_0000021g0650/Nitab4.5_0001997g0110/Nitab4.5_0004701g0020/Nitab4.5_0002050g0160/Nitab4.5_0000335g0140/Nitab4.5_0003823g0060/Nitab4.5_0000760g0110/Nitab4.5_0001307g0110/Nitab4.5_0000847g0100/Nitab4.5_0001231g0130/Nitab4.5_0000005g0230/Nitab4.5_0000003g0480/Nitab4.5_00004…	8	novel.1219/Nitab4.5_0002826g0040/Nitab4.5_0001800g0050/Nitab4.5_0000222g0370/Nitab4.5_0001625g0010/Nitab4.5_0000244g0040/Nitab4.5_0000487g0030/Nitab4.5_0000381g0320
BP	GO:0018205	peptidyl-lysine modification	1/1787	23/8634	0.99521	0.999999	Nitab4.5_0002695g0050	Nitab4.5_0002695g0050	1	0		1	Nitab4.5_0002695g0050
BP	GO:0048193	Golgi vesicle transport	1/1787	23/8634	0.99521	0.999999	Nitab4.5_0000785g0040	Nitab4.5_0000785g0040	1	1	Nitab4.5_0000785g0040	0
BP	GO:0007264	small GTPase mediated signal transduction	12/1787	104/8634	0.995264	0.999999	Nitab4.5_0004088g0030/Nitab4.5_0000647g0010/Nitab4.5_0000184g0240/Nitab4.5_0001532g0060/Nitab4.5_0004076g0020/Nitab4.5_0000397g0280/Nitab4.5_0002211g0020/Nitab4.5_0001591g0130/Nitab4.5_0002297g0100/Nitab4.5_0000506g0040/Nitab4.5_0000097g0010/Nitab4.5_0000483g0150	Nitab4.5_0004088g0030/Nitab4.5_0000647g0010/Nitab4.5_0000184g0240/Nitab4.5_0001532g0060/Nitab4.5_0004076g0020/Nitab4.5_0000397g0280/Nitab4.5_0002211g0020/Nitab4.5_0001591g0130/Nitab4.5_0002297g0100/Nitab4.5_0000506g0040/Nitab4.5_0000097g0010/Nitab4.5_0000483g0150	12	7	Nitab4.5_0004088g0030/Nitab4.5_0000647g0010/Nitab4.5_0004076g0020/Nitab4.5_0000397g0280/Nitab4.5_0002297g0100/Nitab4.5_0000506g0040/Nitab4.5_0000483g0150	5	Nitab4.5_0000184g0240/Nitab4.5_0001532g0060/Nitab4.5_0002211g0020/Nitab4.5_0001591g0130/Nitab4.5_0000097g0010
BP	GO:0007017	microtubule-based process	10/1787	92/8634	0.995865	0.999999	Nitab4.5_0001396g0020/Nitab4.5_0001468g0110/Nitab4.5_0002859g0040/Nitab4.5_0001194g0050/Nitab4.5_0000322g0080/Nitab4.5_0002380g0100/Nitab4.5_0000758g0040/Nitab4.5_0003466g0090/Nitab4.5_0003558g0010/Nitab4.5_0000242g0090	Nitab4.5_0001396g0020/Nitab4.5_0001468g0110/Nitab4.5_0002859g0040/Nitab4.5_0001194g0050/Nitab4.5_0000322g0080/Nitab4.5_0002380g0100/Nitab4.5_0000758g0040/Nitab4.5_0003466g0090/Nitab4.5_0003558g0010/Nitab4.5_0000242g0090	10	1	Nitab4.5_0001194g0050	9	Nitab4.5_0001396g0020/Nitab4.5_0001468g0110/Nitab4.5_0002859g0040/Nitab4.5_0000322g0080/Nitab4.5_0002380g0100/Nitab4.5_0000758g0040/Nitab4.5_0003466g0090/Nitab4.5_0003558g0010/Nitab4.5_0000242g0090
BP	GO:0048518	positive regulation of biological process	1/1787	24/8634	0.996204	0.999999	Nitab4.5_0000038g0040	Nitab4.5_0000038g0040	1	0		1	Nitab4.5_0000038g0040
BP	GO:0043414	macromolecule methylation	2/1787	34/8634	0.996329	0.999999	Nitab4.5_0000559g0440/Nitab4.5_0001540g0030	Nitab4.5_0000559g0440/Nitab4.5_0001540g0030	2	1	Nitab4.5_0001540g0030	1	Nitab4.5_0000559g0440
BP	GO:0032259	methylation	3/1787	43/8634	0.996613	0.999999	Nitab4.5_0000559g0440/Nitab4.5_0000038g0340/Nitab4.5_0001540g0030	Nitab4.5_0000559g0440/Nitab4.5_0000038g0340/Nitab4.5_0001540g0030	3	1	Nitab4.5_0001540g0030	2	Nitab4.5_0000559g0440/Nitab4.5_0000038g0340
BP	GO:0006366	transcription by RNA polymerase II	1/1787	25/8634	0.996992	0.999999	Nitab4.5_0000995g0020	Nitab4.5_0000995g0020	1	1	Nitab4.5_0000995g0020	0
BP	GO:0051128	regulation of cellular component organization	1/1787	25/8634	0.996992	0.999999	Nitab4.5_0003658g0100	Nitab4.5_0003658g0100	1	0		1	Nitab4.5_0003658g0100
BP	GO:0006928	movement of cell or subcellular component	6/1787	67/8634	0.997172	0.999999	Nitab4.5_0001396g0020/Nitab4.5_0001468g0110/Nitab4.5_0001194g0050/Nitab4.5_0000322g0080/Nitab4.5_0002380g0100/Nitab4.5_0003466g0090	Nitab4.5_0001396g0020/Nitab4.5_0001468g0110/Nitab4.5_0001194g0050/Nitab4.5_0000322g0080/Nitab4.5_0002380g0100/Nitab4.5_0003466g0090	6	1	Nitab4.5_0001194g0050	5	Nitab4.5_0001396g0020/Nitab4.5_0001468g0110/Nitab4.5_0000322g0080/Nitab4.5_0002380g0100/Nitab4.5_0003466g0090
BP	GO:0007018	microtubule-based movement	6/1787	67/8634	0.997172	0.999999	Nitab4.5_0001396g0020/Nitab4.5_0001468g0110/Nitab4.5_0001194g0050/Nitab4.5_0000322g0080/Nitab4.5_0002380g0100/Nitab4.5_0003466g0090	Nitab4.5_0001396g0020/Nitab4.5_0001468g0110/Nitab4.5_0001194g0050/Nitab4.5_0000322g0080/Nitab4.5_0002380g0100/Nitab4.5_0003466g0090	6	1	Nitab4.5_0001194g0050	5	Nitab4.5_0001396g0020/Nitab4.5_0001468g0110/Nitab4.5_0000322g0080/Nitab4.5_0002380g0100/Nitab4.5_0003466g0090
BP	GO:0009719	response to endogenous stimulus	9/1787	88/8634	0.997175	0.999999	Nitab4.5_0000663g0220/Nitab4.5_0004657g0030/Nitab4.5_0002524g0040/Nitab4.5_0003016g0030/Nitab4.5_0000051g0180/Nitab4.5_0000602g0120/Nitab4.5_0000235g0020/Nitab4.5_0003533g0050/Nitab4.5_0000999g0120	Nitab4.5_0000663g0220/Nitab4.5_0004657g0030/Nitab4.5_0002524g0040/Nitab4.5_0003016g0030/Nitab4.5_0000051g0180/Nitab4.5_0000602g0120/Nitab4.5_0000235g0020/Nitab4.5_0003533g0050/Nitab4.5_0000999g0120	9	3	Nitab4.5_0004657g0030/Nitab4.5_0003533g0050/Nitab4.5_0000999g0120	6	Nitab4.5_0000663g0220/Nitab4.5_0002524g0040/Nitab4.5_0003016g0030/Nitab4.5_0000051g0180/Nitab4.5_0000602g0120/Nitab4.5_0000235g0020
BP	GO:0009725	response to hormone	9/1787	88/8634	0.997175	0.999999	Nitab4.5_0000663g0220/Nitab4.5_0004657g0030/Nitab4.5_0002524g0040/Nitab4.5_0003016g0030/Nitab4.5_0000051g0180/Nitab4.5_0000602g0120/Nitab4.5_0000235g0020/Nitab4.5_0003533g0050/Nitab4.5_0000999g0120	Nitab4.5_0000663g0220/Nitab4.5_0004657g0030/Nitab4.5_0002524g0040/Nitab4.5_0003016g0030/Nitab4.5_0000051g0180/Nitab4.5_0000602g0120/Nitab4.5_0000235g0020/Nitab4.5_0003533g0050/Nitab4.5_0000999g0120	9	3	Nitab4.5_0004657g0030/Nitab4.5_0003533g0050/Nitab4.5_0000999g0120	6	Nitab4.5_0000663g0220/Nitab4.5_0002524g0040/Nitab4.5_0003016g0030/Nitab4.5_0000051g0180/Nitab4.5_0000602g0120/Nitab4.5_0000235g0020
BP	GO:0010033	response to organic substance	9/1787	88/8634	0.997175	0.999999	Nitab4.5_0000663g0220/Nitab4.5_0004657g0030/Nitab4.5_0002524g0040/Nitab4.5_0003016g0030/Nitab4.5_0000051g0180/Nitab4.5_0000602g0120/Nitab4.5_0000235g0020/Nitab4.5_0003533g0050/Nitab4.5_0000999g0120	Nitab4.5_0000663g0220/Nitab4.5_0004657g0030/Nitab4.5_0002524g0040/Nitab4.5_0003016g0030/Nitab4.5_0000051g0180/Nitab4.5_0000602g0120/Nitab4.5_0000235g0020/Nitab4.5_0003533g0050/Nitab4.5_0000999g0120	9	3	Nitab4.5_0004657g0030/Nitab4.5_0003533g0050/Nitab4.5_0000999g0120	6	Nitab4.5_0000663g0220/Nitab4.5_0002524g0040/Nitab4.5_0003016g0030/Nitab4.5_0000051g0180/Nitab4.5_0000602g0120/Nitab4.5_0000235g0020
BP	GO:0006325	chromatin organization	4/1787	52/8634	0.997177	0.999999	novel.2204/Nitab4.5_0000026g0060/Nitab4.5_0001188g0030/novel.5269	-/Nitab4.5_0000026g0060/Nitab4.5_0001188g0030/-	4	3	Nitab4.5_0000026g0060/Nitab4.5_0001188g0030/novel.5269	1	novel.2204
BP	GO:0007165	signal transduction	41/1787	283/8634	0.997431	0.999999	Nitab4.5_0004088g0030/Nitab4.5_0001107g0010/Nitab4.5_0000647g0010/novel.3980/Nitab4.5_0005160g0010/Nitab4.5_0000184g0240/Nitab4.5_0001532g0060/Nitab4.5_0004880g0010/novel.709/Nitab4.5_0000126g0060/Nitab4.5_0001915g0130/Nitab4.5_0000755g0030/novel.3051/Nitab4.5_0000666g0100/Nitab4.5_0003476g0010/Nitab4.5_0003058g0010/Nitab4.5_0001856g0050/novel.3817/novel.1130/Nitab4.5_0002348g0030/Nitab4.5_000126…	Nitab4.5_0004088g0030/Nitab4.5_0001107g0010/Nitab4.5_0000647g0010/-/Nitab4.5_0005160g0010/Nitab4.5_0000184g0240/Nitab4.5_0001532g0060/Nitab4.5_0004880g0010/-/Nitab4.5_0000126g0060/Nitab4.5_0001915g0130/Nitab4.5_0000755g0030/-/Nitab4.5_0000666g0100/Nitab4.5_0003476g0010/Nitab4.5_0003058g0010/Nitab4.5_0001856g0050/-/-/Nitab4.5_0002348g0030/Nitab4.5_0001267g0040/Nitab4.5_0004076g0020/Nitab4.5_000039…	41	26	Nitab4.5_0004088g0030/Nitab4.5_0001107g0010/Nitab4.5_0000647g0010/novel.3980/Nitab4.5_0005160g0010/novel.709/Nitab4.5_0000126g0060/Nitab4.5_0001915g0130/novel.3051/Nitab4.5_0003058g0010/Nitab4.5_0001856g0050/novel.1130/Nitab4.5_0002348g0030/Nitab4.5_0001267g0040/Nitab4.5_0004076g0020/Nitab4.5_0000397g0280/Nitab4.5_0001032g0030/Nitab4.5_0000026g0340/Nitab4.5_0000496g0180/Nitab4.5_0000616g0080/Nita…	15	Nitab4.5_0000184g0240/Nitab4.5_0001532g0060/Nitab4.5_0004880g0010/Nitab4.5_0000755g0030/Nitab4.5_0000666g0100/Nitab4.5_0003476g0010/novel.3817/Nitab4.5_0002211g0020/Nitab4.5_0000102g0050/Nitab4.5_0000996g0050/Nitab4.5_0001591g0130/Nitab4.5_0001508g0020/novel.3048/Nitab4.5_0000097g0010/Nitab4.5_0000063g0180
BP	GO:0023052	signaling	41/1787	283/8634	0.997431	0.999999	Nitab4.5_0004088g0030/Nitab4.5_0001107g0010/Nitab4.5_0000647g0010/novel.3980/Nitab4.5_0005160g0010/Nitab4.5_0000184g0240/Nitab4.5_0001532g0060/Nitab4.5_0004880g0010/novel.709/Nitab4.5_0000126g0060/Nitab4.5_0001915g0130/Nitab4.5_0000755g0030/novel.3051/Nitab4.5_0000666g0100/Nitab4.5_0003476g0010/Nitab4.5_0003058g0010/Nitab4.5_0001856g0050/novel.3817/novel.1130/Nitab4.5_0002348g0030/Nitab4.5_000126…	Nitab4.5_0004088g0030/Nitab4.5_0001107g0010/Nitab4.5_0000647g0010/-/Nitab4.5_0005160g0010/Nitab4.5_0000184g0240/Nitab4.5_0001532g0060/Nitab4.5_0004880g0010/-/Nitab4.5_0000126g0060/Nitab4.5_0001915g0130/Nitab4.5_0000755g0030/-/Nitab4.5_0000666g0100/Nitab4.5_0003476g0010/Nitab4.5_0003058g0010/Nitab4.5_0001856g0050/-/-/Nitab4.5_0002348g0030/Nitab4.5_0001267g0040/Nitab4.5_0004076g0020/Nitab4.5_000039…	41	26	Nitab4.5_0004088g0030/Nitab4.5_0001107g0010/Nitab4.5_0000647g0010/novel.3980/Nitab4.5_0005160g0010/novel.709/Nitab4.5_0000126g0060/Nitab4.5_0001915g0130/novel.3051/Nitab4.5_0003058g0010/Nitab4.5_0001856g0050/novel.1130/Nitab4.5_0002348g0030/Nitab4.5_0001267g0040/Nitab4.5_0004076g0020/Nitab4.5_0000397g0280/Nitab4.5_0001032g0030/Nitab4.5_0000026g0340/Nitab4.5_0000496g0180/Nitab4.5_0000616g0080/Nita…	15	Nitab4.5_0000184g0240/Nitab4.5_0001532g0060/Nitab4.5_0004880g0010/Nitab4.5_0000755g0030/Nitab4.5_0000666g0100/Nitab4.5_0003476g0010/novel.3817/Nitab4.5_0002211g0020/Nitab4.5_0000102g0050/Nitab4.5_0000996g0050/Nitab4.5_0001591g0130/Nitab4.5_0001508g0020/novel.3048/Nitab4.5_0000097g0010/Nitab4.5_0000063g0180
BP	GO:0008380	RNA splicing	1/1787	26/8634	0.997616	0.999999	Nitab4.5_0000363g0040	Nitab4.5_0000363g0040	1	0		1	Nitab4.5_0000363g0040
BP	GO:0042221	response to chemical	20/1787	160/8634	0.997661	0.999999	Nitab4.5_0000005g0460/Nitab4.5_0000663g0220/Nitab4.5_0000241g0060/Nitab4.5_0000136g0200/Nitab4.5_0004657g0030/Nitab4.5_0002524g0040/Nitab4.5_0004057g0070/Nitab4.5_0000031g0420/Nitab4.5_0003016g0030/Nitab4.5_0001078g0110/Nitab4.5_0000051g0180/Nitab4.5_0002016g0020/Nitab4.5_0004332g0070/Nitab4.5_0001703g0030/novel.4844/Nitab4.5_0000439g0020/Nitab4.5_0000602g0120/Nitab4.5_0000235g0020/Nitab4.5_00035…	Nitab4.5_0000005g0460/Nitab4.5_0000663g0220/Nitab4.5_0000241g0060/Nitab4.5_0000136g0200/Nitab4.5_0004657g0030/Nitab4.5_0002524g0040/Nitab4.5_0004057g0070/Nitab4.5_0000031g0420/Nitab4.5_0003016g0030/Nitab4.5_0001078g0110/Nitab4.5_0000051g0180/Nitab4.5_0002016g0020/Nitab4.5_0004332g0070/Nitab4.5_0001703g0030/-/Nitab4.5_0000439g0020/Nitab4.5_0000602g0120/Nitab4.5_0000235g0020/Nitab4.5_0003533g0050/N…	20	8	Nitab4.5_0000241g0060/Nitab4.5_0000136g0200/Nitab4.5_0004657g0030/Nitab4.5_0000031g0420/novel.4844/Nitab4.5_0000439g0020/Nitab4.5_0003533g0050/Nitab4.5_0000999g0120	12	Nitab4.5_0000005g0460/Nitab4.5_0000663g0220/Nitab4.5_0002524g0040/Nitab4.5_0004057g0070/Nitab4.5_0003016g0030/Nitab4.5_0001078g0110/Nitab4.5_0000051g0180/Nitab4.5_0002016g0020/Nitab4.5_0004332g0070/Nitab4.5_0001703g0030/Nitab4.5_0000602g0120/Nitab4.5_0000235g0020
BP	GO:0006952	defense response	5/1787	61/8634	0.997759	0.999999	Nitab4.5_0000057g0320/Nitab4.5_0000222g0250/Nitab4.5_0000194g0120/Nitab4.5_0002430g0070/novel.3246	Nitab4.5_0000057g0320/Nitab4.5_0000222g0250/Nitab4.5_0000194g0120/Nitab4.5_0002430g0070/-	5	5	Nitab4.5_0000057g0320/Nitab4.5_0000222g0250/Nitab4.5_0000194g0120/Nitab4.5_0002430g0070/novel.3246	0
BP	GO:0015031	protein transport	21/1787	168/8634	0.998104	0.999999	novel.1558/novel.1219/Nitab4.5_0002826g0040/Nitab4.5_0000553g0100/Nitab4.5_0003463g0040/Nitab4.5_0000222g0370/Nitab4.5_0001625g0010/Nitab4.5_0000021g0650/Nitab4.5_0000244g0040/Nitab4.5_0001997g0110/Nitab4.5_0004701g0020/Nitab4.5_0002050g0160/Nitab4.5_0000335g0140/Nitab4.5_0003823g0060/Nitab4.5_0000760g0110/Nitab4.5_0001307g0110/Nitab4.5_0000847g0100/Nitab4.5_0000487g0030/Nitab4.5_0000005g0230/Nit…	-/-/Nitab4.5_0002826g0040/Nitab4.5_0000553g0100/Nitab4.5_0003463g0040/Nitab4.5_0000222g0370/Nitab4.5_0001625g0010/Nitab4.5_0000021g0650/Nitab4.5_0000244g0040/Nitab4.5_0001997g0110/Nitab4.5_0004701g0020/Nitab4.5_0002050g0160/Nitab4.5_0000335g0140/Nitab4.5_0003823g0060/Nitab4.5_0000760g0110/Nitab4.5_0001307g0110/Nitab4.5_0000847g0100/Nitab4.5_0000487g0030/Nitab4.5_0000005g0230/Nitab4.5_0000381g0320…	21	14	novel.1558/Nitab4.5_0000553g0100/Nitab4.5_0003463g0040/Nitab4.5_0000021g0650/Nitab4.5_0001997g0110/Nitab4.5_0004701g0020/Nitab4.5_0002050g0160/Nitab4.5_0000335g0140/Nitab4.5_0003823g0060/Nitab4.5_0000760g0110/Nitab4.5_0001307g0110/Nitab4.5_0000847g0100/Nitab4.5_0000005g0230/Nitab4.5_0000003g0480	7	novel.1219/Nitab4.5_0002826g0040/Nitab4.5_0000222g0370/Nitab4.5_0001625g0010/Nitab4.5_0000244g0040/Nitab4.5_0000487g0030/Nitab4.5_0000381g0320
BP	GO:0015833	peptide transport	21/1787	168/8634	0.998104	0.999999	novel.1558/novel.1219/Nitab4.5_0002826g0040/Nitab4.5_0000553g0100/Nitab4.5_0003463g0040/Nitab4.5_0000222g0370/Nitab4.5_0001625g0010/Nitab4.5_0000021g0650/Nitab4.5_0000244g0040/Nitab4.5_0001997g0110/Nitab4.5_0004701g0020/Nitab4.5_0002050g0160/Nitab4.5_0000335g0140/Nitab4.5_0003823g0060/Nitab4.5_0000760g0110/Nitab4.5_0001307g0110/Nitab4.5_0000847g0100/Nitab4.5_0000487g0030/Nitab4.5_0000005g0230/Nit…	-/-/Nitab4.5_0002826g0040/Nitab4.5_0000553g0100/Nitab4.5_0003463g0040/Nitab4.5_0000222g0370/Nitab4.5_0001625g0010/Nitab4.5_0000021g0650/Nitab4.5_0000244g0040/Nitab4.5_0001997g0110/Nitab4.5_0004701g0020/Nitab4.5_0002050g0160/Nitab4.5_0000335g0140/Nitab4.5_0003823g0060/Nitab4.5_0000760g0110/Nitab4.5_0001307g0110/Nitab4.5_0000847g0100/Nitab4.5_0000487g0030/Nitab4.5_0000005g0230/Nitab4.5_0000381g0320…	21	14	novel.1558/Nitab4.5_0000553g0100/Nitab4.5_0003463g0040/Nitab4.5_0000021g0650/Nitab4.5_0001997g0110/Nitab4.5_0004701g0020/Nitab4.5_0002050g0160/Nitab4.5_0000335g0140/Nitab4.5_0003823g0060/Nitab4.5_0000760g0110/Nitab4.5_0001307g0110/Nitab4.5_0000847g0100/Nitab4.5_0000005g0230/Nitab4.5_0000003g0480	7	novel.1219/Nitab4.5_0002826g0040/Nitab4.5_0000222g0370/Nitab4.5_0001625g0010/Nitab4.5_0000244g0040/Nitab4.5_0000487g0030/Nitab4.5_0000381g0320
BP	GO:0042886	amide transport	21/1787	168/8634	0.998104	0.999999	novel.1558/novel.1219/Nitab4.5_0002826g0040/Nitab4.5_0000553g0100/Nitab4.5_0003463g0040/Nitab4.5_0000222g0370/Nitab4.5_0001625g0010/Nitab4.5_0000021g0650/Nitab4.5_0000244g0040/Nitab4.5_0001997g0110/Nitab4.5_0004701g0020/Nitab4.5_0002050g0160/Nitab4.5_0000335g0140/Nitab4.5_0003823g0060/Nitab4.5_0000760g0110/Nitab4.5_0001307g0110/Nitab4.5_0000847g0100/Nitab4.5_0000487g0030/Nitab4.5_0000005g0230/Nit…	-/-/Nitab4.5_0002826g0040/Nitab4.5_0000553g0100/Nitab4.5_0003463g0040/Nitab4.5_0000222g0370/Nitab4.5_0001625g0010/Nitab4.5_0000021g0650/Nitab4.5_0000244g0040/Nitab4.5_0001997g0110/Nitab4.5_0004701g0020/Nitab4.5_0002050g0160/Nitab4.5_0000335g0140/Nitab4.5_0003823g0060/Nitab4.5_0000760g0110/Nitab4.5_0001307g0110/Nitab4.5_0000847g0100/Nitab4.5_0000487g0030/Nitab4.5_0000005g0230/Nitab4.5_0000381g0320…	21	14	novel.1558/Nitab4.5_0000553g0100/Nitab4.5_0003463g0040/Nitab4.5_0000021g0650/Nitab4.5_0001997g0110/Nitab4.5_0004701g0020/Nitab4.5_0002050g0160/Nitab4.5_0000335g0140/Nitab4.5_0003823g0060/Nitab4.5_0000760g0110/Nitab4.5_0001307g0110/Nitab4.5_0000847g0100/Nitab4.5_0000005g0230/Nitab4.5_0000003g0480	7	novel.1219/Nitab4.5_0002826g0040/Nitab4.5_0000222g0370/Nitab4.5_0001625g0010/Nitab4.5_0000244g0040/Nitab4.5_0000487g0030/Nitab4.5_0000381g0320
BP	GO:0016192	vesicle-mediated transport	18/1787	155/8634	0.999042	0.999999	Nitab4.5_0001068g0090/Nitab4.5_0001176g0070/Nitab4.5_0005785g0030/Nitab4.5_0000109g0410/Nitab4.5_0001997g0110/Nitab4.5_0000785g0040/Nitab4.5_0001094g0120/Nitab4.5_0000152g0310/novel.388/Nitab4.5_0000335g0140/Nitab4.5_0000866g0070/Nitab4.5_0002020g0060/Nitab4.5_0000306g0060/novel.4676/Nitab4.5_0000767g0090/Nitab4.5_0002716g0040/Nitab4.5_0000487g0030/Nitab4.5_0007164g0030	Nitab4.5_0001068g0090/Nitab4.5_0001176g0070/Nitab4.5_0005785g0030/Nitab4.5_0000109g0410/Nitab4.5_0001997g0110/Nitab4.5_0000785g0040/Nitab4.5_0001094g0120/Nitab4.5_0000152g0310/-/Nitab4.5_0000335g0140/Nitab4.5_0000866g0070/Nitab4.5_0002020g0060/Nitab4.5_0000306g0060/-/Nitab4.5_0000767g0090/Nitab4.5_0002716g0040/Nitab4.5_0000487g0030/Nitab4.5_0007164g0030	18	12	Nitab4.5_0001176g0070/Nitab4.5_0001997g0110/Nitab4.5_0000785g0040/Nitab4.5_0001094g0120/Nitab4.5_0000152g0310/Nitab4.5_0000335g0140/Nitab4.5_0000866g0070/Nitab4.5_0002020g0060/novel.4676/Nitab4.5_0000767g0090/Nitab4.5_0002716g0040/Nitab4.5_0007164g0030	6	Nitab4.5_0001068g0090/Nitab4.5_0005785g0030/Nitab4.5_0000109g0410/novel.388/Nitab4.5_0000306g0060/Nitab4.5_0000487g0030
BP	GO:0071702	organic substance transport	30/1787	231/8634	0.999233	0.999999	Nitab4.5_0003012g0130/novel.5098/novel.1558/novel.1219/Nitab4.5_0001919g0080/Nitab4.5_0002826g0040/Nitab4.5_0001769g0180/Nitab4.5_0000553g0100/Nitab4.5_0000917g0110/Nitab4.5_0003463g0040/Nitab4.5_0000745g0050/Nitab4.5_0000222g0370/Nitab4.5_0001625g0010/Nitab4.5_0000021g0650/Nitab4.5_0000244g0040/Nitab4.5_0001997g0110/Nitab4.5_0000804g0070/Nitab4.5_0004701g0020/Nitab4.5_0000021g0280/Nitab4.5_00020…	Nitab4.5_0003012g0130/-/-/-/Nitab4.5_0001919g0080/Nitab4.5_0002826g0040/Nitab4.5_0001769g0180/Nitab4.5_0000553g0100/Nitab4.5_0000917g0110/Nitab4.5_0003463g0040/Nitab4.5_0000745g0050/Nitab4.5_0000222g0370/Nitab4.5_0001625g0010/Nitab4.5_0000021g0650/Nitab4.5_0000244g0040/Nitab4.5_0001997g0110/Nitab4.5_0000804g0070/Nitab4.5_0004701g0020/Nitab4.5_0000021g0280/Nitab4.5_0002050g0160/Nitab4.5_0000335g01…	30	16	novel.1558/Nitab4.5_0001919g0080/Nitab4.5_0000553g0100/Nitab4.5_0000917g0110/Nitab4.5_0003463g0040/Nitab4.5_0000021g0650/Nitab4.5_0001997g0110/Nitab4.5_0004701g0020/Nitab4.5_0002050g0160/Nitab4.5_0000335g0140/Nitab4.5_0003823g0060/Nitab4.5_0000760g0110/Nitab4.5_0001307g0110/Nitab4.5_0000847g0100/Nitab4.5_0000005g0230/Nitab4.5_0000003g0480	14	Nitab4.5_0003012g0130/novel.5098/novel.1219/Nitab4.5_0002826g0040/Nitab4.5_0001769g0180/Nitab4.5_0000745g0050/Nitab4.5_0000222g0370/Nitab4.5_0001625g0010/Nitab4.5_0000244g0040/Nitab4.5_0000804g0070/Nitab4.5_0000021g0280/Nitab4.5_0003823g0070/Nitab4.5_0000487g0030/Nitab4.5_0000381g0320
BP	GO:0034220	ion transmembrane transport	16/1787	144/8634	0.999242	0.999999	novel.5098/Nitab4.5_0001769g0180/Nitab4.5_0000109g0540/Nitab4.5_0002827g0010/Nitab4.5_0001196g0060/Nitab4.5_0000745g0050/Nitab4.5_0003752g0010/Nitab4.5_0000022g0160/Nitab4.5_0000435g0090/Nitab4.5_0003264g0020/Nitab4.5_0001952g0070/Nitab4.5_0003634g0020/Nitab4.5_0005567g0030/Nitab4.5_0000012g0280/Nitab4.5_0002576g0020/Nitab4.5_0000103g0080	-/Nitab4.5_0001769g0180/Nitab4.5_0000109g0540/Nitab4.5_0002827g0010/Nitab4.5_0001196g0060/Nitab4.5_0000745g0050/Nitab4.5_0003752g0010/Nitab4.5_0000022g0160/Nitab4.5_0000435g0090/Nitab4.5_0003264g0020/Nitab4.5_0001952g0070/Nitab4.5_0003634g0020/Nitab4.5_0005567g0030/Nitab4.5_0000012g0280/Nitab4.5_0002576g0020/Nitab4.5_0000103g0080	16	6	Nitab4.5_0003752g0010/Nitab4.5_0000022g0160/Nitab4.5_0001952g0070/Nitab4.5_0005567g0030/Nitab4.5_0000012g0280/Nitab4.5_0000103g0080	10	novel.5098/Nitab4.5_0001769g0180/Nitab4.5_0000109g0540/Nitab4.5_0002827g0010/Nitab4.5_0001196g0060/Nitab4.5_0000745g0050/Nitab4.5_0000435g0090/Nitab4.5_0003264g0020/Nitab4.5_0003634g0020/Nitab4.5_0002576g0020
BP	GO:0034613	cellular protein localization	15/1787	139/8634	0.99938	0.999999	Nitab4.5_0001800g0050/Nitab4.5_0003463g0040/Nitab4.5_0002944g0010/Nitab4.5_0000021g0650/Nitab4.5_0001997g0110/Nitab4.5_0004701g0020/Nitab4.5_0002050g0160/Nitab4.5_0000335g0140/Nitab4.5_0000760g0110/Nitab4.5_0000847g0100/Nitab4.5_0001231g0130/Nitab4.5_0000487g0030/Nitab4.5_0000005g0230/Nitab4.5_0000003g0480/Nitab4.5_0000403g0010	Nitab4.5_0001800g0050/Nitab4.5_0003463g0040/Nitab4.5_0002944g0010/Nitab4.5_0000021g0650/Nitab4.5_0001997g0110/Nitab4.5_0004701g0020/Nitab4.5_0002050g0160/Nitab4.5_0000335g0140/Nitab4.5_0000760g0110/Nitab4.5_0000847g0100/Nitab4.5_0001231g0130/Nitab4.5_0000487g0030/Nitab4.5_0000005g0230/Nitab4.5_0000003g0480/Nitab4.5_0000403g0010	15	13	Nitab4.5_0003463g0040/Nitab4.5_0002944g0010/Nitab4.5_0000021g0650/Nitab4.5_0001997g0110/Nitab4.5_0004701g0020/Nitab4.5_0002050g0160/Nitab4.5_0000335g0140/Nitab4.5_0000760g0110/Nitab4.5_0000847g0100/Nitab4.5_0001231g0130/Nitab4.5_0000005g0230/Nitab4.5_0000003g0480/Nitab4.5_0000403g0010	2	Nitab4.5_0001800g0050/Nitab4.5_0000487g0030
BP	GO:0070727	cellular macromolecule localization	15/1787	139/8634	0.99938	0.999999	Nitab4.5_0001800g0050/Nitab4.5_0003463g0040/Nitab4.5_0002944g0010/Nitab4.5_0000021g0650/Nitab4.5_0001997g0110/Nitab4.5_0004701g0020/Nitab4.5_0002050g0160/Nitab4.5_0000335g0140/Nitab4.5_0000760g0110/Nitab4.5_0000847g0100/Nitab4.5_0001231g0130/Nitab4.5_0000487g0030/Nitab4.5_0000005g0230/Nitab4.5_0000003g0480/Nitab4.5_0000403g0010	Nitab4.5_0001800g0050/Nitab4.5_0003463g0040/Nitab4.5_0002944g0010/Nitab4.5_0000021g0650/Nitab4.5_0001997g0110/Nitab4.5_0004701g0020/Nitab4.5_0002050g0160/Nitab4.5_0000335g0140/Nitab4.5_0000760g0110/Nitab4.5_0000847g0100/Nitab4.5_0001231g0130/Nitab4.5_0000487g0030/Nitab4.5_0000005g0230/Nitab4.5_0000003g0480/Nitab4.5_0000403g0010	15	13	Nitab4.5_0003463g0040/Nitab4.5_0002944g0010/Nitab4.5_0000021g0650/Nitab4.5_0001997g0110/Nitab4.5_0004701g0020/Nitab4.5_0002050g0160/Nitab4.5_0000335g0140/Nitab4.5_0000760g0110/Nitab4.5_0000847g0100/Nitab4.5_0001231g0130/Nitab4.5_0000005g0230/Nitab4.5_0000003g0480/Nitab4.5_0000403g0010	2	Nitab4.5_0001800g0050/Nitab4.5_0000487g0030
BP	GO:0071705	nitrogen compound transport	25/1787	206/8634	0.999586	0.999999	novel.1558/novel.1219/Nitab4.5_0002826g0040/Nitab4.5_0001769g0180/Nitab4.5_0002600g0010/Nitab4.5_0000553g0100/Nitab4.5_0000444g0190/Nitab4.5_0003463g0040/Nitab4.5_0000745g0050/Nitab4.5_0000222g0370/Nitab4.5_0001625g0010/Nitab4.5_0000021g0650/Nitab4.5_0000244g0040/Nitab4.5_0001997g0110/Nitab4.5_0004701g0020/Nitab4.5_0002050g0160/Nitab4.5_0000335g0140/Nitab4.5_0003823g0060/Nitab4.5_0000760g0110/Nit…	-/-/Nitab4.5_0002826g0040/Nitab4.5_0001769g0180/Nitab4.5_0002600g0010/Nitab4.5_0000553g0100/Nitab4.5_0000444g0190/Nitab4.5_0003463g0040/Nitab4.5_0000745g0050/Nitab4.5_0000222g0370/Nitab4.5_0001625g0010/Nitab4.5_0000021g0650/Nitab4.5_0000244g0040/Nitab4.5_0001997g0110/Nitab4.5_0004701g0020/Nitab4.5_0002050g0160/Nitab4.5_0000335g0140/Nitab4.5_0003823g0060/Nitab4.5_0000760g0110/Nitab4.5_0001307g0110…	25	15	novel.1558/Nitab4.5_0000553g0100/Nitab4.5_0000444g0190/Nitab4.5_0003463g0040/Nitab4.5_0000021g0650/Nitab4.5_0001997g0110/Nitab4.5_0004701g0020/Nitab4.5_0002050g0160/Nitab4.5_0000335g0140/Nitab4.5_0003823g0060/Nitab4.5_0000760g0110/Nitab4.5_0001307g0110/Nitab4.5_0000847g0100/Nitab4.5_0000005g0230/Nitab4.5_0000003g0480	10	novel.1219/Nitab4.5_0002826g0040/Nitab4.5_0001769g0180/Nitab4.5_0002600g0010/Nitab4.5_0000745g0050/Nitab4.5_0000222g0370/Nitab4.5_0001625g0010/Nitab4.5_0000244g0040/Nitab4.5_0000487g0030/Nitab4.5_0000381g0320
BP	GO:0051716	cellular response to stimulus	58/1787	402/8634	0.99962	0.999999	Nitab4.5_0004088g0030/Nitab4.5_0001107g0010/Nitab4.5_0000647g0010/novel.3980/Nitab4.5_0005160g0010/Nitab4.5_0000217g0070/Nitab4.5_0000184g0240/Nitab4.5_0001532g0060/Nitab4.5_0004880g0010/novel.709/Nitab4.5_0000126g0060/Nitab4.5_0000021g0180/Nitab4.5_0001915g0130/Nitab4.5_0000976g0250/Nitab4.5_0001526g0130/Nitab4.5_0000755g0030/Nitab4.5_0002247g0080/Nitab4.5_0000614g0060/novel.3051/Nitab4.5_000066…	Nitab4.5_0004088g0030/Nitab4.5_0001107g0010/Nitab4.5_0000647g0010/-/Nitab4.5_0005160g0010/Nitab4.5_0000217g0070/Nitab4.5_0000184g0240/Nitab4.5_0001532g0060/Nitab4.5_0004880g0010/-/Nitab4.5_0000126g0060/Nitab4.5_0000021g0180/Nitab4.5_0001915g0130/Nitab4.5_0000976g0250/Nitab4.5_0001526g0130/Nitab4.5_0000755g0030/Nitab4.5_0002247g0080/Nitab4.5_0000614g0060/-/Nitab4.5_0000666g0100/Nitab4.5_0003476g00…	58	33	Nitab4.5_0004088g0030/Nitab4.5_0001107g0010/Nitab4.5_0000647g0010/novel.3980/Nitab4.5_0005160g0010/novel.709/Nitab4.5_0000126g0060/Nitab4.5_0001915g0130/Nitab4.5_0000976g0250/Nitab4.5_0001526g0130/Nitab4.5_0002247g0080/novel.3051/Nitab4.5_0009037g0010/Nitab4.5_0003058g0010/Nitab4.5_0001856g0050/novel.1130/Nitab4.5_0002348g0030/Nitab4.5_0001267g0040/Nitab4.5_0004076g0020/Nitab4.5_0000397g0280/Nita…	25	Nitab4.5_0000217g0070/Nitab4.5_0000184g0240/Nitab4.5_0001532g0060/Nitab4.5_0004880g0010/Nitab4.5_0000021g0180/Nitab4.5_0000755g0030/Nitab4.5_0000614g0060/Nitab4.5_0000666g0100/Nitab4.5_0003476g0010/Nitab4.5_0000313g0030/novel.3817/Nitab4.5_0000111g0140/Nitab4.5_0002211g0020/Nitab4.5_0000102g0050/Nitab4.5_0000941g0030/Nitab4.5_0000996g0050/Nitab4.5_0001756g0160/Nitab4.5_0001591g0130/Nitab4.5_00015…
BP	GO:0015988	energy coupled proton transmembrane transport, against electrochemical gradient	1/1787	34/8634	0.99963	0.999999	Nitab4.5_0005567g0030	Nitab4.5_0005567g0030	1	1	Nitab4.5_0005567g0030	0
BP	GO:0015991	ATP hydrolysis coupled proton transport	1/1787	34/8634	0.99963	0.999999	Nitab4.5_0005567g0030	Nitab4.5_0005567g0030	1	1	Nitab4.5_0005567g0030	0
BP	GO:0090662	ATP hydrolysis coupled transmembrane transport	1/1787	34/8634	0.99963	0.999999	Nitab4.5_0005567g0030	Nitab4.5_0005567g0030	1	1	Nitab4.5_0005567g0030	0
BP	GO:0099131	ATP hydrolysis coupled ion transmembrane transport	1/1787	34/8634	0.99963	0.999999	Nitab4.5_0005567g0030	Nitab4.5_0005567g0030	1	1	Nitab4.5_0005567g0030	0
BP	GO:0099132	ATP hydrolysis coupled cation transmembrane transport	1/1787	34/8634	0.99963	0.999999	Nitab4.5_0005567g0030	Nitab4.5_0005567g0030	1	1	Nitab4.5_0005567g0030	0
BP	GO:0051276	chromosome organization	7/1787	87/8634	0.999644	0.999999	novel.2204/Nitab4.5_0000120g0160/Nitab4.5_0000869g0150/Nitab4.5_0000026g0060/novel.3542/Nitab4.5_0001188g0030/novel.5269	-/Nitab4.5_0000120g0160/Nitab4.5_0000869g0150/Nitab4.5_0000026g0060/-/Nitab4.5_0001188g0030/-	7	4	Nitab4.5_0000869g0150/Nitab4.5_0000026g0060/Nitab4.5_0001188g0030/novel.5269	3	novel.2204/Nitab4.5_0000120g0160/novel.3542
BP	GO:0006259	DNA metabolic process	29/1787	234/8634	0.999715	0.999999	novel.4314/Nitab4.5_0000217g0070/Nitab4.5_0000021g0180/Nitab4.5_0000976g0250/Nitab4.5_0001526g0130/novel.3596/Nitab4.5_0002247g0080/Nitab4.5_0000614g0060/novel.5405/Nitab4.5_0009037g0010/Nitab4.5_0000313g0030/novel.4289/novel.3849/Nitab4.5_0000111g0140/Nitab4.5_0000941g0030/Nitab4.5_0001756g0160/Nitab4.5_0000120g0160/Nitab4.5_0000869g0150/novel.4228/novel.1519/novel.1121/Nitab4.5_0001815g0060/nov…	-/Nitab4.5_0000217g0070/Nitab4.5_0000021g0180/Nitab4.5_0000976g0250/Nitab4.5_0001526g0130/-/Nitab4.5_0002247g0080/Nitab4.5_0000614g0060/-/Nitab4.5_0009037g0010/Nitab4.5_0000313g0030/-/-/Nitab4.5_0000111g0140/Nitab4.5_0000941g0030/Nitab4.5_0001756g0160/Nitab4.5_0000120g0160/Nitab4.5_0000869g0150/-/-/-/Nitab4.5_0001815g0060/-/-/-/-/Nitab4.5_0000056g0070/Nitab4.5_0001105g0030/-	29	10	Nitab4.5_0000976g0250/Nitab4.5_0001526g0130/Nitab4.5_0002247g0080/Nitab4.5_0009037g0010/novel.4289/Nitab4.5_0000869g0150/novel.2672/novel.3224/Nitab4.5_0001105g0030/novel.323	19	novel.4314/Nitab4.5_0000217g0070/Nitab4.5_0000021g0180/novel.3596/Nitab4.5_0000614g0060/novel.5405/Nitab4.5_0000313g0030/novel.3849/Nitab4.5_0000111g0140/Nitab4.5_0000941g0030/Nitab4.5_0001756g0160/Nitab4.5_0000120g0160/novel.4228/novel.1519/novel.1121/Nitab4.5_0001815g0060/novel.1432/novel.3542/Nitab4.5_0000056g0070
BP	GO:0006397	mRNA processing	2/1787	48/8634	0.999807	0.999999	Nitab4.5_0000363g0040/Nitab4.5_0001999g0010	Nitab4.5_0000363g0040/Nitab4.5_0001999g0010	2	0		2	Nitab4.5_0000363g0040/Nitab4.5_0001999g0010
BP	GO:0016579	protein deubiquitination	1/1787	37/8634	0.999816	0.999999	Nitab4.5_0001735g0140	Nitab4.5_0001735g0140	1	1	Nitab4.5_0001735g0140	0
BP	GO:0070646	protein modification by small protein removal	1/1787	37/8634	0.999816	0.999999	Nitab4.5_0001735g0140	Nitab4.5_0001735g0140	1	1	Nitab4.5_0001735g0140	0
BP	GO:0006886	intracellular protein transport	11/1787	124/8634	0.999896	0.999999	Nitab4.5_0003463g0040/Nitab4.5_0000021g0650/Nitab4.5_0001997g0110/Nitab4.5_0004701g0020/Nitab4.5_0002050g0160/Nitab4.5_0000335g0140/Nitab4.5_0000760g0110/Nitab4.5_0000847g0100/Nitab4.5_0000487g0030/Nitab4.5_0000005g0230/Nitab4.5_0000003g0480	Nitab4.5_0003463g0040/Nitab4.5_0000021g0650/Nitab4.5_0001997g0110/Nitab4.5_0004701g0020/Nitab4.5_0002050g0160/Nitab4.5_0000335g0140/Nitab4.5_0000760g0110/Nitab4.5_0000847g0100/Nitab4.5_0000487g0030/Nitab4.5_0000005g0230/Nitab4.5_0000003g0480	11	10	Nitab4.5_0003463g0040/Nitab4.5_0000021g0650/Nitab4.5_0001997g0110/Nitab4.5_0004701g0020/Nitab4.5_0002050g0160/Nitab4.5_0000335g0140/Nitab4.5_0000760g0110/Nitab4.5_0000847g0100/Nitab4.5_0000005g0230/Nitab4.5_0000003g0480	1	Nitab4.5_0000487g0030
BP	GO:0006996	organelle organization	15/1787	153/8634	0.99991	0.999999	novel.2204/Nitab4.5_0000308g0040/Nitab4.5_0002050g0160/Nitab4.5_0000069g0270/Nitab4.5_0000069g0260/Nitab4.5_0000120g0160/Nitab4.5_0000869g0150/Nitab4.5_0000467g0130/Nitab4.5_0000760g0110/Nitab4.5_0000242g0090/Nitab4.5_0000026g0060/Nitab4.5_0003658g0100/novel.3542/Nitab4.5_0001188g0030/novel.5269	-/Nitab4.5_0000308g0040/Nitab4.5_0002050g0160/Nitab4.5_0000069g0270/Nitab4.5_0000069g0260/Nitab4.5_0000120g0160/Nitab4.5_0000869g0150/Nitab4.5_0000467g0130/Nitab4.5_0000760g0110/Nitab4.5_0000242g0090/Nitab4.5_0000026g0060/Nitab4.5_0003658g0100/-/Nitab4.5_0001188g0030/-	15	7	Nitab4.5_0002050g0160/Nitab4.5_0000869g0150/Nitab4.5_0000467g0130/Nitab4.5_0000760g0110/Nitab4.5_0000026g0060/Nitab4.5_0001188g0030/novel.5269	8	novel.2204/Nitab4.5_0000308g0040/Nitab4.5_0000069g0270/Nitab4.5_0000069g0260/Nitab4.5_0000120g0160/Nitab4.5_0000242g0090/Nitab4.5_0003658g0100/novel.3542
[truncated: 480 more rows]

## Sheet: Table S4
Supplementary Table S4. List of KEGG terms of CR60 under iron deficiency conditions.
KEGGID	Description	GeneRatio	padj	Count
nta00196	Photosynthesis - antenna proteins	0.0381791	1.63e-18	26
nta00195	Photosynthesis	0.0587372	4.28e-14	40
nta00860	Porphyrin and chlorophyll metabolism	0.0484581	2.03e-13	33
nta00480	Glutathione metabolism	0.041116	0.00295561	28
nta01200	Carbon metabolism	0.0778267	0.0953105	53
nta00906	Carotenoid biosynthesis	0.0161527	0.0953105	11
nta00410	beta-Alanine metabolism	0.0190896	0.0953105	13
nta00350	Tyrosine metabolism	0.0176211	0.112519	12
nta00910	Nitrogen metabolism	0.0132159	0.112519	9
nta00630	Glyoxylate and dicarboxylate metabolism	0.0279001	0.112519	19
nta00261	Monobactam biosynthesis	0.00734214	0.112519	5
nta04075	Plant hormone signal transduction	0.0690162	0.112519	47
[truncated: 98 more rows]

## Sheet: Table S5
Supplementary Table S5. List of KEGG terms of Y87 under iron deficiency conditions.
[truncated: 114 more rows]
